# Supplementary material for: Single cell analysis reveals distinct immune landscapes in transplant and primary sarcomas that determine response or resistance to immunotherapy
Source: Nat Commun. 2020 Dec 17;11:6410. doi: 10.1038/s41467-020-19917-0 (PMC7746723; doi:10.1038/s41467-020-19917-0)
Supplement: Supplementary file 4 — Supplementary Data 1 [file 41467_2020_19917_MOESM4_ESM.xlsx]

## Sheet: Sheet1
Mixture	TCGA.Name	TCGA.Filter	Type	SIC	B.cells	Plasma.cells	CD8.T	CD4.T.naive	CD4.memory	T.FH	Treg	NK.cells	Monocytes	Mac.M0	Mac.M1	Mac.M2	DCs	Mast.Cells	Neutrophils	Immune	Non.Immune
TCGA.MB.A5YA.01A.11R.A29R.07	TCGA.MB.A5YA	A5YA	TCGA	A	0.0155645	0	0.0105785	0	0.0415581	0.00867507	0.00376496	0.01367	0.0310665	0	0.0157676	0.111403	0.00407055	0.0708025	0	0.326922	0.673078
TCGA.X6.A8C4.01A.11R.A36F.07	TCGA.X6.A8C4	A8C4	TCGA	A	0.00338637	0.000589035	0.00978918	0	0.0262154	0.00563852	0.0041849	0.00776108	0.0099466	0	0.00389005	0.127524	0.00145315	0.0152249	0.0013521	0.216956	0.783044
TCGA.VT.A80G.01A.11R.A36F.07	TCGA.VT.A80G	A80G	TCGA	A	0.000597725	0.000278494	0.0140608	0	0.0103829	0.00642697	0.00283424	0.00289251	0.00752883	0	0.00406576	0.0563288	0.000126219	0.00899693	0.00158409	0.116104	0.883896
TCGA.DX.A7EF.01A.11R.A33J.07	TCGA.DX.A7EF	A7EF	TCGA	A	0.00376836	0.00108435	0.00217162	0	0.00980476	0.00258227	0.00193796	0.00517298	0.00200939	0.0288629	0.00392735	0.0598772	0.000439007	0.00667001	0.000415919	0.128724	0.871276
TCGA.LI.A9QH.01A.11R.A37L.07	TCGA.LI.A9QH	A9QH	TCGA	A	0.00370625	0	0.00785405	0.00108237	0.0093327	0.00346765	0.00145826	0.00687521	0.00574952	0	0.00243156	0.0932091	0.00373797	0.0299255	0.000185077	0.169015	0.830985
TCGA.DX.AB2J.01A.11R.A38C.07	TCGA.DX.AB2J	AB2J	TCGA	A	0.0021379	9.83e-05	0.00329811	0.00349243	0.00263801	0.000507796	0	0.00308558	0.00708671	0	0.000558616	0.0348497	0.00102636	0.00493744	0	0.0637169	0.936283
TCGA.FX.A3TO.01A.11R.A22K.07	TCGA.FX.A3TO	A3TO	TCGA	B	0.001657	0.0178473	0.0121453	0	0.0152564	0.0022996	0.000507545	0.007406	0.00794737	0	0.00542972	0.106422	0.00197651	0.00474045	0.00196955	0.185605	0.814395
TCGA.MB.A5Y8.01A.11R.A29R.07	TCGA.MB.A5Y8	A5Y8	TCGA	B	0.00314523	0.000668892	0.0121962	0	0.0125942	0.0094429	0.00233561	0.00857119	0.00157366	0.0941947	0.00223739	0.168398	0.00233167	0.0231718	0	0.340861	0.659139
TCGA.IE.A6BZ.01A.11R.A30C.07	TCGA.IE.A6BZ	A6BZ	TCGA	B	0.000891766	0.000441226	0.016294	0	0.0157834	0.00524624	0.00411896	0.00381596	0.00155601	0	0.00667477	0.0726686	0.000170065	0.0100163	0.000442677	0.13812	0.86188
TCGA.QC.A6FX.01A.11R.A32Q.07	TCGA.QC.A6FX	A6FX	TCGA	B	0.00341298	0.00290222	0.0309217	0	0.0677209	0.00663256	0.0128886	0.0107399	0.00883619	0.0135066	0.0464128	0.347143	0	0.0305964	0.00930531	0.591019	0.408981
TCGA.QQ.A5V2.01A.11R.A32Q.07	TCGA.QQ.A5V2	A5V2	TCGA	B	0.00870675	0.00111774	0.0355899	0	0.0097461	0.0114915	0.00846802	0.0167066	0.0209445	0.0412798	0.0019638	0.202092	0	0.013671	0	0.371777	0.628223
TCGA.DX.A8BS.01A.11R.A37L.07	TCGA.DX.A8BS	A8BS	TCGA	B	0.0024408	0.00175325	0.0173869	0	0.0212046	0.00774139	0.00271016	0.00984313	0.0201851	0.0381374	0.00980079	0.154946	0	0.00758507	0.000102278	0.293837	0.706163
TCGA.DX.A8BX.01A.11R.A37L.07	TCGA.DX.A8BX	A8BX	TCGA	B	0.00158683	0.000488285	0.00824145	0	0.0223283	0.00481104	0	0.0137702	0.057348	0	0.0148912	0.320239	0.00143406	0.00168149	0.00340807	0.450228	0.549772
TCGA.DX.A8BZ.01A.11R.A37L.07	TCGA.DX.A8BZ	A8BZ	TCGA	B	0.00592337	0	0.00727889	0.00193923	0.00177619	0.00445592	0.00464847	0.00738626	0.00171982	0.0856739	0.00159405	0.145419	0	0.0184581	0	0.286273	0.713727
TCGA.DX.A8BN.01A.11R.A37L.07	TCGA.DX.A8BN	A8BN	TCGA	B	0.00403508	0	0.0195222	0	0.00815236	0.00116623	0.00316681	0.0100002	0.0318476	0	0.0026723	0.281847	0	0.00776989	0	0.370179	0.629821
TCGA.DX.A8BU.01A.11R.A37L.07	TCGA.DX.A8BU	A8BU	TCGA	B	0.0058836	0.00162388	0.0269742	0	0.0179831	0.00780992	0.0128858	0.00281096	0.00219643	0.00436661	0.00510844	0.101158	0.000273389	0.00606348	0.000784941	0.195923	0.804077
TCGA.WK.A8XQ.01A.11R.A37L.07	TCGA.WK.A8XQ	A8XQ	TCGA	B	0.00329647	0.0017937	0.0422609	0	0.0393627	0.0109421	0.00219231	0.0128218	0.0240624	0	0.0124887	0.140596	0.00220755	0.0110314	0.0024075	0.305463	0.694537
TCGA.X9.A973.01A.11R.A38C.07	TCGA.X9.A973	A973	TCGA	B	0.00634619	0	0.0108611	0	0.0327053	0.00306996	0.00404716	0.00340268	0.0631847	0.000824567	0.0047921	0.210192	0.00816317	0.0206627	0.00136095	0.369612	0.630388
TCGA.SI.AA8B.01A.11R.A38C.07	TCGA.SI.AA8B	AA8B	TCGA	B	0.00246934	0	0.00527636	0.00247602	0.00175715	0.00411518	0.00178102	0.00485323	0.00081437	0.0344683	0.00144571	0.100006	0	0.00668581	0	0.166148	0.833852
TCGA.DX.AB2X.01A.11R.A38C.07	TCGA.DX.AB2X	AB2X	TCGA	B	0.00429203	0.000984023	0.01965	0	0.0148284	0.00374313	0.0170607	0.01058	0.0231868	0.0842149	0.00322586	0.234247	0	0.00875617	0	0.424769	0.575231
TCGA.Z4.AAPG.01A.11R.A39D.07	TCGA.Z4.AAPG	AAPG	TCGA	B	0.00402465	0.000691501	0.00789593	0	0.0314872	0	0	0.0265939	0.0132286	0.000434968	0.000770978	0.169058	0.00299829	0.0101477	0.0015622	0.268894	0.731106
TCGA.DX.AB2O.01A.12R.A39D.07	TCGA.DX.AB2O	AB2O	TCGA	B	0.00222685	0.000773235	0.0283661	0	0.0193792	0.0112094	0.00845464	0.0146095	0.00403676	0	0.0103141	0.077674	0	0.00952776	0.000837211	0.187409	0.812591
TCGA.DX.AB2W.01A.11R.A39D.07	TCGA.DX.AB2W	AB2W	TCGA	B	0.0107215	0.00723321	0.0380223	0	0.0190399	0.00453577	0.0113162	0.0113089	0.0228216	0.0427838	0.0067693	0.279934	0	0.0201345	0.00121348	0.475834	0.524166
TCGA.DX.A8BM.01A.11R.A41I.07	TCGA.DX.A8BM	A8BM	TCGA	B	0.00503833	0.002217	0.0107406	0	0.00838302	0.00507774	0	0.00704536	0.0278803	0	0.0155801	0.199446	0.00952995	0.0143727	0.00366626	0.308977	0.691023
TCGA.DX.AATS.01A.12R.A41I.07	TCGA.DX.AATS	AATS	TCGA	B	0.0029843	0	0.00898465	0	0.0191037	0.00392616	0.00773366	0.0064763	0	0.0381784	0.00120718	0.128686	0	0.012497	0.00112604	0.230904	0.769096
TCGA.DX.A8BJ.01A.11R.A41I.07	TCGA.DX.A8BJ	A8BJ	TCGA	B	0.00408866	0.000206512	0.00768831	0	1.28e-05	0.00656322	0.00360422	0.00277933	0	0.0236251	0.0023895	0.0629606	0.000608692	0.00330408	0.000501411	0.118332	0.881668
TCGA.DX.AB2Q.01A.11R.A39D.07	TCGA.DX.AB2Q	AB2Q	TCGA	B	0.00209119	0.00142709	0.0110669	0	0.0106346	0.00256869	0.00152987	0.00586301	0.000333018	0.0207583	0.00635627	0.0526142	0	0.00293225	0.000532319	0.118708	0.881292
TCGA.HB.A2OT.01A.11R.A21T.07	TCGA.HB.A2OT	A2OT	TCGA	C	0.00684603	0.00123485	0.00556264	0	0.0147957	0.00442443	2.16e-05	0.00912113	0	0.26552	0	0.18222	0	0.0222646	0.00520734	0.517218	0.482782
TCGA.HB.A3YV.01A.11R.A24X.07	TCGA.HB.A3YV	A3YV	TCGA	C	0.00135559	0	0.0120816	0	0.00396321	0.00347322	0.00274988	0.00343958	0.00923081	0	0.00135176	0.0302155	0.000851122	0.00190808	0	0.0706204	0.92938
TCGA.DX.A1KX.01A.22R.A24X.07	TCGA.DX.A1KX	A1KX	TCGA	C	0.00653282	0.00101801	0.016413	0	0.0280185	0.00129831	0.00696464	0.00662485	0.00680417	0.00489881	0.0146067	0.108288	0	0.0113903	0.00377549	0.216634	0.783366
TCGA.MB.A8JK.01A.11R.A36F.07	TCGA.MB.A8JK	A8JK	TCGA	C	0.00163806	7.75e-05	0.0183176	0	0.00618521	0.00680129	0.00655737	0.0123282	0.000807243	0.00644233	0.00603606	0.0486255	0.000190183	0.0450668	2.35e-05	0.159097	0.840903
TCGA.QQ.A5V9.01A.11R.A32Q.07	TCGA.QQ.A5V9	A5V9	TCGA	C	0.0122959	0.0039992	0.0559718	0	0.0047058	0.0110618	0.0219391	0.0195453	0.00228837	0.0220631	0.00908689	0.253344	0.00357002	0.0284748	0.00316617	0.451512	0.548488
TCGA.DX.A8BT.01A.11R.A37L.07	TCGA.DX.A8BT	A8BT	TCGA	C	0.00879314	0.00784392	0.0104633	0	0.0177771	0.00400323	0.00618059	0.00906588	0.00496978	0.00692923	0.00997025	0.156853	0	0.0137239	0.00122934	0.257803	0.742197
TCGA.SG.A6Z4.01A.22R.A33J.07	TCGA.SG.A6Z4	A6Z4	TCGA	C	0.00304949	0	0.00203573	6.11e-05	0.00778647	0.00542047	0.00108155	0.0068772	0	0.0298436	0.00353885	0.126359	0	0.0221373	0.000615447	0.208806	0.791194
TCGA.VT.A80J.01A.11R.A36F.07	TCGA.VT.A80J	A80J	TCGA	D	0.00725177	0.00764577	0.149458	0	0.0113482	0.0296211	0.027004	0.024156	0.0461062	0.0171784	0.0379001	0.309074	0.0104197	0.0114269	0.000344365	0.688934	0.311066
TCGA.QC.A7B5.01A.11R.A33J.07	TCGA.QC.A7B5	A7B5	TCGA	D	0.0175854	0.00418278	0.0166669	0	0.00878935	0.00800725	0.0098445	0.0090739	0.0064623	0.0391989	0.00609389	0.0868295	0	0.0113985	0	0.224133	0.775867
TCGA.DX.A8BK.01A.11R.A37L.07	TCGA.DX.A8BK	A8BK	TCGA	D	0.00912587	0.00530098	0.0854145	0	0.00166431	0.0125813	0.0289633	0.0163527	0.0379987	0	0.0109524	0.25438	0	0.0351356	0.000759902	0.498629	0.501371
TCGA.DX.A8BH.01A.11R.A37L.07	TCGA.DX.A8BH	A8BH	TCGA	D	0.003289	0.0118883	0.162714	0	0.023494	0.0349749	0.0138243	0.0241579	0.0426596	0	0.0381833	0.232127	0.00362533	0.0494635	0	0.640401	0.359599
TCGA.DX.AB2P.01A.11R.A38C.07	TCGA.DX.AB2P	AB2P	TCGA	D	0.0052077	0.000231947	0.00960643	0	0.0104539	0.00278145	0.0027423	0.00707782	0.00529893	0.0310129	0.00276569	0.0931126	0.000912238	0.0125924	0	0.183796	0.816204
TCGA.X6.A8C2.01A.11R.A36F.07	TCGA.X6.A8C2	A8C2	TCGA	D	0.00385715	0.00013035	0.00524299	0.00172249	0.0208301	0.00496915	0.00385759	0.00907873	0.00142852	0.0748044	0.00169032	0.164815	0.00102103	0.00632841	0.00188251	0.301659	0.698341
TCGA.VT.A80J.02A.11R.A41I.07	TCGA.VT.A80J	A80J	TCGA	D	0.0263563	0.0103235	0.0581218	0	0.0332386	0.0304136	0.0585476	0.0256931	0.0147525	0.0501808	0.0326739	0.230573	0.0203695	0.0341569	0.00191866	0.62732	0.37268
TCGA.QC.AA9N.01A.11R.A39D.07	TCGA.QC.AA9N	AA9N	TCGA	D	0.0153097	0	0.00766688	0.0101276	0.0171508	0.00357993	0	0.00906148	0.0344898	0.137012	0.00832639	0.206534	0.00330256	0.00578183	0.00281881	0.461162	0.538838
TCGA.DX.A8BR.01A.11R.A41I.07	TCGA.DX.A8BR	A8BR	TCGA	D	0.00195964	0.00160893	0.020005	0	0.0163246	0.00512411	0.00630252	0.00527756	0.0173483	0	0.0123044	0.378625	0	0.031377	0.00251643	0.498773	0.501227
TCGA.IE.A4EJ.01A.11R.A24X.07	TCGA.IE.A4EJ	A4EJ	TCGA	E	0.0105921	0.00613022	0.0415039	0	0.0409009	0.0200767	0.0220934	0.0139543	0.0101507	0	0.0277306	0.166892	0.000354833	0.00494024	0.00032706	0.365647	0.634353
TCGA.DX.A3M2.01A.21R.A22K.07	TCGA.DX.A3M2	A3M2	TCGA	E	0.00761706	0	0.077475	0	0.00501162	0.00926915	0.021368	0.00858049	0.025359	0	0.0226265	0.357934	0	0.0221682	0.00154642	0.558956	0.441044
TCGA.MB.A5Y9.01A.11R.A29R.07	TCGA.MB.A5Y9	A5Y9	TCGA	E	0.00877156	0.0223351	0.0876741	0	0.0151658	0.018058	0.047226	0.0251474	0.0214337	0.00700328	0.0149891	0.382943	0	0.0168414	0.000558767	0.668147	0.331853
TCGA.DX.A3U8.01A.11R.A29R.07	TCGA.DX.A3U8	A3U8	TCGA	E	0.00732345	0	0.0426069	0	0.0678158	0.0278638	0.0280051	0.00897269	0.105755	0	0.0355748	0.345247	0	0.0209298	0	0.690094	0.309906
TCGA.DX.A7ET.01A.11R.A36F.07	TCGA.DX.A7ET	A7ET	TCGA	E	0.0103007	0.00944215	0.204549	0	0	0.0315257	0.0965936	0.0225554	0.0226033	0	0.0573283	0.189471	0.0021874	0.00204166	0	0.648597	0.351403
TCGA.UE.A6QU.01A.12R.A32Q.07	TCGA.UE.A6QU	A6QU	TCGA	E	0	0.00395852	0.201328	0	0.00481632	0.0628853	0.0294681	0.038531	0.0144658	0.0357717	0.0688679	0.177796	0.0070364	0.00815777	0	0.653082	0.346918
TCGA.UE.A6QT.01A.12R.A32Q.07	TCGA.UE.A6QT	A6QT	TCGA	E	0.0454338	0.00570802	0.163938	0	0.0136343	0.0644334	0.0482125	0.0246517	0.0340177	0.0534501	0.0548024	0.206497	0	0.0419665	0	0.756746	0.243254
TCGA.SG.A849.01A.11R.A355.07	TCGA.SG.A849	A849	TCGA	E	0.00277125	0.00428675	0.186394	0	0.00403608	0.0723003	0.0446344	0.0278489	0.0438377	0	0.03972	0.235912	0.0113629	0.0152941	0.000417188	0.688815	0.311185
TCGA.X6.A7WC.01A.12R.A355.07	TCGA.X6.A7WC	A7WC	TCGA	E	0.00161855	0	0.0527073	0	0.0210607	0.0260287	0.0102274	0.0432727	0.00128758	0.027635	0.0136534	0.126614	0	0.0195506	0.00238076	0.346036	0.653964
TCGA.DX.A8BQ.01A.11R.A37L.07	TCGA.DX.A8BQ	A8BQ	TCGA	E	0.00212785	0.00355385	0.208543	0	0	0.0518626	0.0469382	0.0386592	0.052808	0	0.0292052	0.340528	0	0.0331912	0	0.807417	0.192583
TCGA.DX.A8BP.01A.11R.A37L.07	TCGA.DX.A8BP	A8BP	TCGA	E	0.0161516	0.00101447	0.157153	0	0.0494379	0.0427607	0	0	0.00346542	0.0177619	0.0434472	0.20614	0.00875835	0.0156927	0.00466068	0.566443	0.433557
TCGA.DX.AB2Z.01A.11R.A38C.07	TCGA.DX.AB2Z	AB2Z	TCGA	E	0	0.0084534	0.273511	0	0.0100148	0.0546428	0.010699	0.0567241	0.0071737	0.0335181	0.0295558	0.199575	0	0.0150818	0.00154161	0.700491	0.299509
TCGA.3B.A9HI.01A.11R.A38C.07	TCGA.3B.A9HI	A9HI	TCGA	E	0.00591107	0.0016764	0.0319931	0	0.00687916	0.0157602	0.0160532	0.00963808	0.00788517	0.028095	0.0196184	0.137874	0	0.0222298	0.000831136	0.304444	0.695556
TCGA.DX.A8BL.01A.11R.A41I.07	TCGA.DX.A8BL	A8BL	TCGA	E	0.0141214	0.0417836	0.0939921	0	0.00659714	0.037683	0.0640213	0.0390056	0.0167111	0	0.0345535	0.147304	0	0.0236118	0	0.519385	0.480615
TCGA.VT.AB3D.01A.12R.A41I.07	TCGA.VT.AB3D	AB3D	TCGA	E	0.0169663	0.0163513	0.248904	0	0	0.11249	0.0564529	0.0515227	0.0230681	0.0264367	0.0345435	0.155154	0	0.012849	0	0.754739	0.245261
TCGA.WK.A8Y0.01A.11R.A41I.07	TCGA.WK.A8Y0	A8Y0	TCGA	E	0.00226814	0.00101667	0.0920033	0	0.0326838	0.0305038	0.0103137	0.0393982	0.0167896	0.00140443	0.0263483	0.199162	0.000374341	0.00695863	0.00225381	0.461479	0.538521
TCGA.DX.A8BO.01A.11R.A41I.07	TCGA.DX.A8BO	A8BO	TCGA	E	0.0115773	0.00373139	0.0267308	0	0.0101845	0.0314456	0.0298414	0.0122949	0.00418276	0.007699	0.0249382	0.33266	0.0138218	0.050275	0.00330918	0.562692	0.437308
Primary_404904		Primary_404904	Primary	Primary	0.0217393	0.0379951	0.0249077	0	0.005379	0.0198847	0.00623233	0.00934544	0	0.0455716	0.00246955	0.211349	0.00468569	0.0166025	0.0248776	0.431039	0.568961
Primary_404905		Primary_404905	Primary	Primary	0.0123414	0.0332815	0.072155	0	0.151087	0	0	0.0472165	0.0317176	0	0.0020681	0.125323	0.0267842	0.149845	0.0294864	0.681306	0.318694
Primary_405123		Primary_405123	Primary	Primary	0.0202099	0.0315309	0.0178699	0	0.00538658	0.0176502	0	0.0109491	0	0.0696582	0.00201048	0.222786	0	0.0563116	0.0119566	0.466319	0.533681
Primary_405137		Primary_405137	Primary	Primary	0.0215137	0.0123032	0.0215444	0	0.00182369	0.0118492	0.00463695	0.00595847	0.0095512	0.0388872	0.00284887	0.144395	0.00341943	0.0134951	0.0166829	0.308909	0.691091
Primary_405204		Primary_405204	Primary	Primary	0.0201985	0.00844097	0.0110082	0	0.059045	0.00662564	0	0.0251275	0.00303557	0	0.00121408	0.108918	0.00324989	0.0679879	0.0144813	0.329333	0.670667
Primary_405251		Primary_405251	Primary	Primary	0.0226619	0.0339418	0.0261083	0	0.00144875	0.000317167	0.00961018	0.0105409	0.0185246	0	0.00353043	0.223206	0.0149999	0.137838	0.0368633	0.539591	0.460409
Primary_405263		Primary_405263	Primary	Primary	0.0200427	0.0152474	0.0261971	0	0.00145812	0.022727	0.00941762	0.0142961	0	0.0708349	0.00156415	0.175528	0.00457597	0.019573	0.0155955	0.397057	0.602943
Primary_405313		Primary_405313	Primary	Primary	0.0191089	0.0661741	0.0365202	0	0	0.0218538	0.0156335	0.00289689	0	0.0601965	0.00126738	0.154643	0.00229182	0.051566	0.0260866	0.458239	0.541761
Transplant_500545		Transplant_500545	Transplant	Transplant	0.00510004	0.0489494	0.107409	0.00025168	0.0711419	0.0298601	0.00285792	0.0326934	0	0.00590754	0.00661761	0.259132	0.0237546	0.0461987	0.0585889	0.698464	0.301536
Transplant_500551		Transplant_500551	Transplant	Transplant	0.0151975	0.066827	0.120525	0.00310219	0	0.0431708	0.00581996	0.0210239	0.0289974	0.0278433	0.0119893	0.239384	0	0.0567641	0.0529921	0.693637	0.306363
Transplant_500595		Transplant_500595	Transplant	Transplant	0.00805461	0.0425262	0.0802131	0.00223577	0.0400723	0.0289603	0	0.0196904	0.0361449	0.00495353	0.00591905	0.242601	0.0498012	0.0318343	0.0357369	0.628744	0.371256
Transplant_500596		Transplant_500596	Transplant	Transplant	0.0198165	0.0571973	0.068902	0.00639586	0.0300566	0.0241548	0.0028786	0.0134437	0	0	0.00357541	0.327158	0.0101468	0.0392177	0.0581357	0.661079	0.338921
