# Supplementary material for: Single cell analysis reveals distinct immune landscapes in transplant and primary sarcomas that determine response or resistance to immunotherapy
Source: Nat Commun. 2020 Dec 17;11:6410. doi: 10.1038/s41467-020-19917-0 (PMC7746723; doi:10.1038/s41467-020-19917-0)
Supplement: Supplementary file 6 — Supplementary Data 3 [file 41467_2020_19917_MOESM6_ESM.xlsx]

## Sheet: a, Cluster Markers_All Cells
gene	p_val	avg_logFC	pct.1	pct.2	p_val_adj	cluster
Apoe	0	1.52636	0.732	0.289	0	0
Tmem176b	0	1.17185	0.767	0.25	0	0
C1qa	0	1.12057	0.853	0.434	0	0
C1qb	0	1.11993	0.885	0.481	0	0
C1qc	0	1.09199	0.864	0.42	0	0
H2-Eb1	0	1.02408	0.987	0.678	0	0
Tmem176a	0	1.00846	0.641	0.199	0	0
Cx3cr1	0	0.999372	0.681	0.197	0	0
Cd74	0	0.987205	0.997	0.83	0	0
H2-Ab1	0	0.947434	0.993	0.762	0	0
H2-Aa	0	0.935009	0.99	0.726	0	0
Ms4a7	0	0.844159	0.723	0.341	0	0
Sepp1	0	0.799265	0.863	0.511	0	0
Cd81	0	0.764507	0.531	0.195	0	0
Mt1	0	0.691201	0.682	0.414	0	0
Trf	0	0.688792	0.649	0.316	0	0
H2-DMb1	0	0.654124	0.945	0.611	0	0
Ntpcr	0	0.63522	0.611	0.305	0	0
Rgs1	0	0.629734	0.718	0.488	0	0
Trem2	0	0.62942	0.497	0.167	0	0
Cxcl16	0	0.628685	0.856	0.492	0	0
Rgs10	0	0.627084	0.932	0.639	0	0
Dab2	0	0.61774	0.717	0.385	0	0
Lgmn	0	0.611424	0.963	0.653	0	0
Gatm	0	0.600865	0.865	0.58	0	0
Itgb5	0	0.587541	0.54	0.234	0	0
Hexb	0	0.543793	0.708	0.46	0	0
H2-DMa	0	0.530451	0.957	0.732	0	0
Csf1r	0	0.527759	0.83	0.548	0	0
Cxcl14	0	0.495477	0.316	0.121	0	0
Mafb	0	0.492007	0.797	0.531	0	0
Cd63	0	0.489547	0.428	0.212	0	0
Pmepa1	0	0.489264	0.391	0.171	0	0
Ccl12	0	0.483214	0.531	0.349	0	0
Cd14	0	0.476503	0.905	0.665	0	0
Cd72	0	0.47641	0.592	0.325	0	0
Cd83	0	0.466621	0.414	0.213	0	0
Sdc4	0	0.45351	0.565	0.382	0	0
Axl	0	0.445002	0.468	0.236	0	0
Egr1	0	0.440978	0.51	0.341	0	0
P2ry6	0	0.438639	0.512	0.283	0	0
Rab3il1	0	0.437347	0.38	0.15	0	0
Gm10116	0	0.436781	0.729	0.452	0	0
Mef2c	0	0.434036	0.593	0.336	0	0
Nfkbiz	0	0.430476	0.59	0.386	0	0
Fos	0	0.423993	0.955	0.833	0	0
Ly86	0	0.417901	0.661	0.44	0	0
Adgre1	0	0.413365	0.544	0.324	0	0
AF251705	0	0.406682	0.809	0.541	0	0
Fosb	0	0.398797	0.62	0.454	0	0
Rnase4	0	0.397113	0.458	0.251	0	0
Jun	0	0.383879	0.743	0.605	0	0
Rpl29	0	0.381813	0.564	0.42	0	0
Rpl10-ps3	0	0.370583	0.854	0.633	0	0
Ppfia4	0	0.369951	0.438	0.252	0	0
Aif1	0	0.36855	0.964	0.703	0	0
Marcks	0	0.364442	0.704	0.501	0	0
Hexa	0	0.364337	0.699	0.502	0	0
Ctsh	0	0.361697	0.915	0.705	0	0
Fcgr2b	0	0.359701	0.762	0.528	0	0
Zfp36l1	0	0.355526	0.539	0.363	0	0
Hebp1	0	0.354827	0.671	0.466	0	0
Fth1	0	0.348429	1	0.995	0	0
Rab7b	0	0.348304	0.338	0.19	0	0
Pou2f2	0	0.347345	0.466	0.29	0	0
Camk1	0	0.344464	0.407	0.237	0	0
Cttnbp2nl	0	0.339985	0.397	0.229	0	0
Pid1	0	0.337517	0.74	0.539	0	0
Mrc1	0	0.3374	0.331	0.124	0	0
Atf3	0	0.336915	0.671	0.526	0	0
Hpgds	0	0.336633	0.252	0.085	0	0
Cxcl2	0	0.336488	0.807	0.614	0	0
mt-Nd1	0	0.334577	0.988	0.934	0	0
Pltp	0	0.334053	0.317	0.147	0	0
Gm17056	0	0.32864	0.307	0.176	0	0
Btg2	0	0.326264	0.838	0.743	0	0
Unc93b1	0	0.323176	0.852	0.67	0	0
Gusb	0	0.32089	0.599	0.439	0	0
Ckb	0	0.320592	0.405	0.23	0	0
Junb	0	0.318321	0.942	0.905	0	0
Maf	0	0.311716	0.46	0.288	0	0
Dhrs3	0	0.31094	0.33	0.185	0	0
Gm2000	0	0.304412	0.813	0.632	0	0
Clec4a2	0	0.299774	0.785	0.55	0	0
Tmem37	0	0.298112	0.284	0.148	0	0
Sdf2l1	0	0.296917	0.582	0.464	0	0
Atpif1	0	0.295865	0.792	0.648	0	0
Arrb2	0	0.293306	0.591	0.427	0	0
Lpcat2	0	0.290802	0.432	0.274	0	0
Fam105a	0	0.286204	0.617	0.459	0	0
mt-Atp6	0	0.285952	0.997	0.99	0	0
Gdi2	0	0.285533	0.859	0.754	0	0
Kctd12	0	0.285181	0.459	0.318	0	0
Atp2b1	0	0.285136	0.714	0.577	0	0
Zfhx3	0	0.284542	0.297	0.16	0	0
mt-Cytb	0	0.28124	0.978	0.922	0	0
Svbp	0	0.280351	0.647	0.51	0	0
Ifnar2	0	0.278659	0.578	0.441	0	0
Bmyc	0	0.278307	0.31	0.163	0	0
C5ar1	0	0.275498	0.508	0.332	0	0
Ccnd1	0	0.27428	0.287	0.164	0	0
Gm9843	0	0.27001	0.967	0.91	0	0
Dusp1	0	0.269467	0.913	0.802	0	0
Cebpa	0	0.269302	0.279	0.161	0	0
Daglb	0	0.268315	0.302	0.186	0	0
Lair1	0	0.266577	0.567	0.386	0	0
Tlr2	0	0.264796	0.511	0.374	0	0
Hfe	0	0.262486	0.282	0.144	0	0
Cd33	0	0.259561	0.317	0.185	0	0
Socs3	0	0.259274	0.603	0.469	0	0
mt-Nd4	0	0.258543	0.952	0.869	0	0
Plbd1	0	0.258495	0.46	0.318	0	0
Itm2c	0	0.257301	0.544	0.417	0	0
Ctss	0	0.256085	0.998	0.888	0	0
Rps18-ps3	0	0.255065	0.713	0.521	0	0
Ctsc	0	0.251171	0.986	0.827	0	0
Man2b1	1.66913e-306	0.252516	0.522	0.399	3.18169e-302	0
Nr4a1	4.56858e-285	0.283621	0.562	0.438	8.70863e-281	0
Ccl3	1.93563e-230	0.267268	0.414	0.302	3.68969e-226	0
Oser1	4.10902e-211	0.253363	0.584	0.491	7.83261e-207	0
Phlda1	3.0717e-206	0.304935	0.305	0.213	5.85527e-202	0
Ccl7	8.30561e-109	0.260788	0.345	0.271	1.58322e-104	0
Isg15	0	1.90166	0.996	0.554	0	1
Rsad2	0	1.86243	0.734	0.15	0	1
Ifit1	0	1.77909	0.857	0.238	0	1
Ifit3	0	1.75255	0.881	0.249	0	1
Ly6c2	0	1.44726	0.987	0.637	0	1
Ifit1bl1	0	1.42783	0.622	0.121	0	1
Isg20	0	1.42166	0.833	0.249	0	1
Cxcl10	0	1.40726	0.616	0.253	0	1
Pyhin1	0	1.38245	0.931	0.38	0	1
Phf11b	0	1.37906	0.918	0.41	0	1
Ifi204	0	1.3483	0.975	0.519	0	1
Ms4a4c	0	1.34096	0.998	0.701	0	1
Irf7	0	1.32171	0.991	0.596	0	1
Ifi44	0	1.29749	0.962	0.449	0	1
Phf11d	0	1.28299	0.795	0.245	0	1
Usp18	0	1.25206	0.779	0.241	0	1
Oasl1	0	1.23609	0.725	0.171	0	1
Mnda	0	1.22961	0.86	0.33	0	1
Plac8	0	1.20644	0.999	0.796	0	1
Ifit2	0	1.18643	0.652	0.134	0	1
Ifi202b	0	1.17271	0.924	0.45	0	1
Slfn4	0	1.17131	0.71	0.164	0	1
Fcgr1	0	1.12693	0.968	0.599	0	1
Chil3	0	1.08983	0.556	0.22	0	1
Nt5c3	0	1.06604	0.747	0.265	0	1
Rtp4	0	1.05624	0.949	0.489	0	1
Cmpk2	0	1.03668	0.476	0.07	0	1
Ube2l6	0	1.02756	0.802	0.311	0	1
Ifit3b	0	1.02528	0.49	0.083	0	1
Ccl2	0	1.02167	0.799	0.421	0	1
Zbp1	0	1.01198	0.924	0.495	0	1
Ifi47	0	1.01118	0.878	0.448	0	1
Ifi27l2a	0	1.00592	0.994	0.883	0	1
Phf11a	0	1.00019	0.611	0.15	0	1
Ifitm3	0	0.999378	1	0.879	0	1
Ifi203	0	0.973404	0.958	0.68	0	1
Tspo	0	0.944594	0.998	0.921	0	1
Wfdc17	0	0.943438	0.779	0.416	0	1
Ms4a6d	0	0.936799	0.985	0.717	0	1
Mndal	0	0.936724	0.975	0.731	0	1
BC094916	0	0.935046	0.561	0.167	0	1
Lgals9	0	0.927614	0.806	0.372	0	1
Daxx	0	0.927324	0.698	0.235	0	1
Mx1	0	0.918312	0.555	0.104	0	1
Ifi44l	0	0.915372	0.797	0.33	0	1
Sell	0	0.915209	0.671	0.218	0	1
Ifitm6	0	0.903773	0.666	0.223	0	1
Ifih1	0	0.901632	0.638	0.204	0	1
Slfn5	0	0.892487	0.675	0.247	0	1
Bst2	0	0.886257	0.957	0.648	0	1
Lilrb4a	0	0.879489	0.912	0.594	0	1
Fgl2	0	0.876366	0.827	0.43	0	1
Slfn1	0	0.862772	0.829	0.354	0	1
Oasl2	0	0.862699	0.716	0.256	0	1
Trim30a	0	0.84626	0.858	0.474	0	1
Chmp4b	0	0.845713	0.969	0.75	0	1
S100a10	0	0.832284	0.974	0.836	0	1
Tor3a	0	0.831887	0.676	0.255	0	1
AI607873	0	0.830752	0.875	0.515	0	1
Gch1	0	0.830637	0.664	0.279	0	1
Ifi35	0	0.825774	0.82	0.432	0	1
Ms4a6c	0	0.819824	0.999	0.793	0	1
Trim30d	0	0.816648	0.594	0.183	0	1
Anxa2	0	0.810352	0.842	0.59	0	1
Capg	0	0.797342	0.88	0.59	0	1
Gm4955	0	0.792104	0.47	0.109	0	1
Msrb1	0	0.788466	0.946	0.686	0	1
Lgals3	0	0.774815	0.974	0.809	0	1
Il18	0	0.774502	0.642	0.252	0	1
Ccl9	0	0.768628	0.859	0.524	0	1
Xaf1	0	0.756364	0.771	0.378	0	1
Oas3	0	0.752976	0.579	0.172	0	1
Sp110	0	0.749499	0.807	0.448	0	1
Pnp	0	0.74894	0.767	0.43	0	1
Samd9l	0	0.729759	0.677	0.292	0	1
S100a6	0	0.721844	0.988	0.867	0	1
Dck	0	0.715283	0.596	0.23	0	1
Ifi205	0	0.713323	0.452	0.099	0	1
Hp	0	0.704692	0.582	0.256	0	1
Trafd1	0	0.701124	0.698	0.328	0	1
Slfn2	0	0.700455	0.973	0.751	0	1
Scimp	0	0.698765	0.717	0.417	0	1
Gm13822	0	0.698668	0.437	0.089	0	1
Gbp2	0	0.696968	0.67	0.3	0	1
Samhd1	0	0.695814	0.961	0.697	0	1
Capza2	0	0.694401	0.973	0.8	0	1
Ms4a6b	0	0.68237	0.988	0.83	0	1
H3f3b	0	0.679048	1	0.99	0	1
Sp100	0	0.676073	0.824	0.469	0	1
Casp1	0	0.668132	0.587	0.269	0	1
Lilr4b	0	0.661034	0.719	0.419	0	1
Ly6e	0	0.651501	0.999	0.934	0	1
2019-03-05	0	0.648016	0.635	0.353	0	1
Epsti1	0	0.646906	0.798	0.48	0	1
Sp140	0	0.639252	0.71	0.397	0	1
Parp12	0	0.638773	0.529	0.186	0	1
Fam111a	0	0.638288	0.721	0.448	0	1
Cfb	0	0.633163	0.552	0.241	0	1
Ass1	0	0.629194	0.65	0.317	0	1
Psmb10	0	0.626951	0.902	0.654	0	1
Rnf213	0	0.626333	0.609	0.275	0	1
Rnh1	0	0.622312	0.759	0.521	0	1
Npc2	0	0.621762	0.998	0.927	0	1
1600014C10Rik	0	0.617493	0.596	0.263	0	1
Klra2	0	0.611262	0.777	0.443	0	1
Hmox2	0	0.609859	0.702	0.402	0	1
Gbp2b	0	0.604785	0.665	0.329	0	1
Eif2ak2	0	0.604138	0.563	0.254	0	1
Tor1aip1	0	0.60307	0.784	0.502	0	1
Anxa1	0	0.600454	0.672	0.403	0	1
S100a4	0	0.59856	0.817	0.536	0	1
Ly6a	0	0.589063	0.858	0.731	0	1
Tmsb10	0	0.583795	0.994	0.924	0	1
Pydc3	0	0.582114	0.383	0.092	0	1
Snx2	0	0.581011	0.739	0.441	0	1
Gpr141	0	0.580218	0.602	0.29	0	1
Sepw1	0	0.569842	0.909	0.745	0	1
Ccl12	0	0.568714	0.53	0.362	0	1
Anxa4	0	0.567298	0.595	0.328	0	1
Cycs	0	0.563417	0.832	0.628	0	1
H2-T22	0	0.560268	0.821	0.567	0	1
Xdh	0	0.55998	0.43	0.142	0	1
Herc6	0	0.556924	0.5	0.199	0	1
Crip1	0	0.555859	0.904	0.832	0	1
Ddx58	0	0.554367	0.471	0.174	0	1
Dhx58	0	0.553738	0.466	0.165	0	1
Gbp7	0	0.551007	0.717	0.424	0	1
Msr1	0	0.550257	0.786	0.489	0	1
Fndc3a	0	0.550118	0.54	0.273	0	1
Ddx60	0	0.549548	0.379	0.114	0	1
Lgals3bp	0	0.548402	0.701	0.424	0	1
Dync1i2	0	0.547376	0.741	0.527	0	1
Igtp	0	0.546777	0.649	0.337	0	1
Ogfrl1	0	0.535108	0.608	0.355	0	1
I830077J02Rik	0	0.534367	0.422	0.171	0	1
Slfn8	0	0.530965	0.543	0.251	0	1
Sdcbp	0	0.527919	0.952	0.777	0	1
Esd	0	0.52746	0.701	0.49	0	1
Sirpb1c	0	0.523919	0.842	0.587	0	1
Vim	0	0.522898	0.911	0.794	0	1
Lamp2	0	0.51992	0.84	0.592	0	1
Smpdl3a	0	0.517792	0.615	0.36	0	1
Cd52	0	0.516266	1	0.968	0	1
5730508B09Rik	0	0.515973	0.393	0.133	0	1
Carhsp1	0	0.515829	0.434	0.223	0	1
Il15	0	0.514873	0.31	0.068	0	1
Sap30	0	0.510821	0.639	0.372	0	1
Tmem106a	0	0.510579	0.592	0.327	0	1
Sirpb1b	0	0.510014	0.715	0.436	0	1
Tppp3	0	0.507983	0.413	0.188	0	1
Irgm1	0	0.505977	0.517	0.239	0	1
Trim30c	0	0.501407	0.3	0.059	0	1
Parp14	0	0.499859	0.574	0.302	0	1
Casp8	0	0.498329	0.607	0.346	0	1
Mpeg1	0	0.49727	0.822	0.559	0	1
Glrx	0	0.495866	0.664	0.428	0	1
Pira2	0	0.494394	0.578	0.32	0	1
Tmbim6	0	0.493255	0.948	0.813	0	1
Mitd1	0	0.492161	0.494	0.24	0	1
Rnpep	0	0.489314	0.616	0.362	0	1
Mgst1	0	0.489248	0.534	0.311	0	1
C1galt1c1	0	0.487815	0.32	0.142	0	1
Il18bp	0	0.486678	0.502	0.27	0	1
Nmi	0	0.486137	0.546	0.276	0	1
Psma7	0	0.485227	0.956	0.838	0	1
Txn1	0	0.484025	0.947	0.823	0	1
H2afy	0	0.481767	0.884	0.705	0	1
Irf5	0	0.481041	0.682	0.425	0	1
Oas1a	0	0.479603	0.46	0.222	0	1
Prdx1	0	0.478946	0.978	0.895	0	1
Zyx	0	0.47765	0.627	0.421	0	1
Ehd4	0	0.472667	0.735	0.496	0	1
Grn	0	0.471609	0.926	0.701	0	1
Ogfr	0	0.470989	0.533	0.283	0	1
Tgfbi	0	0.47015	0.951	0.731	0	1
Cd40	0	0.468596	0.347	0.137	0	1
Il1rn	0	0.46536	0.576	0.345	0	1
Ccr1	0	0.4637	0.65	0.454	0	1
Stat2	0	0.463345	0.432	0.183	0	1
Cstb	0	0.461171	0.935	0.77	0	1
Akr1a1	0	0.457906	0.909	0.752	0	1
Mxd1	0	0.457527	0.536	0.317	0	1
Lst1	0	0.456921	0.981	0.776	0	1
Sppl2a	0	0.456481	0.55	0.314	0	1
Nmral1	0	0.456283	0.334	0.117	0	1
A530064D06Rik	0	0.455913	0.269	0.052	0	1
1110008F13Rik	0	0.454943	0.818	0.618	0	1
Fcer1g	0	0.454575	1	0.891	0	1
Cd53	0	0.454024	0.96	0.843	0	1
Pitpna	0	0.453646	0.888	0.701	0	1
Tapbp	0	0.451065	0.809	0.571	0	1
Sat1	0	0.450181	0.972	0.839	0	1
Hck	0	0.449491	0.667	0.422	0	1
Tmpo	0	0.447637	0.51	0.302	0	1
S100a11	0	0.444971	0.97	0.871	0	1
Arf4	0	0.443206	0.749	0.532	0	1
Plin2	0	0.441227	0.714	0.487	0	1
Pkm	0	0.440154	0.922	0.778	0	1
Nupr1	0	0.440069	0.559	0.342	0	1
Napsa	0	0.436394	0.745	0.484	0	1
Clec4a3	0	0.434785	0.825	0.596	0	1
Evi2a	0	0.432879	0.715	0.493	0	1
Dtx3l	0	0.432826	0.536	0.293	0	1
Cd300lf	0	0.43234	0.566	0.319	0	1
Sec61g	0	0.431902	0.975	0.918	0	1
Acer3	0	0.431447	0.548	0.315	0	1
Rap2c	0	0.431309	0.42	0.193	0	1
9930111J21Rik2	0	0.430569	0.503	0.259	0	1
Ift172	0	0.43016	0.336	0.13	0	1
Plekhf2	0	0.427025	0.438	0.223	0	1
Tmem219	0	0.426043	0.664	0.436	0	1
Fam46a	0	0.423883	0.583	0.357	0	1
Gda	0	0.422966	0.493	0.281	0	1
Stat1	0	0.422157	0.837	0.588	0	1
Iigp1	0	0.420692	0.469	0.289	0	1
Gng12	0	0.420067	0.505	0.298	0	1
Alox5ap	0	0.41911	0.966	0.753	0	1
Psmb9	0	0.418966	0.872	0.672	0	1
Actg1	0	0.417881	0.993	0.976	0	1
D1Ertd622e	0	0.417712	0.45	0.238	0	1
Magohb	0	0.415062	0.507	0.3	0	1
Gbp3	0	0.411206	0.514	0.294	0	1
Clec4a1	0	0.410597	0.703	0.484	0	1
Cd47	0	0.410595	0.923	0.781	0	1
Lyz2	0	0.410057	0.986	0.873	0	1
2810474O19Rik	0	0.409403	0.671	0.465	0	1
Ccr5	0	0.408691	0.639	0.433	0	1
Prdx6	0	0.408436	0.714	0.594	0	1
Rnf114	0	0.406643	0.526	0.301	0	1
Znfx1	0	0.40647	0.343	0.141	0	1
Psma4	0	0.399115	0.805	0.625	0	1
Lyn	0	0.398819	0.772	0.558	0	1
Dbnl	0	0.397765	0.592	0.39	0	1
Mpp1	0	0.396147	0.418	0.219	0	1
Psme1	0	0.395212	0.942	0.808	0	1
Tor1aip2	0	0.394904	0.396	0.189	0	1
Lgals8	0	0.39438	0.434	0.218	0	1
Actr3	0	0.394035	0.956	0.85	0	1
Ube2l3	0	0.393329	0.795	0.614	0	1
Ms4a8a	0	0.393235	0.312	0.133	0	1
Hspa5	0	0.392725	0.869	0.756	0	1
AB124611	0	0.390956	0.732	0.516	0	1
B2m	0	0.390438	1	0.998	0	1
BC028528	0	0.389961	0.589	0.391	0	1
Usp25	0	0.387627	0.447	0.24	0	1
Ctsc	0	0.383996	0.988	0.837	0	1
Prpf38a	0	0.383193	0.394	0.215	0	1
Ccr2	0	0.382326	0.872	0.665	0	1
Psmb8	0	0.381475	0.986	0.904	0	1
Cept1	0	0.379778	0.461	0.272	0	1
Psme2	0	0.379739	0.94	0.801	0	1
Klrk1	0	0.378929	0.567	0.295	0	1
Stard3	0	0.377526	0.424	0.225	0	1
Myd88	0	0.372848	0.466	0.262	0	1
Max	0	0.371856	0.508	0.308	0	1
A530040E14Rik	0	0.368758	0.287	0.113	0	1
Fam49b	0	0.36865	0.918	0.785	0	1
Spi1	0	0.368294	0.896	0.7	0	1
Emp3	0	0.36797	0.908	0.756	0	1
Glipr2	0	0.367257	0.437	0.218	0	1
Ctss	0	0.367017	0.999	0.895	0	1
Arpc5	0	0.365102	0.943	0.838	0	1
Shfm1	0	0.363917	0.989	0.931	0	1
Sdc3	0	0.363365	0.441	0.255	0	1
Nampt	0	0.362339	0.563	0.355	0	1
Fam26f	0	0.362263	0.46	0.294	0	1
Stx7	0	0.359629	0.706	0.511	0	1
Cybb	0	0.359209	0.875	0.655	0	1
Mrpl30	0	0.358702	0.737	0.561	0	1
Il13ra1	0	0.357546	0.416	0.225	0	1
Gbp9	0	0.356349	0.338	0.141	0	1
Slc15a3	0	0.355295	0.626	0.423	0	1
Peli1	0	0.354721	0.602	0.408	0	1
Lsp1	0	0.354275	0.782	0.57	0	1
Csf2ra	0	0.353478	0.599	0.406	0	1
Cnp	0	0.353083	0.42	0.225	0	1
Chmp2a	0	0.352028	0.834	0.674	0	1
Fpr2	0	0.351494	0.407	0.234	0	1
Pirb	0	0.350028	0.604	0.411	0	1
Dbi	0	0.348547	0.82	0.679	0	1
Gmppb	0	0.348085	0.282	0.112	0	1
Themis2	0	0.347779	0.355	0.177	0	1
Snx10	0	0.347656	0.5	0.316	0	1
Ncf4	0	0.34759	0.914	0.736	0	1
Evl	0	0.346801	0.557	0.362	0	1
Gm5150	0	0.345528	0.486	0.309	0	1
Tap1	0	0.34534	0.67	0.463	0	1
Hn1	0	0.343713	0.856	0.706	0	1
Ptpro	0	0.343324	0.34	0.166	0	1
Laptm4a	0	0.341741	0.838	0.67	0	1
Pycard	0	0.3413	0.785	0.682	0	1
Actb	0	0.340931	1	0.998	0	1
Gsdmd	0	0.340225	0.514	0.329	0	1
Aif1	0	0.338757	0.875	0.734	0	1
Socs1	0	0.337469	0.306	0.168	0	1
Gyg	0	0.33418	0.444	0.297	0	1
Parp10	0	0.333783	0.283	0.105	0	1
Aftph	0	0.330973	0.362	0.211	0	1
Cmpk1	0	0.330413	0.745	0.582	0	1
Prdx5	0	0.328622	0.969	0.85	0	1
Adap2os	0	0.327893	0.41	0.255	0	1
Ccdc86	0	0.326467	0.46	0.292	0	1
Skap2	0	0.325589	0.687	0.502	0	1
Treml2	0	0.325369	0.279	0.109	0	1
Apobec1	0	0.325192	0.609	0.42	0	1
Rbms1	0	0.324582	0.705	0.545	0	1
Cyba	0	0.324109	0.997	0.956	0	1
BC005537	0	0.324006	0.642	0.486	0	1
Psap	0	0.323885	0.995	0.877	0	1
Cdc42	0	0.323053	0.971	0.9	0	1
Irf2	0	0.322994	0.637	0.463	0	1
Ndufs4	0	0.322889	0.634	0.467	0	1
Atp6v1b2	0	0.32213	0.517	0.337	0	1
Tifab	0	0.321613	0.471	0.299	0	1
Psma5	0	0.320698	0.716	0.558	0	1
Calm1	0	0.318531	0.993	0.968	0	1
Lpxn	0	0.318443	0.464	0.308	0	1
Pdk3	0	0.317674	0.298	0.152	0	1
Dcp2	0	0.31693	0.375	0.209	0	1
G3bp2	0	0.316855	0.578	0.425	0	1
Gnb2	0	0.316509	0.892	0.756	0	1
Ube2d3	0	0.314921	0.936	0.848	0	1
Cd164	0	0.313998	0.589	0.436	0	1
Rab5c	0	0.313615	0.699	0.532	0	1
Tpd52	0	0.312858	0.805	0.627	0	1
Morc3	0	0.312728	0.419	0.25	0	1
Rab1a	0	0.311974	0.666	0.507	0	1
Dram2	0	0.311204	0.447	0.297	0	1
C130026I21Rik	0	0.310958	0.335	0.185	0	1
Msn	0	0.309531	0.846	0.715	0	1
Reep3	0	0.308642	0.427	0.269	0	1
Ltb4r1	0	0.308418	0.368	0.216	0	1
Slirp	0	0.308013	0.712	0.558	0	1
F13a1	0	0.307827	0.342	0.181	0	1
Milr1	0	0.306155	0.568	0.38	0	1
Rac1	0	0.305706	0.911	0.807	0	1
Camk2d	0	0.304836	0.543	0.372	0	1
Gpx1	0	0.304331	0.969	0.851	0	1
Mcemp1	0	0.304251	0.464	0.278	0	1
Sgk3	0	0.300746	0.383	0.219	0	1
Arpc2	0	0.300125	0.99	0.952	0	1
Mbd2	0	0.299876	0.408	0.251	0	1
Rnf115	0	0.299616	0.51	0.344	0	1
Hcls1	0	0.299083	0.748	0.59	0	1
Selt	0	0.29905	0.554	0.397	0	1
Ppa1	0	0.298925	0.362	0.218	0	1
Chmp5	0	0.297872	0.581	0.417	0	1
Zeb2os	0	0.297425	0.4	0.243	0	1
Stxbp3	0	0.296685	0.328	0.194	0	1
H2-T23	0	0.292568	0.603	0.42	0	1
Fgr	0	0.290086	0.444	0.271	0	1
Stx11	0	0.289576	0.258	0.107	0	1
Xbp1	0	0.288681	0.548	0.391	0	1
Mvp	0	0.288633	0.446	0.294	0	1
Bri3	0	0.287949	0.763	0.606	0	1
Pdcd10	0	0.287033	0.615	0.471	0	1
Hpse	0	0.286551	0.271	0.121	0	1
Ptpn1	0	0.286534	0.724	0.592	0	1
Rab32	0	0.28529	0.404	0.255	0	1
Ncf2	0	0.284863	0.642	0.467	0	1
Rhog	0	0.284802	0.694	0.536	0	1
Arhgdib	0	0.284401	0.922	0.861	0	1
Spop	0	0.283804	0.584	0.429	0	1
Wdfy1	0	0.281086	0.299	0.164	0	1
Taldo1	0	0.280788	0.828	0.716	0	1
Keap1	0	0.279781	0.32	0.177	0	1
Pcgf5	0	0.279103	0.291	0.148	0	1
Vapa	0	0.276872	0.701	0.562	0	1
Upp1	0	0.276425	0.279	0.146	0	1
Uba7	0	0.27486	0.254	0.116	0	1
Edem1	0	0.274619	0.517	0.374	0	1
Gnai2	0	0.274153	0.977	0.916	0	1
Parp9	0	0.273708	0.331	0.181	0	1
Clic1	0	0.272719	0.972	0.913	0	1
Pml	0	0.271014	0.254	0.109	0	1
Grb2	0	0.269707	0.66	0.52	0	1
Ccl6	0	0.268127	0.535	0.375	0	1
Map2k1	0	0.266512	0.395	0.252	0	1
Anxa5	0	0.265682	0.771	0.612	0	1
Cope	0	0.26562	0.661	0.526	0	1
Ywhae	0	0.263508	0.822	0.688	0	1
Tmem167	0	0.263398	0.729	0.596	0	1
Serp1	0	0.261919	0.835	0.697	0	1
Gabarap	0	0.260847	0.946	0.857	0	1
Frmd4a	0	0.260501	0.279	0.152	0	1
Ccdc109b	0	0.260441	0.343	0.202	0	1
Fis1	0	0.259292	0.755	0.618	0	1
Arpc1b	0	0.258004	0.994	0.959	0	1
Cap1	0	0.257164	0.728	0.59	0	1
Srgn	0	0.256744	0.977	0.911	0	1
Actr2	0	0.255879	0.736	0.608	0	1
Pomp	0	0.254241	0.901	0.797	0	1
Tmbim4	0	0.253138	0.638	0.49	0	1
Rasa4	0	0.251556	0.278	0.153	0	1
Cfl1	0	0.251361	0.984	0.949	0	1
Igsf6	1.38734e-303	0.271286	0.529	0.375	2.64455e-299	1
Rgs2	1.90239e-303	0.28483	0.784	0.65	3.62633e-299	1
Clec4e	2.7442e-302	0.26196	0.461	0.3	5.23099e-298	1
Txndc9	3.38438e-299	0.264692	0.497	0.357	6.45131e-295	1
Synj1	6.53624e-293	0.264306	0.427	0.286	1.24594e-288	1
Ptpn6	1.79131e-291	0.275239	0.728	0.603	3.41459e-287	1
Lrrc25	6.67909e-291	0.275575	0.429	0.29	1.27317e-286	1
Xrn2	1.02392e-288	0.259571	0.544	0.403	1.9518e-284	1
Ncoa7	2.36829e-288	0.279744	0.286	0.165	4.51443e-284	1
Scamp2	4.5633e-285	0.264892	0.496	0.355	8.69856e-281	1
Rab11a	1.50328e-284	0.250168	0.631	0.498	2.86556e-280	1
Tgm2	5.08157e-283	0.339951	0.512	0.371	9.68648e-279	1
Smox	7.35841e-279	0.255475	0.342	0.21	1.40266e-274	1
Pgap2	3.73282e-278	0.265696	0.397	0.264	7.11549e-274	1
Tax1bp1	1.34859e-276	0.286154	0.673	0.555	2.57069e-272	1
Prkcd	1.3576e-275	0.267899	0.507	0.369	2.58785e-271	1
Aldh2	1.28135e-268	0.277137	0.42	0.291	2.44251e-264	1
Slc31a2	5.45581e-266	0.256245	0.306	0.184	1.03999e-261	1
Naaa	8.77384e-266	0.271202	0.449	0.311	1.67247e-261	1
Emp1	4.55941e-265	0.260904	0.447	0.301	8.69115e-261	1
Gm9733	2.45283e-252	0.259786	0.315	0.188	4.67558e-248	1
Ethe1	8.40489e-251	0.276215	0.38	0.256	1.60214e-246	1
Tomm70a	3.79458e-248	0.255964	0.317	0.201	7.23323e-244	1
Cldnd1	9.29138e-248	0.256492	0.403	0.276	1.77112e-243	1
Adap2	1.69885e-242	0.253275	0.338	0.217	3.23835e-238	1
Pdia6	3.39291e-231	0.254436	0.678	0.565	6.46756e-227	1
Cited2	1.00657e-217	0.27368	0.562	0.437	1.91872e-213	1
C3ar1	1.09701e-133	0.25171	0.473	0.377	2.09113e-129	1
C3ar1	0	0.955756	0.786	0.332	0	2
Ly6c2	0	0.86537	0.96	0.643	0	2
Clec4a3	0	0.795515	0.919	0.583	0	2
Lgmn	0	0.79094	0.968	0.675	0	2
Ccl2	0	0.778032	0.755	0.43	0	2
Lst1	0	0.772973	0.994	0.775	0	2
Ccl7	0	0.764342	0.482	0.256	0	2
Ms4a6c	0	0.757765	0.999	0.794	0	2
Clec4a2	0	0.749123	0.907	0.55	0	2
H2-Q7	0	0.739807	0.855	0.565	0	2
Ms4a6d	0	0.728313	0.981	0.719	0	2
Cd72	0	0.727995	0.613	0.342	0	2
Ms4a4c	0	0.719445	0.989	0.705	0	2
Ecm1	0	0.711403	0.529	0.186	0	2
Ccl9	0	0.702367	0.843	0.528	0	2
Apobec1	0	0.701545	0.745	0.401	0	2
Tgfbi	0	0.685131	0.981	0.727	0	2
Ccl6	0	0.67573	0.631	0.362	0	2
Ctss	0	0.670931	1	0.896	0	2
Fcgr1	0	0.669969	0.951	0.604	0	2
Zfos1	0	0.669867	0.701	0.449	0	2
Ctsl	0	0.664185	0.781	0.485	0	2
Sirpb1c	0	0.654584	0.916	0.577	0	2
Ms4a7	0	0.652603	0.671	0.377	0	2
Pilra	0	0.649239	0.663	0.318	0	2
Grn	0	0.647133	0.956	0.698	0	2
Clec12a	0	0.629122	0.663	0.325	0	2
Ctsb	0	0.622856	0.972	0.79	0	2
Clec4n	0	0.616895	0.738	0.455	0	2
Clec4a1	0	0.613294	0.788	0.473	0	2
Bcl2a1a	0	0.603483	0.758	0.422	0	2
Ccl12	0	0.603225	0.605	0.352	0	2
Nupr1	0	0.599684	0.656	0.329	0	2
Sirpb1b	0	0.595392	0.787	0.428	0	2
Ly6a	0	0.590031	0.945	0.719	0	2
Cyp4f18	0	0.589646	0.554	0.239	0	2
Dpep2	0	0.580721	0.533	0.217	0	2
H2-K1	0	0.571415	0.994	0.955	0	2
Ms4a6b	0	0.560989	0.982	0.832	0	2
Ifi27l2a	0	0.560082	0.995	0.884	0	2
AF251705	0	0.556744	0.867	0.552	0	2
Irf7	0	0.553828	0.958	0.604	0	2
Fcgr2b	0	0.550039	0.831	0.535	0	2
Aif1	0	0.536087	0.963	0.722	0	2
Gpx1	0	0.533866	0.991	0.848	0	2
Ctsd	0	0.533169	0.83	0.598	0	2
Rgs2	0	0.532333	0.873	0.637	0	2
Ctsz	0	0.525639	0.977	0.793	0	2
Serp1	0	0.525065	0.908	0.687	0	2
Fcgr3	0	0.525003	0.967	0.729	0	2
Slamf9	0	0.524823	0.496	0.251	0	2
Plin2	0	0.524648	0.776	0.479	0	2
2810474O19Rik	0	0.510596	0.715	0.46	0	2
H2-Q6	0	0.507633	0.516	0.241	0	2
Itm2b	0	0.506705	0.999	0.963	0	2
Ier3	0	0.50543	0.788	0.576	0	2
Cfp	0	0.504973	0.751	0.487	0	2
Cyba	0	0.503401	0.998	0.956	0	2
Lilrb4a	0	0.502726	0.864	0.603	0	2
Slfn1	0	0.501088	0.736	0.37	0	2
Npc2	0	0.494774	0.998	0.927	0	2
Ifi30	0	0.488061	0.879	0.64	0	2
Gm5150	0	0.48615	0.589	0.295	0	2
Pld4	0	0.480612	0.915	0.649	0	2
Alox5ap	0	0.480198	0.977	0.753	0	2
Msr1	0	0.477778	0.775	0.492	0	2
Bcl2a1b	0	0.458975	0.835	0.599	0	2
Ctsc	0	0.456408	0.996	0.837	0	2
Cstb	0	0.450987	0.944	0.769	0	2
Ly6e	0	0.450654	0.997	0.934	0	2
B2m	0	0.450226	1	0.998	0	2
Cfb	0	0.446878	0.542	0.244	0	2
Scimp	0	0.433914	0.709	0.42	0	2
H2-D1	0	0.433197	1	0.991	0	2
Cxcl16	0	0.432031	0.781	0.53	0	2
Tmem106a	0	0.431606	0.604	0.327	0	2
Fcer1g	0	0.429695	1	0.892	0	2
Ms4a8a	0	0.429582	0.334	0.131	0	2
Lair1	0	0.424999	0.659	0.386	0	2
Capg	0	0.423233	0.823	0.6	0	2
Lilr4b	0	0.423055	0.686	0.426	0	2
Clec5a	0	0.421061	0.552	0.289	0	2
Pla2g7	0	0.419715	0.824	0.566	0	2
Adgre1	0	0.418633	0.606	0.331	0	2
Pirb	0	0.416248	0.679	0.401	0	2
Rgs10	0	0.414286	0.919	0.663	0	2
Lamp1	0	0.408889	0.945	0.746	0	2
Pira2	0	0.407209	0.596	0.319	0	2
Hspa8	0	0.406893	0.994	0.978	0	2
Rtp4	0	0.405919	0.842	0.508	0	2
Ctsh	0	0.403962	0.934	0.717	0	2
Snx5	0	0.403939	0.813	0.589	0	2
Ncf4	0	0.401596	0.933	0.734	0	2
Gsn	0	0.40086	0.685	0.404	0	2
Arrb2	0	0.396685	0.675	0.427	0	2
Ftl1	0	0.395921	1	0.989	0	2
Ccr2	0	0.386124	0.912	0.661	0	2
Rnf130	0	0.385329	0.698	0.448	0	2
Ctsa	0	0.382191	0.782	0.547	0	2
Gusb	0	0.380183	0.692	0.437	0	2
Slfn4	0	0.374642	0.493	0.199	0	2
Aprt	0	0.37157	0.8	0.597	0	2
Rnase4	0	0.36992	0.489	0.262	0	2
Ucp2	0	0.362683	0.886	0.732	0	2
Tmem219	0	0.361175	0.687	0.434	0	2
Milr1	0	0.360998	0.62	0.373	0	2
Cd300lf	0	0.360839	0.581	0.319	0	2
Erp29	0	0.358133	0.868	0.677	0	2
Susd3	0	0.356438	0.461	0.247	0	2
P2rx4	0	0.352254	0.54	0.321	0	2
Unc93b1	0	0.350614	0.899	0.677	0	2
Lgals3bp	0	0.346811	0.666	0.431	0	2
Mafb	0	0.342543	0.807	0.549	0	2
Dok3	0	0.341878	0.562	0.316	0	2
Ppt1	0	0.339042	0.751	0.516	0	2
Gngt2	0	0.336989	0.84	0.611	0	2
Il18bp	0	0.336476	0.494	0.273	0	2
Rps27l	0	0.335566	0.909	0.761	0	2
Bax	0	0.331014	0.753	0.572	0	2
Aldh3b1	0	0.329692	0.408	0.194	0	2
Eif4ebp1	0	0.326809	0.69	0.453	0	2
Cd53	0	0.326444	0.961	0.843	0	2
Sntb2	0	0.326411	0.327	0.14	0	2
Spi1	0	0.326256	0.918	0.698	0	2
Hexb	0	0.326193	0.714	0.477	0	2
Ptpn6	0	0.323358	0.8	0.594	0	2
Atp6ap1	0	0.322429	0.621	0.399	0	2
Fam96a	0	0.320175	0.729	0.529	0	2
Mkrn1	0	0.319466	0.732	0.518	0	2
AB124611	0	0.317145	0.746	0.515	0	2
Tmem86a	0	0.311738	0.339	0.152	0	2
Cdkn1a	0	0.311416	0.837	0.653	0	2
Lamp2	0	0.311068	0.815	0.597	0	2
Ifitm3	0	0.309137	0.999	0.88	0	2
2610001J05Rik	0	0.309127	0.632	0.434	0	2
Tubb2a	0	0.308756	0.415	0.225	0	2
Metrnl	0	0.307234	0.605	0.418	0	2
Psma6	0	0.30364	0.723	0.516	0	2
Taf6l	0	0.302739	0.649	0.442	0	2
Spon1	0	0.302067	0.339	0.137	0	2
Ccr1	0	0.301671	0.675	0.452	0	2
Lamtor5	0	0.29917	0.76	0.57	0	2
Ltb4r1	0	0.29907	0.374	0.216	0	2
H2-T22	0	0.298776	0.795	0.572	0	2
Wls	0	0.297748	0.574	0.367	0	2
Lgals3	0	0.297305	0.965	0.811	0	2
Psma1	0	0.294904	0.805	0.62	0	2
Csf2ra	0	0.294043	0.627	0.403	0	2
Cd52	0	0.293561	0.999	0.968	0	2
Cd300a	0	0.293031	0.494	0.287	0	2
Ccr5	0	0.292894	0.658	0.431	0	2
Laptm4a	0	0.292008	0.858	0.669	0	2
Klf4	0	0.291854	0.662	0.48	0	2
Dram2	0	0.290683	0.481	0.293	0	2
Hebp1	0	0.289513	0.683	0.479	0	2
Ier5	0	0.287136	0.75	0.57	0	2
Tmem14c	0	0.28678	0.776	0.592	0	2
Sdcbp	0	0.286738	0.935	0.781	0	2
Pold4	0	0.28499	0.652	0.456	0	2
Emp3	0	0.282531	0.917	0.755	0	2
Tifab	0	0.282323	0.498	0.296	0	2
Tuba1b	0	0.282037	0.879	0.683	0	2
Vmp1	0	0.28012	0.67	0.483	0	2
Igsf6	0	0.279504	0.579	0.369	0	2
Klra2	0	0.279449	0.68	0.459	0	2
Rbx1	0	0.278976	0.915	0.774	0	2
Gabarap	0	0.278653	0.962	0.856	0	2
Taf10	0	0.278412	0.732	0.545	0	2
Cnih4	0	0.277707	0.69	0.486	0	2
Nrros	0	0.276907	0.624	0.422	0	2
Psmb3	0	0.274572	0.869	0.718	0	2
Lmo2	0	0.274191	0.544	0.341	0	2
Dnase2a	0	0.274109	0.335	0.158	0	2
Tyrobp	0	0.273415	1	0.892	0	2
Akr1a1	0	0.270372	0.898	0.755	0	2
Pilrb1	0	0.269403	0.301	0.127	0	2
Iscu	0	0.268583	0.673	0.483	0	2
1600010M07Rik	0	0.267624	0.296	0.138	0	2
Bin3	0	0.267566	0.371	0.193	0	2
Abi3	0	0.265415	0.477	0.286	0	2
Sirpa	0	0.265157	0.598	0.392	0	2
Slfn2	0	0.26513	0.923	0.76	0	2
Bst2	0	0.263058	0.875	0.662	0	2
Snap23	0	0.262997	0.592	0.397	0	2
Psmc2	0	0.262417	0.505	0.319	0	2
Snapc5	0	0.261453	0.543	0.352	0	2
Slc11a1	0	0.261428	0.39	0.225	0	2
Creg1	0	0.260296	0.658	0.464	0	2
Ifngr2	0	0.259749	0.638	0.431	0	2
Man2b1	0	0.259035	0.59	0.399	0	2
Nmt1	0	0.256988	0.733	0.549	0	2
Tctex1d2	0	0.256845	0.442	0.265	0	2
Sys1	0	0.256548	0.721	0.54	0	2
Rhog	0	0.256175	0.724	0.533	0	2
Emc7	0	0.255	0.568	0.385	0	2
Vamp8	0	0.253925	0.936	0.796	0	2
Anxa4	0	0.253814	0.533	0.339	0	2
1600014C10Rik	0	0.25251	0.479	0.282	0	2
Mrpl42	0	0.251831	0.593	0.399	0	2
Laptm5	0	0.251739	0.951	0.875	0	2
Cd84	0	0.250641	0.395	0.231	0	2
Mcemp1	1.57238e-284	0.290031	0.447	0.282	2.99726e-280	2
C5ar1	2.10067e-255	0.265769	0.507	0.345	4.0043e-251	2
Gm8797	1.42184e-236	0.25569	0.919	0.855	2.71031e-232	2
Ddt	2.48593e-233	0.303088	0.366	0.239	4.73868e-229	2
Spp1	2.04987e-133	0.431575	0.315	0.221	3.90746e-129	2
C1qb	3.01852e-128	0.25656	0.65	0.545	5.75391e-124	2
C1qa	1.75042e-124	0.30574	0.603	0.502	3.33664e-120	2
Atp1b3	5.85794e-117	0.254066	0.685	0.583	1.11664e-112	2
Cxcl9	0	1.77086	0.701	0.167	0	3
Ly6i	0	1.68371	0.818	0.287	0	3
Gm15056	0	1.35597	0.257	0.064	0	3
Tnfaip2	0	1.30834	0.759	0.288	0	3
Ifitm1	0	1.1771	0.723	0.345	0	3
Gbp2b	0	1.1542	0.786	0.323	0	3
Sod2	0	1.12311	0.708	0.429	0	3
Prdx5	0	1.07507	0.991	0.851	0	3
Iigp1	0	1.04232	0.652	0.271	0	3
Fam26f	0	1.02236	0.678	0.271	0	3
Chil1	0	0.943987	0.411	0.114	0	3
Gm4841	0	0.930622	0.334	0.088	0	3
AW112010	0	0.899848	0.976	0.792	0	3
Gbp2	0	0.885889	0.71	0.305	0	3
Upp1	0	0.879507	0.431	0.131	0	3
Dnase1l3	0	0.877526	0.408	0.099	0	3
Fcgr4	0	0.806337	0.812	0.448	0	3
Il1rn	0	0.805724	0.664	0.34	0	3
Slc7a11	0	0.804161	0.409	0.167	0	3
Irg1	0	0.750069	0.364	0.092	0	3
Il1b	0	0.748272	0.912	0.622	0	3
Ass1	0	0.730935	0.662	0.324	0	3
Cxcl10	0	0.722094	0.489	0.278	0	3
Lmo4	0	0.720154	0.618	0.355	0	3
Samhd1	0	0.68623	0.929	0.708	0	3
Nampt	0	0.653753	0.613	0.354	0	3
Fpr2	0	0.646751	0.474	0.23	0	3
H2-Ab1	0	0.632252	0.973	0.786	0	3
Sdc4	0	0.617746	0.603	0.394	0	3
Ptgs2	0	0.615008	0.416	0.218	0	3
C3	0	0.610683	0.436	0.179	0	3
Tgm2	0	0.605954	0.635	0.359	0	3
Slamf8	0	0.602486	0.44	0.164	0	3
Gbp5	0	0.59895	0.342	0.11	0	3
Fth1	0	0.598033	1	0.995	0	3
Gbp4	0	0.591841	0.468	0.202	0	3
Cnn3	0	0.590244	0.307	0.064	0	3
Il18bp	0	0.590117	0.558	0.269	0	3
Cd38	0	0.579718	0.399	0.183	0	3
Irf1	0	0.576809	0.591	0.349	0	3
Mif	0	0.576123	0.832	0.679	0	3
H2-Aa	0	0.575075	0.962	0.753	0	3
Stat1	0	0.574361	0.841	0.594	0	3
Marcksl1	0	0.563057	0.681	0.504	0	3
Gbp3	0	0.556252	0.549	0.295	0	3
Gpr141	0	0.548968	0.559	0.303	0	3
Clec4e	0	0.547237	0.508	0.298	0	3
Ptafr	0	0.545678	0.473	0.263	0	3
S100a11	0	0.537978	0.977	0.872	0	3
Aldoa	0	0.536852	0.879	0.739	0	3
Serpina3g	0	0.535764	0.373	0.156	0	3
Ccrl2	0	0.531041	0.655	0.428	0	3
H2-DMa	0	0.527275	0.959	0.753	0	3
Cd74	0	0.526984	0.988	0.846	0	3
H2-Eb1	0	0.526959	0.943	0.712	0	3
Cd274	0	0.519235	0.325	0.102	0	3
Hk2	0	0.517109	0.48	0.277	0	3
Bst1	0	0.517063	0.471	0.232	0	3
Pla2g7	0	0.515	0.817	0.572	0	3
Ly6a	0	0.514896	0.939	0.725	0	3
Tpi1	0	0.5138	0.714	0.546	0	3
Psme2	0	0.513237	0.928	0.806	0	3
Cybb	0	0.506455	0.852	0.664	0	3
Fgl2	0	0.506093	0.719	0.454	0	3
Nfe2l2	0	0.500814	0.579	0.409	0	3
Gbp7	0	0.497542	0.657	0.439	0	3
Creb5	0	0.493316	0.466	0.259	0	3
Cfb	0	0.465683	0.451	0.261	0	3
Slc31a1	0	0.461742	0.432	0.242	0	3
Mcemp1	0	0.46147	0.499	0.278	0	3
Cd40	0	0.460663	0.326	0.145	0	3
Ifitm2	0	0.456574	0.983	0.843	0	3
Fbxl5	0	0.454133	0.44	0.266	0	3
Nfkbia	0	0.453327	0.898	0.775	0	3
H2-DMb1	0	0.452807	0.912	0.646	0	3
Slpi	0	0.452428	0.353	0.206	0	3
Grina	0	0.45194	0.518	0.365	0	3
Cebpb	0	0.451339	0.99	0.842	0	3
Cxcl16	0	0.446711	0.755	0.538	0	3
Atox1	0	0.435677	0.987	0.89	0	3
Pla2g16	0	0.435104	0.559	0.354	0	3
Psme2b	0	0.434142	0.486	0.308	0	3
Arl5c	0	0.430614	0.362	0.179	0	3
Basp1	0	0.429825	0.518	0.35	0	3
Mgst1	0	0.424622	0.516	0.319	0	3
Ctsc	0	0.424098	0.983	0.842	0	3
Cers6	0	0.422878	0.401	0.226	0	3
Txn1	0	0.417259	0.93	0.829	0	3
Plac8	0	0.417146	0.976	0.804	0	3
AB124611	0	0.412388	0.71	0.524	0	3
Ifi47	0	0.409433	0.699	0.481	0	3
Gapdh	0	0.409316	0.959	0.893	0	3
Tnfaip3	0	0.406247	0.458	0.296	0	3
Rnf149	0	0.404582	0.74	0.586	0	3
Klra2	0	0.403667	0.698	0.461	0	3
Aif1	0	0.403436	0.946	0.729	0	3
Trps1	0	0.403395	0.531	0.364	0	3
Slc16a3	0	0.399767	0.371	0.196	0	3
BC028528	0	0.399177	0.579	0.397	0	3
Igtp	0	0.39656	0.546	0.358	0	3
Nfkbiz	0	0.389949	0.556	0.409	0	3
Socs3	0	0.388121	0.618	0.479	0	3
Pkm	0	0.387551	0.91	0.784	0	3
Psmb8	0	0.386737	0.977	0.907	0	3
Bcl2a1a	0	0.383118	0.618	0.446	0	3
Ppt1	0	0.381717	0.667	0.531	0	3
Gyg	0	0.38121	0.445	0.301	0	3
Tax1bp1	0	0.378824	0.669	0.558	0	3
Gdap10	0	0.377715	0.265	0.115	0	3
Snx10	0	0.372313	0.483	0.323	0	3
Cxcl2	0	0.368545	0.785	0.634	0	3
Fam174a	0	0.368446	0.643	0.489	0	3
Cd86	0	0.367792	0.625	0.465	0	3
Rrbp1	0	0.367235	0.855	0.75	0	3
Zfp36	0	0.356761	0.826	0.691	0	3
Gbp8	0	0.352611	0.29	0.136	0	3
Pgam1	0	0.352188	0.659	0.535	0	3
Igsf6	0	0.350738	0.529	0.379	0	3
Fos	0	0.350089	0.955	0.844	0	3
Hk3	0	0.347794	0.279	0.133	0	3
Rnase6	0	0.342731	0.52	0.309	0	3
Dusp1	0	0.333498	0.916	0.812	0	3
Cd14	0	0.333296	0.892	0.689	0	3
Eno1	0	0.331947	0.764	0.649	0	3
Psmb9	0	0.328872	0.823	0.683	0	3
Tap1	0	0.32696	0.627	0.474	0	3
Cstb	0	0.321548	0.903	0.778	0	3
Gm2a	0	0.313695	0.812	0.675	0	3
Pim1	0	0.312148	0.81	0.681	0	3
Fcer1g	0	0.303409	0.999	0.894	0	3
Ifitm3	0	0.299226	0.998	0.883	0	3
Srgn	0	0.291811	0.978	0.913	0	3
Psme1	0	0.291101	0.908	0.816	0	3
Gm10116	0	0.278596	0.657	0.487	0	3
Fcgr3	0	0.278323	0.932	0.738	0	3
Gatm	0	0.271082	0.787	0.616	0	3
Xist	0	0.269328	0.596	0.325	0	3
Calm1	0	0.269005	0.991	0.969	0	3
Lyz2	0	0.267579	0.995	0.874	0	3
Gmfg	0	0.253587	0.907	0.842	0	3
Ctss	0	0.250913	0.999	0.898	0	3
Blvrb	1.36833e-294	0.356959	0.506	0.367	2.60831e-290	3
Pde4b	1.02729e-292	0.345192	0.417	0.272	1.95823e-288	3
Tlr2	3.16888e-290	0.329501	0.533	0.384	6.04052e-286	3
Hif1a	1.87338e-289	0.317154	0.615	0.475	3.57103e-285	3
Tifa	2.10451e-288	0.339678	0.409	0.27	4.01162e-284	3
Il1r2	4.02849e-282	0.307233	0.373	0.226	7.6791e-278	3
Psmb10	8.89676e-281	0.257397	0.787	0.674	1.6959e-276	3
Csf2rb	5.19895e-280	0.33922	0.538	0.399	9.91023e-276	3
Tgif1	5.77061e-270	0.338212	0.535	0.405	1.09999e-265	3
Gadd45b	1.19662e-267	0.356807	0.534	0.394	2.281e-263	3
Tnf	7.84528e-267	0.373869	0.271	0.152	1.49547e-262	3
Mxd1	1.68708e-265	0.334868	0.473	0.33	3.21591e-261	3
Cd302	2.51676e-265	0.333334	0.477	0.343	4.79744e-261	3
Tapbp	1.58431e-264	0.280788	0.705	0.59	3.02001e-260	3
Clec5a	3.5747e-261	0.353437	0.443	0.307	6.81409e-257	3
Sgk1	1.56581e-258	0.438938	0.38	0.251	2.98475e-254	3
Tap2	1.9359e-254	0.312049	0.432	0.303	3.69022e-250	3
Tns3	2.29508e-252	0.300496	0.296	0.176	4.37489e-248	3
Atf3	8.91533e-248	0.2899	0.686	0.538	1.69944e-243	3
Ciita	5.40574e-246	0.260702	0.264	0.147	1.03044e-241	3
Picalm	1.37111e-240	0.283205	0.67	0.563	2.6136e-236	3
Irgm1	1.88953e-238	0.329985	0.389	0.263	3.60182e-234	3
Slco3a1	1.56258e-234	0.296209	0.322	0.2	2.97859e-230	3
Aig1	4.90474e-234	0.289401	0.27	0.158	9.34942e-230	3
Zyx	2.73427e-231	0.34556	0.551	0.436	5.21207e-227	3
Lpcat2	2.88565e-225	0.291002	0.415	0.29	5.50063e-221	3
Mmp14	3.65936e-224	0.290824	0.356	0.233	6.97547e-220	3
Icam1	3.66075e-222	0.334487	0.309	0.196	6.97812e-218	3
Ninj1	8.54202e-222	0.371481	0.434	0.316	1.62828e-217	3
F10	6.23024e-218	0.355661	0.277	0.162	1.18761e-213	3
Slc15a3	4.93964e-217	0.272741	0.559	0.437	9.41594e-213	3
Bcl2a1b	7.65019e-211	0.298878	0.725	0.617	1.45828e-206	3
Slc31a2	1.53635e-202	0.272865	0.297	0.188	2.92859e-198	3
Gm12216	3.47773e-202	0.385164	0.309	0.195	6.62925e-198	3
Kdm6b	1.52873e-196	0.33342	0.491	0.377	2.91406e-192	3
Lztfl1	2.91047e-195	0.269406	0.251	0.151	5.54793e-191	3
Nlrp3	3.89798e-195	0.29908	0.377	0.264	7.43033e-191	3
Adap2os	4.32653e-194	0.287535	0.378	0.263	8.24723e-190	3
Ccnl1	5.37646e-184	0.250515	0.703	0.631	1.02486e-179	3
Tnfrsf1a	3.76092e-181	0.273731	0.463	0.358	7.16907e-177	3
Socs1	1.18175e-177	0.306657	0.278	0.175	2.25265e-173	3
Rnf19b	1.94349e-177	0.270205	0.328	0.225	3.70468e-173	3
Man2a1	2.2526e-173	0.265136	0.347	0.245	4.2939e-169	3
Magohb	1.89762e-169	0.292411	0.417	0.316	3.61724e-165	3
Rab20	1.42152e-168	0.2726	0.372	0.268	2.7097e-164	3
Gna13	5.84845e-167	0.272623	0.429	0.333	1.11483e-162	3
M6pr	4.60689e-166	0.253743	0.583	0.503	8.78165e-162	3
Gm17056	4.91654e-166	0.284418	0.293	0.19	9.3719e-162	3
Plek	1.06273e-161	0.264982	0.646	0.564	2.02577e-157	3
N4bp1	7.52262e-160	0.271931	0.437	0.342	1.43396e-155	3
Traf1	1.6798e-153	0.263734	0.307	0.208	3.20204e-149	3
Ifrd1	9.12244e-140	0.273676	0.483	0.396	1.73892e-135	3
Neat1	6.8784e-100	0.250974	0.646	0.595	1.31116e-95	3
Chil3	0	1.08716	0.534	0.242	0	4
Mgst1	0	0.977362	0.669	0.312	0	4
Thbs1	0	0.946572	0.492	0.263	0	4
Hp	0	0.92283	0.65	0.268	0	4
Fn1	0	0.913692	0.539	0.229	0	4
Crip1	0	0.872287	0.929	0.834	0	4
Cebpb	0	0.846502	0.996	0.846	0	4
Lyz2	0	0.793722	0.996	0.878	0	4
Smpdl3a	0	0.756358	0.666	0.37	0	4
Ifitm6	0	0.726095	0.554	0.258	0	4
S100a4	0	0.720128	0.86	0.548	0	4
Msrb1	0	0.685993	0.933	0.702	0	4
Tppp3	0	0.685205	0.375	0.204	0	4
Nr4a1	0	0.68322	0.686	0.442	0	4
Cytip	0	0.681014	0.735	0.462	0	4
Pglyrp1	0	0.674015	0.322	0.122	0	4
F13a1	0	0.664391	0.441	0.181	0	4
F10	0	0.660806	0.431	0.152	0	4
Cd14	0	0.648945	0.901	0.695	0	4
Gda	0	0.640624	0.552	0.288	0	4
Plaur	0	0.597898	0.629	0.374	0	4
Il1b	0	0.584906	0.816	0.639	0	4
Alox5ap	0	0.582001	0.96	0.766	0	4
Cd44	0	0.571108	0.676	0.47	0	4
S100a11	0	0.568559	0.961	0.877	0	4
Ifitm2	0	0.564888	0.992	0.847	0	4
Gm9733	0	0.556324	0.404	0.188	0	4
Ccl6	0	0.545955	0.598	0.379	0	4
Ahnak	0	0.540668	0.641	0.442	0	4
Slpi	0	0.533269	0.42	0.204	0	4
H2afj	0	0.525115	0.881	0.772	0	4
Clec4e	0	0.514054	0.552	0.301	0	4
H3f3a	0	0.505189	0.989	0.954	0	4
Anxa2	0	0.505125	0.791	0.609	0	4
Taldo1	0	0.491836	0.849	0.721	0	4
Nfil3	0	0.490952	0.486	0.287	0	4
Lgals3	0	0.489265	0.959	0.82	0	4
Adgre5	0	0.483606	0.425	0.267	0	4
Nfkbia	0	0.483061	0.869	0.781	0	4
Vim	0	0.480609	0.901	0.802	0	4
Emilin2	0	0.478423	0.637	0.434	0	4
Neat1	0	0.472304	0.734	0.589	0	4
Emb	0	0.471852	0.663	0.475	0	4
Trps1	0	0.463022	0.543	0.368	0	4
Gm2a	0	0.457313	0.826	0.678	0	4
Tpd52	0	0.455616	0.791	0.638	0	4
Pim1	0	0.44731	0.833	0.683	0	4
Klf13	0	0.444759	0.719	0.601	0	4
Srgn	0	0.428221	0.977	0.915	0	4
S100a6	0	0.428088	0.97	0.875	0	4
Mcemp1	0	0.425268	0.512	0.284	0	4
Dbi	0	0.421662	0.789	0.689	0	4
Rpl10-ps3	0	0.41266	0.814	0.663	0	4
Sat1	0	0.40162	0.944	0.849	0	4
AI839979	0	0.39852	0.278	0.132	0	4
Tyrobp	0	0.395135	0.999	0.897	0	4
Plac8	0	0.390711	0.968	0.81	0	4
Lsp1	0	0.388154	0.747	0.585	0	4
Rnf149	0	0.387023	0.721	0.593	0	4
Gpx1	0	0.382327	0.971	0.857	0	4
Coro1a	0	0.379438	0.951	0.889	0	4
Shfm1	0	0.372279	0.979	0.935	0	4
Junb	0	0.370173	0.96	0.908	0	4
Btg1	0	0.357605	0.973	0.945	0	4
Gm9843	0	0.349844	0.965	0.917	0	4
Ccl9	0	0.348112	0.74	0.554	0	4
Actg1	0	0.346012	0.993	0.977	0	4
Fam49b	0	0.324089	0.879	0.796	0	4
Fxyd5	0	0.316	0.98	0.94	0	4
Rpl10	0	0.290176	0.996	0.989	0	4
Eif1	0	0.278922	0.989	0.982	0	4
Gm8730	0	0.251653	0.992	0.97	0	4
Klf3	1.09619e-298	0.431368	0.467	0.311	2.08955e-294	4
Napsa	3.73441e-293	0.338534	0.671	0.506	7.11854e-289	4
Ptp4a1	9.6201e-290	0.419727	0.535	0.389	1.83378e-285	4
Ccr2	1.42253e-284	0.348341	0.805	0.683	2.71162e-280	4
Slc7a11	1.8742e-284	0.453302	0.337	0.181	3.57259e-280	4
Ncf2	3.91388e-283	0.376392	0.612	0.48	7.46065e-279	4
Wfdc17	1.81757e-274	0.276976	0.622	0.451	3.46465e-270	4
Osm	8.35679e-271	0.608055	0.515	0.367	1.59297e-266	4
Tmsb10	1.87447e-269	0.272779	0.967	0.93	3.57312e-265	4
Slc25a5	4.50894e-269	0.269537	0.896	0.855	8.59494e-265	4
Kdm7a	1.89931e-262	0.389992	0.541	0.404	3.62046e-258	4
Zfand5	2.09957e-258	0.502046	0.578	0.469	4.00221e-254	4
Gyg	6.68735e-257	0.404734	0.448	0.305	1.27474e-252	4
Tgfb1	8.30549e-257	0.419329	0.636	0.532	1.58319e-252	4
Samhd1	1.45137e-254	0.374829	0.817	0.725	2.7666e-250	4
Tnfaip2	4.07765e-241	0.342408	0.488	0.327	7.77282e-237	4
Dusp1	4.10723e-237	0.323179	0.911	0.815	7.8292e-233	4
Cdkn1a	7.08482e-235	0.272774	0.81	0.665	1.35051e-230	4
Gmfg	7.03274e-233	0.251358	0.894	0.845	1.34058e-228	4
Clec4d	1.5092e-232	0.417497	0.373	0.229	2.87684e-228	4
Fosl2	5.03213e-229	0.364012	0.475	0.338	9.59224e-225	4
Mrpl33	6.94265e-229	0.315856	0.812	0.769	1.32341e-224	4
Ncf4	3.49239e-226	0.255723	0.849	0.752	6.6572e-222	4
Pde4b	1.1398e-223	0.390457	0.412	0.277	2.17268e-219	4
Zfp36	2.45183e-222	0.302988	0.805	0.698	4.67368e-218	4
Gngt2	8.64735e-221	0.594395	0.716	0.633	1.64836e-216	4
Prdx6	6.93912e-217	0.335987	0.696	0.603	1.32274e-212	4
Trem1	9.93838e-217	0.32687	0.292	0.165	1.89445e-212	4
Il17ra	5.0784e-213	0.342055	0.313	0.187	9.68046e-209	4
Rhoa	1.12255e-212	0.250319	0.864	0.817	2.1398e-208	4
Kdm6b	1.3516e-207	0.453452	0.505	0.379	2.57643e-203	4
Ap1s2	1.39862e-206	0.383072	0.452	0.33	2.66604e-202	4
Anxa1	1.61806e-205	0.413302	0.548	0.429	3.08434e-201	4
Socs3	2.09e-205	0.428671	0.593	0.486	3.98396e-201	4
Lyn	1.52045e-204	0.302471	0.678	0.578	2.89828e-200	4
Aldh2	8.18061e-204	0.365143	0.42	0.298	1.55939e-199	4
Ltb4r1	9.43926e-197	0.328846	0.36	0.226	1.79931e-192	4
Hebp1	2.22636e-196	0.338008	0.609	0.496	4.24389e-192	4
Tiparp	5.06795e-196	0.388069	0.38	0.257	9.66053e-192	4
Lrp1	3.17544e-186	0.325965	0.388	0.266	6.05303e-182	4
Emp3	9.84252e-186	0.267022	0.85	0.769	1.87618e-181	4
Adssl1	1.10731e-175	0.336584	0.408	0.292	2.11075e-171	4
Rap1a	2.78561e-174	0.277174	0.777	0.729	5.30992e-170	4
Ifngr1	4.29437e-171	0.29711	0.711	0.64	8.18592e-167	4
Cd300a	7.99642e-170	0.370389	0.416	0.305	1.52428e-165	4
Aprt	1.74184e-166	0.306316	0.691	0.617	3.3203e-162	4
Ikbkb	4.91659e-164	0.328338	0.463	0.357	9.37199e-160	4
Atf3	1.16648e-161	0.296491	0.663	0.544	2.22354e-157	4
Cxcl2	1.51771e-160	0.535106	0.731	0.644	2.89306e-156	4
Tmem256	7.63249e-158	0.256228	0.772	0.726	1.45491e-153	4
Msn	1.83356e-156	0.25733	0.77	0.729	3.49513e-152	4
Eno1	3.10993e-156	0.270258	0.732	0.655	5.92815e-152	4
Plbd1	1.15492e-154	0.305659	0.45	0.336	2.20151e-150	4
Svil	2.36254e-148	0.280096	0.255	0.156	4.50347e-144	4
Asap1	2.83623e-148	0.295616	0.291	0.189	5.40641e-144	4
Itga4	8.8771e-148	0.340283	0.429	0.328	1.69215e-143	4
Ptpn1	3.43776e-147	0.28484	0.663	0.605	6.55306e-143	4
Gpr141	2.81013e-146	0.285199	0.438	0.322	5.35666e-142	4
Lmo4	3.19539e-146	0.320059	0.48	0.375	6.09106e-142	4
Card19	1.3875e-143	0.323267	0.477	0.384	2.64486e-139	4
Itgal	1.96428e-141	0.3601	0.324	0.221	3.74432e-137	4
Ier3	4.89944e-137	0.353901	0.697	0.595	9.33932e-133	4
Fgr	5.09971e-133	0.298126	0.387	0.286	9.72108e-129	4
Picalm	1.10802e-132	0.258262	0.64	0.569	2.1121e-128	4
Cd302	1.16793e-132	0.297071	0.447	0.35	2.2263e-128	4
Nadk	1.24137e-123	0.340356	0.401	0.318	2.3663e-119	4
Bcl10	8.06794e-118	0.274677	0.458	0.377	1.53791e-113	4
Glud1	1.42338e-116	0.272736	0.516	0.448	2.71324e-112	4
Tspan13	1.26807e-114	0.299841	0.392	0.294	2.4172e-110	4
Prr13	4.03845e-114	0.312791	0.675	0.656	7.69809e-110	4
Ptgs2	2.18767e-113	0.412468	0.326	0.232	4.17013e-109	4
Slc16a3	2.04326e-109	0.285821	0.298	0.208	3.89486e-105	4
Jarid2	6.28589e-109	0.276555	0.374	0.286	1.19822e-104	4
Bin2	1.05847e-108	0.272512	0.448	0.368	2.01766e-104	4
Csf2rb	2.45212e-106	0.264383	0.488	0.408	4.67423e-102	4
Emp1	3.11513e-105	0.307359	0.404	0.313	5.93806e-101	4
Snx18	4.11983e-105	0.264727	0.34	0.253	7.85322e-101	4
St3gal4	4.75195e-102	0.26129	0.305	0.221	9.05817e-98	4
Tnfrsf1a	3.25407e-100	0.271624	0.439	0.364	6.2029e-96	4
Tkt	3.47412e-99	0.251861	0.588	0.54	6.62237e-95	4
Gsr	1.29437e-93	0.260925	0.281	0.203	2.46732e-89	4
Tlr2	1.73339e-91	0.261341	0.473	0.394	3.30419e-87	4
Soat1	3.78311e-88	0.252247	0.408	0.337	7.21137e-84	4
Flna	2.38943e-82	0.26739	0.396	0.331	4.55473e-78	4
Degs1	1.03182e-81	0.273201	0.354	0.286	1.96686e-77	4
Trf	2.34014e-81	0.358485	0.447	0.375	4.46078e-77	4
Gm17056	6.46239e-78	0.291265	0.269	0.196	1.23186e-73	4
Ptafr	6.34306e-76	0.26147	0.356	0.28	1.20911e-71	4
Lmnb1	4.57276e-73	0.2601	0.385	0.316	8.7166e-69	4
Agpat4	2.10546e-70	0.257851	0.284	0.218	4.01343e-66	4
Filip1l	4.40662e-40	0.254426	0.32	0.278	8.3999e-36	4
Klf2	5.51508e-40	0.308185	0.531	0.506	1.05128e-35	4
Mt1	3.19493e-15	0.254343	0.478	0.465	6.09017e-11	4
Nkg7	0	2.63588	0.995	0.135	0	5
Cd3g	0	2.37252	0.956	0.089	0	5
Cd8b1	0	2.30759	0.899	0.053	0	5
Cd3d	0	2.2868	0.962	0.099	0	5
Klrd1	0	2.09592	0.878	0.115	0	5
Ms4a4b	0	2.08999	0.97	0.309	0	5
Cd8a	0	2.03635	0.833	0.043	0	5
Gzmb	0	1.98775	0.777	0.103	0	5
Ccl5	0	1.98643	0.84	0.387	0	5
Cxcr6	0	1.82628	0.688	0.028	0	5
Cd3e	0	1.80225	0.817	0.062	0	5
Thy1	0	1.73888	0.801	0.086	0	5
Klrc1	0	1.64786	0.666	0.037	0	5
Ltb	0	1.64141	0.767	0.12	0	5
Pdcd1	0	1.63588	0.619	0.033	0	5
Gimap4	0	1.61198	0.83	0.115	0	5
Ptprcap	0	1.52329	0.823	0.127	0	5
Ctsw	0	1.50584	0.683	0.063	0	5
Ctla2a	0	1.48705	0.651	0.083	0	5
Lck	0	1.48333	0.755	0.096	0	5
Hcst	0	1.48186	0.853	0.373	0	5
Cd28	0	1.40966	0.654	0.077	0	5
Ptpn22	0	1.40468	0.719	0.157	0	5
Lat	0	1.31994	0.635	0.071	0	5
Klrc2	0	1.2961	0.516	0.032	0	5
Gimap7	0	1.29077	0.574	0.054	0	5
Cd2	0	1.28907	0.664	0.092	0	5
Lag3	0	1.28151	0.48	0.047	0	5
Sh2d2a	0	1.27458	0.561	0.062	0	5
Icos	0	1.26939	0.555	0.061	0	5
Gimap1	0	1.25792	0.631	0.09	0	5
Gimap3	0	1.24873	0.599	0.078	0	5
Cst7	0	1.22669	0.579	0.098	0	5
Skap1	0	1.20502	0.597	0.078	0	5
2019-09-01	0	1.18138	0.625	0.103	0	5
Gimap6	0	1.16676	0.605	0.098	0	5
Gm8369	0	1.15353	0.557	0.104	0	5
Id2	0	1.15047	0.866	0.482	0	5
Gzmk	0	1.15023	0.424	0.021	0	5
Klrk1	0	1.11018	0.694	0.309	0	5
Pdcd4	0	1.10988	0.621	0.207	0	5
Bcl2	0	1.06815	0.473	0.133	0	5
Rpl13a	0	1.05296	1	0.99	0	5
Ctla4	0	1.04233	0.476	0.054	0	5
Bcl11b	0	1.0385	0.46	0.047	0	5
Gm12840	0	1.0089	0.389	0.112	0	5
Ablim1	0	0.9847	0.473	0.073	0	5
Rps15a	0	0.974202	0.999	0.987	0	5
Cd27	0	0.969506	0.471	0.1	0	5
Itk	0	0.931927	0.396	0.037	0	5
Ets1	0	0.926654	0.486	0.093	0	5
Klre1	0	0.90872	0.346	0.049	0	5
Gimap5	0	0.892708	0.406	0.057	0	5
Serpinb9	0	0.889433	0.43	0.104	0	5
Sh2d1a	0	0.885485	0.392	0.048	0	5
Shisa5	0	0.885264	0.929	0.77	0	5
Il2rb	0	0.884879	0.414	0.062	0	5
Vps37b	0	0.875993	0.517	0.185	0	5
Akap13	0	0.858414	0.765	0.541	0	5
Gm19585	0	0.85266	0.353	0.038	0	5
Vgll4	0	0.852207	0.554	0.272	0	5
Tnfrsf18	0	0.850556	0.436	0.092	0	5
AW112010	0	0.847795	0.992	0.802	0	5
Serpinb6b	0	0.821338	0.336	0.062	0	5
BC018473	0	0.818721	0.559	0.244	0	5
Rac2	0	0.810941	0.947	0.808	0	5
Dusp2	0	0.788409	0.612	0.353	0	5
Rgs16	0	0.775652	0.253	0.02	0	5
H2-Q7	0	0.772534	0.906	0.583	0	5
Mbnl1	0	0.771841	0.773	0.565	0	5
Xist	0	0.768029	0.605	0.34	0	5
Cd160	0	0.759206	0.265	0.02	0	5
Lamb3	0	0.755059	0.306	0.04	0	5
Rinl	0	0.754274	0.395	0.147	0	5
Cd6	0	0.751915	0.305	0.031	0	5
Fasl	0	0.746668	0.289	0.023	0	5
Gm29243	0	0.737658	0.282	0.024	0	5
Saraf	0	0.733882	0.517	0.304	0	5
Cnn2	0	0.733345	0.604	0.377	0	5
Gimap9	0	0.729979	0.328	0.059	0	5
Satb1	0	0.727738	0.341	0.069	0	5
Tbc1d10c	0	0.727421	0.327	0.073	0	5
Selplg	0	0.720639	0.779	0.592	0	5
Zap70	0	0.717103	0.299	0.035	0	5
Spn	0	0.714737	0.349	0.086	0	5
Themis	0	0.70789	0.272	0.017	0	5
Rpl27	0	0.706868	0.989	0.954	0	5
2019-09-06	0	0.705678	0.377	0.121	0	5
Rhoh	0	0.70459	0.475	0.265	0	5
Rpl12	0	0.700301	0.954	0.84	0	5
Atxn1	0	0.688185	0.297	0.072	0	5
Il18r1	0	0.683443	0.255	0.032	0	5
Rpl27-ps3	0	0.678197	0.725	0.56	0	5
Rpl23a-ps3	0	0.677263	0.947	0.844	0	5
Cd247	0	0.676636	0.287	0.037	0	5
Sub1	0	0.673804	0.954	0.914	0	5
F2r	0	0.670781	0.259	0.031	0	5
Pld3	0	0.665554	0.359	0.157	0	5
Ikzf3	0	0.654414	0.265	0.028	0	5
Dnajc9	0	0.651773	0.34	0.139	0	5
Gm11808	0	0.648462	0.877	0.74	0	5
Rpl22l1	0	0.644284	0.941	0.847	0	5
Rpsa	0	0.641717	0.984	0.941	0	5
Rpl23a	0	0.630294	0.999	0.987	0	5
Itgal	0	0.624436	0.421	0.217	0	5
Dut	0	0.623929	0.324	0.129	0	5
Zdhhc18	0	0.621144	0.287	0.079	0	5
Rpl4	0	0.603484	0.988	0.95	0	5
Arhgef1	0	0.595877	0.4	0.223	0	5
Rpl39	0	0.594316	0.998	0.989	0	5
Bhlhe40	0	0.593049	0.325	0.137	0	5
Rpl18a	0	0.591409	1	0.996	0	5
Gm9493	0	0.588791	0.828	0.708	0	5
Grap	0	0.587907	0.261	0.063	0	5
Rps27	0	0.582197	1	0.998	0	5
Tmsb10	0	0.580106	0.995	0.929	0	5
Rpl17	0	0.573848	0.999	0.99	0	5
Pkp3	0	0.573622	0.27	0.093	0	5
Rps7	0	0.572626	0.995	0.979	0	5
Rps10	0	0.566483	0.986	0.961	0	5
Rapgef6	0	0.564757	0.346	0.172	0	5
Eef1a1	0	0.55999	0.998	0.993	0	5
Uba52	0	0.557361	0.753	0.669	0	5
Rps15	0	0.556487	0.995	0.978	0	5
Rps13	0	0.55559	0.988	0.969	0	5
Zcchc11	0	0.55389	0.312	0.138	0	5
Rps27rt	0	0.553097	0.924	0.869	0	5
Eif3h	0	0.552177	0.846	0.791	0	5
Cd37	0	0.547576	0.368	0.188	0	5
Gm8730	0	0.54516	0.996	0.97	0	5
Rpl5	0	0.545039	0.881	0.814	0	5
Rpa2	0	0.543204	0.255	0.082	0	5
Limd2	0	0.54207	0.669	0.555	0	5
Gm10709	0	0.532351	0.785	0.709	0	5
Ikzf2	0	0.520896	0.258	0.067	0	5
Rps23	0	0.520778	1	0.993	0	5
Rps24	0	0.517284	0.999	0.989	0	5
Rpl36	0	0.516901	0.998	0.988	0	5
Il7r	0	0.516022	0.255	0.1	0	5
Ptprc	0	0.515575	0.859	0.802	0	5
Rps3a1	0	0.51365	0.995	0.981	0	5
Gnas	0	0.509314	0.789	0.699	0	5
Serbp1	0	0.50487	0.792	0.732	0	5
Rplp2	0	0.502997	0.998	0.99	0	5
Rpl11	0	0.500902	0.996	0.984	0	5
Rpl32	0	0.50074	0.999	0.992	0	5
Txk	0	0.500318	0.314	0.079	0	5
H2-T22	0	0.496633	0.726	0.593	0	5
Gm10073	0	0.493435	0.758	0.611	0	5
Rplp0	0	0.49259	0.996	0.978	0	5
Eef2	0	0.484842	0.907	0.861	0	5
Rpl3	0	0.48351	0.984	0.943	0	5
Rpl18	0	0.482624	0.995	0.98	0	5
Rps21	0	0.479635	0.973	0.938	0	5
Eif3e	0	0.477517	0.75	0.684	0	5
Rpl37a	0	0.475552	0.999	0.997	0	5
Rpl10a	0	0.475159	0.968	0.921	0	5
Gm10036	0	0.474228	0.963	0.924	0	5
Rps11	0	0.471628	0.999	0.99	0	5
Rps5	0	0.471489	0.998	0.985	0	5
Rpl34	0	0.467915	0.997	0.989	0	5
Rpl7	0	0.465785	0.978	0.961	0	5
Wdr89	0	0.460834	0.877	0.805	0	5
Rps4x	0	0.456967	0.999	0.983	0	5
Rps3	0	0.456795	0.998	0.987	0	5
Btg1	0	0.454609	0.968	0.946	0	5
Rpl13	0	0.453561	1	0.993	0	5
Rpl30	0	0.453021	0.954	0.922	0	5
Rps18	0	0.44894	1	0.988	0	5
Rps12-ps3	0	0.442164	0.811	0.739	0	5
Rplp1	0	0.438855	0.998	0.986	0	5
Ptpn18	0	0.435243	0.878	0.835	0	5
Rpl19	0	0.430483	0.999	0.989	0	5
Uqcrh	0	0.426892	0.918	0.904	0	5
Rpl27a	0	0.424423	0.997	0.988	0	5
Naca	0	0.421926	0.918	0.896	0	5
Rps14	0	0.421828	1	0.996	0	5
Rpl6	0	0.421377	0.997	0.985	0	5
Rps16	0	0.417406	0.999	0.993	0	5
Npm1	0	0.417077	0.843	0.806	0	5
Rpl38	0	0.416658	0.995	0.986	0	5
Lgals1	0	0.41602	0.964	0.908	0	5
Rps26	0	0.41557	0.977	0.968	0	5
Rps6	0	0.414173	0.997	0.987	0	5
Rpl37	0	0.403206	0.999	0.994	0	5
Gnb2l1	0	0.40016	0.897	0.864	0	5
Tpt1	0	0.3995	0.997	0.992	0	5
Rpl23	0	0.398836	0.995	0.987	0	5
Rps2	0	0.388427	0.962	0.943	0	5
Rpl22	0	0.38676	0.938	0.909	0	5
Rpl21	0	0.38252	0.987	0.972	0	5
Rps12	0	0.381789	0.97	0.949	0	5
Rpl36a	0	0.379868	0.969	0.943	0	5
Rpl14	0	0.371698	0.995	0.97	0	5
Rpl35	0	0.368077	0.988	0.965	0	5
Gm9843	0	0.366595	0.963	0.918	0	5
Rpl24	0	0.366492	0.991	0.987	0	5
Rpl9	0	0.363501	0.996	0.988	0	5
Rps20	0	0.362947	0.979	0.965	0	5
Malat1	0	0.348721	1	0.998	0	5
Rpl15	0	0.340667	0.904	0.894	0	5
Rpl7a	0	0.333027	0.921	0.918	0	5
Pfn1	0	0.327134	0.993	0.991	0	5
Myl6	0	0.322053	0.951	0.951	0	5
Tmsb4x	0	0.320986	1	0.999	0	5
Rps8	0	0.313437	0.998	0.991	0	5
Cd52	0	0.312031	0.995	0.971	0	5
Rpl41	0	0.303303	1	0.998	0	5
Rps25	0	0.301736	0.973	0.964	0	5
Rpl8	0	0.301273	0.988	0.978	0	5
Fau	0	0.29656	0.999	0.998	0	5
S100a10	0	0.293856	0.936	0.849	0	5
Fyn	1.07726e-297	0.529797	0.325	0.161	2.05346e-293	5
Dusp5	1.36393e-295	0.574719	0.39	0.219	2.59993e-291	5
Hmha1	1.03742e-294	0.578663	0.446	0.281	1.97753e-290	5
Gltscr2	2.08002e-288	0.482931	0.715	0.662	3.96494e-284	5
Slc25a4	3.14843e-287	0.515244	0.512	0.354	6.00153e-283	5
Pla2g16	3.63641e-285	0.544017	0.523	0.368	6.93173e-281	5
Snrpg	6.07073e-283	0.406749	0.777	0.756	1.1572e-278	5
Rbm39	5.80466e-282	0.34939	0.874	0.869	1.10648e-277	5
Pitpnc1	8.90075e-281	0.497807	0.266	0.119	1.69666e-276	5
Uhrf2	2.57103e-279	0.68233	0.439	0.281	4.9009e-275	5
Jak1	6.40261e-279	0.537797	0.563	0.444	1.22046e-274	5
Rpl13a-ps1	1.65614e-277	0.560898	0.352	0.189	3.15692e-273	5
H2-K1	2.84988e-276	0.262273	0.984	0.958	5.43244e-272	5
Btf3	3.70904e-276	0.328653	0.873	0.884	7.07018e-272	5
Dok2	1.59284e-275	0.553119	0.39	0.224	3.03626e-271	5
Eif3f	1.07337e-271	0.347164	0.851	0.841	2.04606e-267	5
Rps18-ps3	1.67746e-269	0.511559	0.681	0.551	3.19757e-265	5
Abracl	5.11318e-269	0.429175	0.752	0.739	9.74675e-265	5
Hif1a	1.24201e-264	0.546763	0.599	0.484	2.36752e-260	5
Rpl28	1.5562e-257	0.28139	0.946	0.953	2.96642e-253	5
Smad7	2.87054e-256	0.515734	0.307	0.156	5.47182e-252	5
Lsp1	1.02525e-255	0.354443	0.738	0.59	1.95434e-251	5
Fkbp3	1.16198e-255	0.576203	0.435	0.292	2.21497e-251	5
Ubl5	1.96478e-248	0.345838	0.855	0.859	3.74525e-244	5
Eef1b2	1.92303e-247	0.365869	0.78	0.749	3.66569e-243	5
Rpl9-ps6	3.39268e-247	0.444589	0.742	0.652	6.46712e-243	5
Ogt	6.92905e-247	0.545186	0.44	0.294	1.32081e-242	5
Il2rg	1.17492e-238	0.523469	0.541	0.418	2.23964e-234	5
Snrpd2	1.82133e-231	0.405352	0.691	0.654	3.47183e-227	5
Runx3	4.42315e-222	0.513376	0.568	0.46	8.43141e-218	5
Wls	1.15329e-221	0.583921	0.507	0.386	2.19841e-217	5
Sumo2	1.60086e-221	0.341815	0.809	0.814	3.05156e-217	5
Pfdn5	1.87085e-219	0.306154	0.901	0.905	3.56622e-215	5
Ybx3	4.7649e-217	0.549272	0.36	0.227	9.08285e-213	5
Rpl6l	3.9355e-216	0.392512	0.727	0.674	7.50186e-212	5
B4galnt1	8.57527e-216	0.54926	0.369	0.234	1.63462e-211	5
Aes	2.86058e-215	0.529546	0.425	0.298	5.45283e-211	5
Aebp2	3.34551e-210	0.45369	0.255	0.128	6.37722e-206	5
Mier1	7.80996e-207	0.523055	0.453	0.334	1.48873e-202	5
Sh3bgrl3	3.85617e-204	0.272025	0.928	0.935	7.35063e-200	5
Peli1	1.37054e-199	0.509512	0.53	0.428	2.61252e-195	5
Prrc2c	1.75162e-193	0.485799	0.535	0.447	3.33894e-189	5
Cdk6	1.42948e-191	0.612088	0.295	0.172	2.72487e-187	5
Rpl13-ps3	2.03872e-191	0.390594	0.682	0.585	3.8862e-187	5
Eef1g	1.37516e-190	0.31607	0.797	0.784	2.62132e-186	5
Mxd4	3.27525e-177	0.490256	0.279	0.161	6.24328e-173	5
Sms	1.49188e-175	0.447285	0.305	0.183	2.84383e-171	5
H2-Q6	3.68285e-174	0.428383	0.404	0.269	7.02026e-170	5
Stk17b	2.75349e-173	0.412536	0.629	0.563	5.24869e-169	5
Fam107b	2.87592e-172	0.454349	0.355	0.232	5.48208e-168	5
Gabarapl2	1.75499e-164	0.477761	0.541	0.484	3.34537e-160	5
Myl12a	5.33765e-164	0.284327	0.832	0.857	1.01746e-159	5
Cox17	1.80914e-160	0.36797	0.697	0.698	3.44859e-156	5
Krit1	1.38572e-157	0.475458	0.344	0.231	2.64147e-153	5
Rsbn1l	2.25611e-156	0.456687	0.41	0.306	4.3006e-152	5
Pabpc1	3.8908e-154	0.260003	0.84	0.844	7.41663e-150	5
Ncor1	5.9236e-154	0.432948	0.545	0.489	1.12916e-149	5
Ankrd44	2.94797e-153	0.46362	0.382	0.27	5.61943e-149	5
Eef1d	7.91534e-153	0.364369	0.641	0.614	1.50882e-148	5
Cd82	5.83504e-152	0.462089	0.306	0.193	1.11228e-147	5
Itpkb	1.14e-147	0.464823	0.317	0.205	2.17308e-143	5
S100a4	9.50705e-145	0.290732	0.685	0.567	1.81223e-140	5
S100a13	2.01202e-143	0.363422	0.659	0.651	3.83532e-139	5
Cox7a2l	1.29226e-141	0.290139	0.764	0.765	2.46331e-137	5
Nr4a2	2.89646e-140	0.48134	0.394	0.279	5.52122e-136	5
Ndfip1	9.33848e-135	0.459668	0.301	0.199	1.7801e-130	5
Gm6133	1.22285e-133	0.432577	0.489	0.417	2.33101e-129	5
Ifi27	3.20722e-132	0.420723	0.346	0.238	6.11359e-128	5
Cbx3	6.92767e-129	0.479463	0.397	0.3	1.32055e-124	5
Sp100	3.13495e-127	0.39043	0.574	0.513	5.97584e-123	5
Ctsd	1.54394e-126	0.253078	0.686	0.624	2.94306e-122	5
Ndufa13	1.01831e-125	0.255367	0.81	0.831	1.9411e-121	5
Whsc1l1	6.82303e-125	0.448069	0.447	0.371	1.30061e-120	5
Celf2	1.76119e-124	0.374303	0.6	0.576	3.35718e-120	5
4930523C07Rik	5.47858e-124	0.424122	0.31	0.204	1.04433e-119	5
Dock2	3.18086e-123	0.453748	0.367	0.276	6.06335e-119	5
Krtcap2	1.30418e-122	0.33644	0.622	0.61	2.48602e-118	5
Jund	1.42223e-121	0.252653	0.824	0.828	2.71106e-117	5
Cntrl	8.60606e-121	0.404416	0.259	0.163	1.64049e-116	5
Crem	2.34591e-119	0.435416	0.4	0.305	4.47177e-115	5
Nabp1	8.78338e-118	0.409931	0.268	0.171	1.67429e-113	5
Ankrd12	1.82503e-117	0.44799	0.326	0.232	3.47888e-113	5
Eif3m	1.14301e-116	0.369524	0.574	0.557	2.1788e-112	5
Dnaja1	1.63427e-115	0.359985	0.642	0.627	3.11525e-111	5
Gm2000	1.03049e-114	0.26979	0.712	0.664	1.96432e-110	5
Ttc14	3.65005e-114	0.41731	0.365	0.277	6.95773e-110	5
Hsp90ab1	4.10729e-114	0.250888	0.873	0.9	7.82931e-110	5
Serpina3g	4.14395e-113	0.422716	0.278	0.174	7.8992e-109	5
Fkbp1a	2.00151e-111	0.391278	0.56	0.538	3.81527e-107	5
Ncl	2.37983e-111	0.346506	0.632	0.619	4.53643e-107	5
Smc4	3.65395e-110	0.357209	0.306	0.207	6.96515e-106	5
Cetn2	5.15359e-108	0.408161	0.357	0.272	9.82377e-104	5
Rbm3	6.12785e-106	0.25129	0.812	0.854	1.16809e-101	5
Rwdd1	1.1608e-105	0.411114	0.493	0.458	2.21271e-101	5
Emg1	1.50146e-105	0.375771	0.501	0.466	2.86209e-101	5
Smc6	1.21025e-104	0.409233	0.382	0.303	2.30699e-100	5
Dnajc1	3.33103e-104	0.398671	0.289	0.202	6.34962e-100	5
Sh3kbp1	2.51946e-98	0.400076	0.33	0.249	4.8026e-94	5
Wnk1	8.46293e-97	0.356899	0.557	0.527	1.6132e-92	5
Srpk1	7.67395e-95	0.390278	0.316	0.234	1.46281e-90	5
Tbrg1	8.98991e-95	0.409452	0.323	0.243	1.71366e-90	5
Sdf4	1.24478e-92	0.491541	0.496	0.478	2.3728e-88	5
Leprotl1	2.30002e-90	0.401626	0.445	0.396	4.3843e-86	5
PISD	3.07485e-90	0.429254	0.378	0.306	5.86128e-86	5
Luc7l2	4.8148e-88	0.377875	0.491	0.458	9.17797e-84	5
Tra2b	9.56622e-87	0.322151	0.61	0.621	1.82351e-82	5
Pnisr	1.01019e-85	0.388797	0.39	0.327	1.92562e-81	5
Zfp36l2	3.07555e-84	0.34881	0.631	0.625	5.86262e-80	5
Arl6ip1	8.23927e-84	0.334983	0.6	0.61	1.57057e-79	5
Rps26-ps1	4.5401e-78	0.326002	0.542	0.523	8.65434e-74	5
Elf1	5.17317e-78	0.367585	0.418	0.369	9.86109e-74	5
Gng2	7.50896e-78	0.370917	0.481	0.456	1.43136e-73	5
Nol7	1.41586e-77	0.36275	0.456	0.428	2.69891e-73	5
H2afv	2.11634e-74	0.317988	0.403	0.341	4.03416e-70	5
Cnot6l	6.25781e-74	0.360686	0.271	0.2	1.19286e-69	5
Bcl2a1d	1.59346e-73	0.312833	0.502	0.452	3.03745e-69	5
Set	2.27584e-73	0.307351	0.596	0.607	4.33821e-69	5
Ppp1r12a	6.53606e-73	0.395389	0.326	0.265	1.2459e-68	5
Mrps16	4.92057e-71	0.371457	0.435	0.407	9.37959e-67	5
Polr1d	9.79171e-71	0.267379	0.618	0.648	1.8665e-66	5
Kmt2e	2.32801e-68	0.36668	0.412	0.371	4.43765e-64	5
Tnfaip3	5.63564e-68	0.320197	0.378	0.31	1.07427e-63	5
Snrpe	6.06072e-68	0.250306	0.63	0.674	1.15529e-63	5
Cd48	1.1634e-67	0.333337	0.527	0.519	2.21768e-63	5
Vasp	2.89013e-67	0.288348	0.588	0.596	5.50917e-63	5
Ankrd11	4.13924e-67	0.324928	0.552	0.555	7.89022e-63	5
Srrm2	1.93474e-66	0.257884	0.638	0.671	3.688e-62	5
Ccnd2	2.98242e-66	0.361985	0.506	0.454	5.68509e-62	5
Fubp1	7.51146e-65	0.35343	0.382	0.336	1.43183e-60	5
Pik3r1	8.02442e-64	0.35971	0.301	0.24	1.52962e-59	5
Gm8186	2.00172e-63	0.336727	0.356	0.299	3.81568e-59	5
Rbpj	1.52955e-60	0.386017	0.381	0.344	2.91562e-56	5
Bcl2l11	1.88846e-60	0.390852	0.281	0.219	3.59978e-56	5
Srpk2	4.32437e-58	0.376113	0.354	0.306	8.24312e-54	5
N4bp2l2	1.42293e-55	0.34567	0.352	0.309	2.71239e-51	5
Gm9844	1.53323e-55	0.337897	0.269	0.205	2.92265e-51	5
Esyt1	1.11289e-53	0.322588	0.255	0.197	2.12139e-49	5
Amica1	3.15576e-52	0.354456	0.407	0.36	6.01551e-48	5
Ywhaz	1.68114e-51	0.260704	0.561	0.583	3.20458e-47	5
Nsa2	3.13296e-51	0.258385	0.582	0.619	5.97204e-47	5
Dock10	6.23906e-51	0.342468	0.361	0.322	1.18929e-46	5
Samsn1	9.37792e-51	0.259026	0.412	0.368	1.78762e-46	5
Prpf4b	1.64757e-50	0.332155	0.364	0.326	3.1406e-46	5
Smchd1	1.82654e-49	0.374374	0.447	0.438	3.48175e-45	5
Nktr	5.40968e-49	0.317667	0.43	0.413	1.03119e-44	5
Prkar1a	2.52365e-46	0.295501	0.487	0.497	4.81059e-42	5
Rassf5	1.70245e-45	0.313784	0.26	0.209	3.24521e-41	5
Arglu1	1.09838e-44	0.333002	0.36	0.328	2.09373e-40	5
Zc3h15	8.20311e-44	0.322631	0.392	0.375	1.56368e-39	5
Glipr2	8.8176e-44	0.291309	0.296	0.244	1.68081e-39	5
Zfp292	2.35832e-42	0.323789	0.309	0.267	4.49543e-38	5
Arid5a	6.48647e-42	0.322084	0.299	0.256	1.23645e-37	5
Lsm5	8.72776e-42	0.285037	0.465	0.472	1.66369e-37	5
Tpr	1.1291e-41	0.254443	0.535	0.56	2.15229e-37	5
Stk24	1.49793e-41	0.308971	0.257	0.209	2.85534e-37	5
Zcchc7	1.50232e-41	0.300892	0.277	0.23	2.86373e-37	5
Supt4a	6.2876e-41	0.274823	0.535	0.57	1.19854e-36	5
Epsti1	9.553e-41	0.262191	0.523	0.522	1.82099e-36	5
Atrx	7.20281e-39	0.322076	0.4	0.384	1.373e-34	5
Cab39	6.93735e-38	0.305406	0.276	0.235	1.3224e-33	5
Myh9	2.02931e-37	0.303946	0.365	0.343	3.86828e-33	5
Smap2	2.90504e-37	0.326983	0.322	0.294	5.53758e-33	5
Eva1b	1.58364e-36	0.331574	0.334	0.302	3.01873e-32	5
Vmp1	4.93023e-36	0.282063	0.493	0.508	9.398e-32	5
Clk1	1.23649e-35	0.290074	0.479	0.493	2.357e-31	5
Ppp1cc	6.86146e-35	0.284604	0.428	0.43	1.30793e-30	5
Pnn	8.27832e-35	0.308523	0.3	0.267	1.57801e-30	5
Tes	1.17457e-34	0.263065	0.287	0.244	2.23897e-30	5
Rpl36-ps3	1.6815e-34	0.295405	0.39	0.378	3.20527e-30	5
Bola3	1.70231e-34	0.287331	0.27	0.232	3.24495e-30	5
BC094916	4.52361e-34	0.307419	0.265	0.216	8.6229e-30	5
2019-09-09	1.44518e-33	0.290014	0.259	0.221	2.75479e-29	5
Cd69	3.08785e-33	0.35212	0.322	0.282	5.88606e-29	5
Fam133b	1.02385e-31	0.325478	0.276	0.244	1.95166e-27	5
Gbp4	1.34659e-31	0.266957	0.273	0.229	2.56688e-27	5
Zc3hav1	1.8347e-31	0.319462	0.368	0.353	3.4973e-27	5
Rpl7a-ps5	1.90175e-31	0.283011	0.281	0.243	3.62511e-27	5
Usp34	8.5014e-30	0.263579	0.253	0.217	1.62054e-25	5
Rsrc2	9.9357e-30	0.267662	0.452	0.468	1.89394e-25	5
Fli1	1.36448e-29	0.307317	0.272	0.24	2.60097e-25	5
Med10	2.37935e-29	0.319841	0.313	0.294	4.53551e-25	5
Wipf1	1.71838e-28	0.30332	0.3	0.276	3.27558e-24	5
Gm10020	3.87288e-28	0.256988	0.303	0.273	7.38248e-24	5
Cmip	5.44806e-28	0.29238	0.329	0.313	1.03851e-23	5
Ech1	5.63706e-28	0.308029	0.354	0.347	1.07454e-23	5
Hp1bp3	5.71268e-28	0.294527	0.315	0.293	1.08895e-23	5
Senp6	2.38394e-27	0.281632	0.271	0.241	4.54426e-23	5
2019-09-07	5.08953e-27	0.255523	0.494	0.529	9.70167e-23	5
Rdx	2.12845e-26	0.270959	0.35	0.341	4.05726e-22	5
Bptf	2.18251e-25	0.297254	0.279	0.256	4.16031e-21	5
Chd7	3.72125e-25	0.272301	0.324	0.302	7.09345e-21	5
Smc3	1.01802e-24	0.281451	0.261	0.234	1.94055e-20	5
Npm3	1.66159e-24	0.283569	0.332	0.319	3.16732e-20	5
Paip2	1.87833e-24	0.259062	0.45	0.476	3.58047e-20	5
Tsc22d4	3.69138e-24	0.25795	0.468	0.499	7.03651e-20	5
Nudcd3	4.9524e-24	0.275911	0.308	0.29	9.44027e-20	5
1110008P14Rik	1.64707e-23	0.26442	0.257	0.23	3.13965e-19	5
Arpc5l	1.89582e-23	0.264506	0.345	0.336	3.61382e-19	5
Ikzf1	8.7787e-22	0.25939	0.271	0.247	1.6734e-17	5
Mat2b	2.17598e-21	0.278872	0.306	0.292	4.14786e-17	5
Smarca5	1.14118e-20	0.262668	0.361	0.366	2.17531e-16	5
Ndfip2	2.65621e-20	0.295362	0.314	0.306	5.06327e-16	5
Birc6	8.50212e-19	0.27048	0.265	0.247	1.62067e-14	5
Otulin	1.76991e-17	0.268227	0.313	0.308	3.3738e-13	5
Sugt1	2.72904e-17	0.26754	0.346	0.353	5.20209e-13	5
Ccnd3	2.73206e-17	0.279883	0.366	0.369	5.20785e-13	5
Pole4	5.89791e-17	0.259785	0.339	0.343	1.12426e-12	5
Ddx24	9.39498e-17	0.259494	0.457	0.501	1.79087e-12	5
Cox20	1.84081e-16	0.27698	0.313	0.312	3.50896e-12	5
Anxa6	1.046e-15	0.262716	0.349	0.358	1.99388e-11	5
Ddx46	1.35262e-15	0.250278	0.286	0.279	2.57836e-11	5
Rchy1	1.40851e-14	0.263689	0.267	0.257	2.68491e-10	5
Dusp11	7.2109e-13	0.257927	0.334	0.346	1.37454e-08	5
Txnip	1.42704e-12	0.272793	0.298	0.296	2.72022e-08	5
Tmem126a	1.79055e-12	0.265174	0.259	0.254	3.41315e-08	5
Ddx21	4.05637e-12	0.264551	0.312	0.318	7.73225e-08	5
Ccl4	0.00344241	0.364914	0.518	0.505	1	5
Pf4	0	2.79519	0.896	0.146	0	6
Ccl8	0	2.28442	0.484	0.153	0	6
Apoe	0	2.09778	0.842	0.355	0	6
Mrc1	0	1.67488	0.789	0.139	0	6
Sepp1	0	1.60784	0.89	0.566	0	6
Arg1	0	1.58707	0.251	0.052	0	6
Fcrls	0	1.58142	0.625	0.039	0	6
Hmox1	0	1.48162	0.58	0.192	0	6
F13a1	0	1.41108	0.777	0.179	0	6
Cd63	0	1.38899	0.815	0.23	0	6
Cxcl1	0	1.34588	0.359	0.09	0	6
Ccl7	0	1.2698	0.66	0.27	0	6
Stab1	0	1.25903	0.704	0.143	0	6
Fabp5	0	1.21431	0.501	0.235	0	6
Dab2	0	1.20235	0.921	0.43	0	6
Gas6	0	1.18817	0.555	0.026	0	6
Cbr2	0	1.18778	0.463	0.017	0	6
Maf	0	1.12985	0.803	0.302	0	6
C1qc	0	1.09943	0.875	0.491	0	6
Fcgrt	0	1.09366	0.686	0.244	0	6
Mt1	0	1.07123	0.881	0.449	0	6
Igfbp4	0	1.06147	0.632	0.114	0	6
C1qa	0	1.05684	0.882	0.5	0	6
Cd81	0	1.04388	0.717	0.241	0	6
Ctsb	0	1.01028	0.988	0.806	0	6
Folr2	0	1.0004	0.464	0.035	0	6
Ctsd	0	0.991242	0.922	0.616	0	6
Hspa1a	0	0.979349	0.406	0.16	0	6
Ms4a7	0	0.972534	0.859	0.397	0	6
Abca1	0	0.938853	0.652	0.151	0	6
Ctsl	0	0.925948	0.84	0.51	0	6
Trf	0	0.925089	0.758	0.365	0	6
Timp2	0	0.915565	0.651	0.184	0	6
Cx3cr1	0	0.901904	0.651	0.275	0	6
Ninj1	0	0.900424	0.732	0.313	0	6
C1qb	0	0.891603	0.89	0.545	0	6
Trem2	0	0.885242	0.725	0.211	0	6
Lgmn	0	0.876488	0.975	0.701	0	6
Ccl12	0	0.866541	0.674	0.372	0	6
Vcam1	0	0.851801	0.322	0.044	0	6
Gm10116	0	0.851052	0.856	0.491	0	6
Clec4n	0	0.821253	0.852	0.476	0	6
Ltc4s	0	0.77867	0.334	0.029	0	6
Cltc	0	0.778615	0.735	0.364	0	6
Nrp1	0	0.750602	0.53	0.158	0	6
Ftl1	0	0.749938	1	0.99	0	6
Cd93	0	0.728384	0.553	0.13	0	6
Klf2	0	0.724526	0.751	0.499	0	6
Blvrb	0	0.722795	0.747	0.367	0	6
Emp1	0	0.722467	0.641	0.307	0	6
C5ar1	0	0.709443	0.752	0.35	0	6
Zfp36l1	0	0.705836	0.743	0.383	0	6
Rnase4	0	0.703901	0.638	0.277	0	6
Adgre1	0	0.693004	0.722	0.352	0	6
Snx2	0	0.675896	0.768	0.469	0	6
Apold1	0	0.668956	0.297	0.051	0	6
Wwp1	0	0.667715	0.43	0.076	0	6
Snx6	0	0.660046	0.679	0.353	0	6
Igf1	0	0.653221	0.299	0.01	0	6
Smagp	0	0.643751	0.424	0.065	0	6
Hexa	0	0.640522	0.827	0.528	0	6
Hpgds	0	0.640023	0.457	0.103	0	6
Fcgr2b	0	0.635599	0.874	0.56	0	6
Sdc4	0	0.634542	0.774	0.402	0	6
Ap2a2	0	0.618649	0.643	0.33	0	6
Glul	0	0.609875	0.621	0.289	0	6
Camk1	0	0.60857	0.607	0.256	0	6
Dhrs3	0	0.604032	0.561	0.199	0	6
Mafb	0	0.599277	0.847	0.572	0	6
Marcks	0	0.57825	0.801	0.529	0	6
Clta	0	0.573792	0.951	0.848	0	6
Csf1r	0	0.571381	0.85	0.592	0	6
Gpr34	0	0.568174	0.378	0.095	0	6
Lamp1	0	0.559524	0.953	0.764	0	6
Snx3	0	0.556671	0.835	0.625	0	6
Tmem37	0	0.551647	0.489	0.161	0	6
Rhob	0	0.5371	0.42	0.126	0	6
Sash1	0	0.530391	0.381	0.063	0	6
Bin1	0	0.520948	0.497	0.199	0	6
Ap1b1	0	0.516694	0.446	0.138	0	6
Cd68	0	0.516009	0.851	0.62	0	6
Ntpcr	0	0.515443	0.636	0.352	0	6
Rab3il1	0	0.508609	0.513	0.181	0	6
Itm2b	0	0.500836	0.989	0.966	0	6
Serpinb6a	0	0.494472	0.337	0.081	0	6
Lrp1	0	0.493011	0.564	0.264	0	6
Lyz2	0	0.483256	0.994	0.883	0	6
mt-Nd1	0	0.47844	0.967	0.944	0	6
mt-Cytb	0	0.477119	0.975	0.931	0	6
Lmna	0	0.466398	0.482	0.194	0	6
Kctd12	0	0.463617	0.615	0.334	0	6
Mef2c	0	0.458586	0.655	0.374	0	6
Hmgn1	0	0.454898	0.528	0.229	0	6
mt-Co3	0	0.453769	0.996	0.99	0	6
mt-Nd4	0	0.451684	0.954	0.882	0	6
Pltp	0	0.449668	0.433	0.169	0	6
Abhd12	0	0.449653	0.53	0.246	0	6
Mtss1	0	0.435812	0.355	0.097	0	6
Tpp1	0	0.425265	0.505	0.231	0	6
Scoc	0	0.422562	0.332	0.103	0	6
P2ry6	0	0.420587	0.594	0.316	0	6
Lgals1	0	0.418648	0.984	0.908	0	6
Fam213b	0	0.412004	0.377	0.119	0	6
C3ar1	0	0.407298	0.735	0.376	0	6
Hfe	0	0.404841	0.421	0.161	0	6
Itgb5	0	0.394547	0.563	0.282	0	6
mt-Atp6	0	0.393057	0.996	0.991	0	6
Stard8	0	0.38938	0.258	0.048	0	6
Tspan4	0	0.386885	0.326	0.09	0	6
Man1a	0	0.379043	0.42	0.169	0	6
Itsn1	0	0.368807	0.268	0.04	0	6
Slc7a8	0	0.368469	0.359	0.125	0	6
Tspan3	0	0.335368	0.313	0.099	0	6
Tmem141	0	0.320403	0.32	0.11	0	6
Nrp2	0	0.311502	0.279	0.074	0	6
Snx8	0	0.290592	0.255	0.065	0	6
Ophn1	0	0.288316	0.258	0.066	0	6
Paox	0	0.286671	0.252	0.066	0	6
Gna12	0	0.269879	0.256	0.075	0	6
Sptssa	1.96586e-307	0.438806	0.653	0.386	3.74732e-303	6
Tmem176b	3.60983e-304	0.534988	0.619	0.339	6.88106e-300	6
Hilpda	1.14109e-303	1.05499	0.349	0.145	2.17514e-299	6
Marcksl1	2.28233e-302	0.40628	0.786	0.513	4.35057e-298	6
Arsb	1.91147e-300	0.370643	0.312	0.115	3.64364e-296	6
Wbp5	7.31763e-296	0.40754	0.544	0.279	1.39489e-291	6
mt-Co2	1.50948e-295	0.317434	0.989	0.981	2.87738e-291	6
Rpl10-ps3	2.36223e-288	0.448356	0.874	0.667	4.50288e-284	6
Plin2	7.40213e-286	0.598063	0.754	0.508	1.41099e-281	6
Tmem176a	1.29834e-284	0.481558	0.539	0.274	2.4749e-280	6
App	2.28086e-284	0.466454	0.762	0.5	4.34778e-280	6
Myo5a	2.3501e-284	0.322586	0.332	0.131	4.47975e-280	6
Cd14	2.58235e-283	0.488967	0.936	0.702	4.92247e-279	6
Ctla2b	7.97929e-278	0.324806	0.29	0.105	1.52101e-273	6
Comt	8.04084e-278	0.387729	0.505	0.261	1.53274e-273	6
Dcxr	5.28987e-277	0.352005	0.386	0.169	1.00835e-272	6
Twf1	4.3829e-275	0.313791	0.339	0.137	8.35469e-271	6
mt-Nd2	2.99501e-274	0.376854	0.904	0.761	5.70909e-270	6
Qk	5.79595e-273	0.379012	0.502	0.255	1.10482e-268	6
Eps15	8.55062e-272	0.332115	0.354	0.147	1.62992e-267	6
Atpif1	2.04188e-271	0.396289	0.858	0.668	3.89223e-267	6
Grn	1.49845e-265	0.37914	0.926	0.723	2.85634e-261	6
0610012G03Rik	1.2888e-264	0.400542	0.618	0.366	2.4567e-260	6
Spp1	1.1118e-263	1.72176	0.441	0.225	2.11931e-259	6
mt-Co1	3.49699e-262	0.278128	0.997	0.995	6.66596e-258	6
Mertk	4.30156e-262	0.27842	0.265	0.095	8.19964e-258	6
Renbp	1.03785e-259	0.305626	0.308	0.12	1.97835e-255	6
Cxcl2	1.36808e-251	0.688242	0.85	0.643	2.60783e-247	6
Hebp1	1.6666e-246	0.369463	0.754	0.495	3.17687e-242	6
Hsbp1	1.94905e-245	0.47387	0.732	0.525	3.71527e-241	6
Tbxas1	1.8921e-244	0.291407	0.31	0.125	3.60672e-240	6
Anxa3	4.96426e-242	0.365855	0.488	0.254	9.46287e-238	6
Cfp	1.64237e-241	0.444693	0.756	0.511	3.13068e-237	6
Tgfbr2	2.47384e-240	0.345613	0.441	0.217	4.71563e-236	6
Cd38	3.58683e-240	0.367052	0.417	0.199	6.83722e-236	6
Nenf	6.76698e-236	0.329792	0.454	0.228	1.28992e-231	6
Sirpa	4.58039e-235	0.37314	0.666	0.408	8.73114e-231	6
Ccl2	1.51918e-234	0.556055	0.714	0.461	2.89587e-230	6
Uap1l1	3.48727e-233	0.314763	0.341	0.15	6.64744e-229	6
Bmp2k	1.51853e-230	0.348088	0.421	0.204	2.89463e-226	6
Ap2s1	5.58745e-230	0.391094	0.795	0.62	1.06508e-225	6
Plxnd1	8.40109e-229	0.258063	0.272	0.105	1.60142e-224	6
Gm42418	6.70518e-224	0.431427	0.783	0.552	1.27814e-219	6
Pea15a	5.8659e-223	0.320539	0.447	0.226	1.11816e-218	6
Tceal8	7.83242e-222	0.281211	0.346	0.154	1.49302e-217	6
Frmd4b	3.13854e-221	0.301987	0.338	0.149	5.98268e-217	6
Cd83	9.26846e-221	0.459296	0.46	0.243	1.76675e-216	6
Rin2	1.74152e-219	0.274417	0.317	0.135	3.31968e-215	6
Ccnd1	3.28521e-219	0.349522	0.382	0.18	6.26226e-215	6
Vkorc1	2.02289e-218	0.260159	0.304	0.128	3.85604e-214	6
Idh2	6.93098e-217	0.289762	0.347	0.158	1.32118e-212	6
Dse	2.37879e-215	0.252815	0.286	0.116	4.53444e-211	6
Fcgr3	6.61451e-214	0.342419	0.948	0.751	1.26086e-209	6
Neat1	1.1106e-213	0.506815	0.781	0.594	2.11702e-209	6
Jun	1.57336e-213	0.545877	0.818	0.624	2.99915e-209	6
Canx	5.79706e-212	0.372224	0.686	0.455	1.10503e-207	6
Pmepa1	2.31827e-211	0.363433	0.412	0.206	4.41909e-207	6
B4galt6	4.46372e-210	0.264019	0.293	0.123	8.50875e-206	6
Ehd1	1.93848e-209	0.338421	0.497	0.273	3.69513e-205	6
Rab7b	3.09875e-207	0.358416	0.415	0.211	5.90684e-203	6
Zfhx3	1.73537e-204	0.299211	0.375	0.179	3.30796e-200	6
Gm6576	1.55809e-203	0.25218	0.348	0.156	2.97004e-199	6
Ifi27	5.10674e-201	0.282625	0.457	0.236	9.73447e-197	6
Il10rb	3.23918e-198	0.322327	0.598	0.368	6.17452e-194	6
Rab11a	3.52814e-198	0.369425	0.714	0.507	6.72534e-194	6
Cmtm3	8.89112e-196	0.286871	0.379	0.188	1.69482e-191	6
Rpl13-ps3	3.62879e-194	0.392228	0.776	0.583	6.9172e-190	6
Rgs10	2.56004e-193	0.280935	0.917	0.686	4.87994e-189	6
Atp6v0b	3.57696e-189	0.276416	0.897	0.747	6.8184e-185	6
Gm10073	3.29533e-188	0.320905	0.805	0.612	6.28156e-184	6
mt-Nd3	9.46016e-186	0.327157	0.749	0.532	1.8033e-181	6
Nisch	1.23185e-185	0.287601	0.416	0.217	2.34815e-181	6
Metrnl	1.08889e-183	0.351285	0.661	0.433	2.07565e-179	6
Rbpj	5.67406e-180	0.297621	0.559	0.338	1.08159e-175	6
Adam9	8.42798e-180	0.251962	0.299	0.135	1.60654e-175	6
Adam15	2.33172e-176	0.268577	0.388	0.199	4.44472e-172	6
Tcn2	4.46919e-176	0.292072	0.442	0.242	8.51917e-172	6
Msr1	3.46493e-175	0.344396	0.752	0.519	6.60486e-171	6
Cxcl14	6.56013e-172	0.331991	0.323	0.152	1.25049e-167	6
Ehd4	3.04091e-171	0.345372	0.717	0.52	5.79659e-167	6
Gpr137b	8.18415e-169	0.272281	0.32	0.151	1.56006e-164	6
Aldh2	4.80968e-168	0.28468	0.51	0.3	9.16822e-164	6
Pdia4	9.05074e-167	0.301333	0.466	0.267	1.72525e-162	6
Ybx1	1.14198e-165	0.261238	0.953	0.91	2.17685e-161	6
Rnf130	4.90882e-164	0.289171	0.692	0.472	9.3572e-160	6
Mpp1	2.1939e-163	0.273071	0.431	0.238	4.18201e-159	6
Bri3	3.10756e-161	0.325024	0.797	0.62	5.92362e-157	6
Clec4a2	5.2291e-161	0.254867	0.831	0.586	9.96771e-157	6
Ctsa	2.21313e-159	0.302875	0.772	0.569	4.21866e-155	6
Asah1	3.81299e-159	0.298931	0.666	0.457	7.26832e-155	6
Tmem86a	4.94127e-159	0.260404	0.338	0.17	9.41904e-155	6
Rap2b	1.61799e-158	0.281361	0.381	0.202	3.08421e-154	6
Slc48a1	1.29896e-157	0.299157	0.343	0.177	2.47608e-153	6
Atp2b1	1.77808e-156	0.295006	0.796	0.596	3.38937e-152	6
Mfsd1	4.24993e-155	0.293184	0.537	0.334	8.10122e-151	6
Xist	1.77797e-153	0.498963	0.528	0.348	3.38918e-149	6
Gatm	6.63005e-151	0.352138	0.789	0.629	1.26382e-146	6
Hsp90b1	2.87035e-150	0.298098	0.864	0.713	5.47147e-146	6
Mrfap1	2.82263e-149	0.278915	0.753	0.57	5.3805e-145	6
2610001J05Rik	3.31043e-149	0.288735	0.649	0.451	6.31034e-145	6
Klf6	5.83709e-148	0.399799	0.825	0.674	1.11267e-143	6
Bsg	2.13459e-145	0.324492	0.776	0.584	4.06895e-141	6
Cyfip1	1.59483e-143	0.264143	0.479	0.291	3.04007e-139	6
Snx5	2.08987e-143	0.267963	0.794	0.61	3.98371e-139	6
Rab1a	2.4581e-140	0.278147	0.708	0.521	4.68563e-136	6
Basp1	2.08735e-138	0.330367	0.569	0.361	3.9789e-134	6
Ier3	7.15852e-137	0.362277	0.802	0.595	1.36456e-132	6
Blvra	4.31989e-135	0.251348	0.474	0.29	8.23458e-131	6
Eid1	8.12326e-135	0.274517	0.505	0.318	1.54846e-130	6
Gm10263	1.93594e-134	0.280491	0.561	0.363	3.69028e-130	6
Rtn4	5.01132e-131	0.26514	0.745	0.563	9.55258e-127	6
Fosb	6.30668e-131	0.369688	0.662	0.479	1.20218e-126	6
Bnip3	4.88727e-130	0.55855	0.278	0.145	9.31612e-126	6
Rps12-ps3	1.75511e-129	0.265259	0.858	0.738	3.34558e-125	6
St13	7.36955e-128	0.257853	0.655	0.462	1.40478e-123	6
Card19	9.78401e-128	0.357454	0.567	0.384	1.86503e-123	6
Il4ra	3.22403e-127	0.295143	0.46	0.288	6.14564e-123	6
Ap2m1	4.20527e-127	0.285402	0.581	0.407	8.01608e-123	6
P4hb	4.55514e-127	0.268551	0.597	0.398	8.68301e-123	6
Calr	4.02601e-126	0.268588	0.85	0.713	7.67438e-122	6
2019-09-15	5.89635e-124	0.261595	0.763	0.606	1.12396e-119	6
Klf4	7.50236e-124	0.387085	0.674	0.497	1.4301e-119	6
Itm2c	1.83694e-123	0.267664	0.617	0.434	3.50157e-119	6
Tmem261	1.30998e-122	0.260548	0.518	0.34	2.49708e-118	6
Clec4d	1.84784e-122	0.555238	0.384	0.235	3.52234e-118	6
Pid1	2.2747e-122	0.250291	0.774	0.57	4.33603e-118	6
Tubb6	3.09733e-118	0.257642	0.432	0.262	5.90413e-114	6
Hprt	8.73278e-111	0.261218	0.655	0.491	1.66464e-106	6
Fth1	1.16841e-110	0.389225	1	0.996	2.22722e-106	6
Zeb2	4.74529e-109	0.265309	0.777	0.582	9.04547e-105	6
Arl4c	1.07225e-108	0.266742	0.633	0.448	2.04393e-104	6
Thbs1	3.48088e-108	0.618561	0.433	0.275	6.63526e-104	6
Egr1	6.60228e-105	0.403379	0.525	0.368	1.25853e-100	6
Lamtor1	7.92336e-102	0.25082	0.632	0.472	1.51035e-97	6
Nfkbiz	2.74542e-100	0.264328	0.592	0.418	5.23332e-96	6
Cstb	1.56125e-95	0.306538	0.917	0.786	2.97605e-91	6
Ccl9	3.58308e-91	0.452961	0.733	0.562	6.83008e-87	6
Ccl6	6.33389e-89	0.76978	0.526	0.391	1.20737e-84	6
Fam162a	4.50776e-85	0.288085	0.372	0.238	8.5927e-81	6
Adam8	7.3899e-78	0.391258	0.279	0.174	1.40866e-73	6
Id2	1.0952e-67	0.286662	0.65	0.498	2.08767e-63	6
Phlda1	7.33159e-67	0.319852	0.342	0.226	1.39755e-62	6
Prdx1	2.14598e-63	0.30054	0.952	0.905	4.09067e-59	6
Ccl3	5.82423e-55	0.30323	0.434	0.319	1.11021e-50	6
Nfkbia	2.64537e-52	0.314582	0.87	0.785	5.04261e-48	6
Cd9	3.35847e-46	0.442888	0.289	0.2	6.40192e-42	6
Fn1	2.39433e-38	0.37636	0.341	0.251	4.56407e-34	6
Tpi1	7.08807e-37	0.295342	0.672	0.56	1.35113e-32	6
Mif	9.70773e-23	0.318766	0.78	0.692	1.85049e-18	6
Gzma	0	3.8283	0.763	0.052	0	7
Gzmb	0	2.46472	0.835	0.119	0	7
Gzmc	0	2.3099	0.271	0.011	0	7
Ncr1	0	2.16467	0.791	0.007	0	7
Klra7	0	2.06828	0.539	0.006	0	7
Ctla2a	0	2.05212	0.827	0.092	0	7
Xcl1	0	2.0275	0.558	0.015	0	7
Txk	0	2.00562	0.868	0.067	0	7
Nkg7	0	2.00277	0.988	0.157	0	7
Klre1	0	1.91853	0.83	0.04	0	7
Klrd1	0	1.8497	0.925	0.133	0	7
Klra4	0	1.77928	0.465	0.009	0	7
Serpinb9	0	1.73284	0.787	0.101	0	7
Car2	0	1.70634	0.663	0.015	0	7
Bcl2	0	1.6634	0.799	0.13	0	7
Klrb1c	0	1.62476	0.656	0.006	0	7
Serpinb6b	0	1.60839	0.705	0.057	0	7
Gimap4	0	1.51785	0.856	0.133	0	7
Ctsw	0	1.47683	0.746	0.077	0	7
Ms4a4b	0	1.38142	0.929	0.327	0	7
Klrk1	0	1.34255	0.857	0.313	0	7
Il2rb	0	1.33841	0.672	0.063	0	7
Klra8	0	1.3197	0.289	0.004	0	7
Cd7	0	1.24832	0.467	0.051	0	7
Gimap6	0	1.24415	0.722	0.107	0	7
2019-09-01	0	1.20868	0.728	0.113	0	7
Ptprcap	0	1.20656	0.779	0.147	0	7
Vps37b	0	1.19974	0.694	0.188	0	7
Cst7	0	1.17608	0.625	0.109	0	7
Sh2d2a	0	1.17321	0.621	0.073	0	7
Skap1	0	1.10139	0.646	0.09	0	7
Gimap5	0	1.07015	0.539	0.061	0	7
Irf8	0	1.06611	0.85	0.599	0	7
Klrb1f	0	1.06497	0.452	0.009	0	7
Gimap1	0	1.05056	0.644	0.104	0	7
Klri2	0	1.04061	0.347	0.006	0	7
Ptpn22	0	1.01584	0.664	0.173	0	7
Pdcd4	0	0.994596	0.631	0.217	0	7
Lck	0	0.988446	0.657	0.117	0	7
Ugcg	0	0.981054	0.577	0.162	0	7
Gimap3	0	0.967591	0.537	0.094	0	7
Thy1	0	0.938592	0.528	0.113	0	7
Sh2d1a	0	0.920985	0.473	0.054	0	7
AW112010	0	0.918422	0.997	0.806	0	7
Vgll4	0	0.891807	0.63	0.277	0	7
Wls	0	0.890287	0.721	0.382	0	7
Eomes	0	0.878207	0.381	0.009	0	7
Id2	0	0.877882	0.864	0.492	0	7
Klrb1a	0	0.877309	0.303	0.003	0	7
Serpina3g	0	0.868893	0.524	0.169	0	7
Klrc1	0	0.851831	0.381	0.063	0	7
Tmsb10	0	0.844017	0.999	0.931	0	7
Gimap9	0	0.843663	0.443	0.062	0	7
Dok2	0	0.84074	0.579	0.222	0	7
Gnas	0	0.832798	0.909	0.697	0	7
Shisa5	0	0.829778	0.918	0.774	0	7
Klrb1b	0	0.823383	0.331	0.06	0	7
Hcst	0	0.815511	0.749	0.389	0	7
Selplg	0	0.800735	0.857	0.594	0	7
Rpl22l1	0	0.79486	0.968	0.848	0	7
Gem	0	0.789651	0.333	0.029	0	7
Jak1	0	0.787987	0.723	0.442	0	7
Satb1	0	0.780222	0.428	0.073	0	7
Prf1	0	0.776593	0.321	0.016	0	7
Ccnd2	0	0.760385	0.746	0.448	0	7
Tnfrsf18	0	0.745822	0.476	0.099	0	7
Klrc2	0	0.738331	0.357	0.05	0	7
Ablim1	0	0.736074	0.457	0.084	0	7
Ets1	0	0.730551	0.462	0.104	0	7
Ctla2b	0	0.727879	0.419	0.102	0	7
Rpl12	0	0.726263	0.947	0.843	0	7
2019-09-06	0	0.715576	0.464	0.125	0	7
Dusp5	0	0.703105	0.511	0.219	0	7
Cd2	0	0.687351	0.478	0.113	0	7
Samd3	0	0.684542	0.292	0.009	0	7
P2ry10	0	0.684356	0.363	0.071	0	7
Gm19585	0	0.656853	0.332	0.046	0	7
Lamb3	0	0.652044	0.315	0.046	0	7
Il18r1	0	0.651697	0.291	0.037	0	7
Rpl3	0	0.648667	0.99	0.944	0	7
Mbnl1	0	0.645614	0.782	0.57	0	7
Atp1b1	0	0.64517	0.314	0.021	0	7
Rps18	0	0.643888	0.999	0.989	0	7
1700025G04Rik	0	0.638055	0.331	0.074	0	7
Rplp1	0	0.635555	0.998	0.987	0	7
Tbc1d10c	0	0.633351	0.381	0.078	0	7
Fasl	0	0.620659	0.29	0.03	0	7
Cd160	0	0.619989	0.279	0.026	0	7
Rpl13a	0	0.618204	0.998	0.99	0	7
Rpl10a	0	0.616071	0.974	0.922	0	7
Zcchc11	0	0.613148	0.392	0.14	0	7
Rpl23a	0	0.611412	0.997	0.987	0	7
Rpl13	0	0.610656	0.999	0.993	0	7
Tnfrsf9	0	0.595127	0.295	0.04	0	7
Rps7	0	0.594804	0.995	0.979	0	7
Stat4	0	0.585878	0.299	0.058	0	7
Rps3a1	0	0.585619	0.997	0.981	0	7
Serbp1	0	0.582327	0.835	0.732	0	7
Rpl36	0	0.581495	0.997	0.988	0	7
Spn	0	0.580138	0.354	0.093	0	7
Rps5	0	0.578212	0.998	0.985	0	7
Rps15a	0	0.575443	0.997	0.987	0	7
Rpl23a-ps3	0	0.573825	0.934	0.847	0	7
Pitpnc1	0	0.567781	0.362	0.12	0	7
Rpsa	0	0.565949	0.98	0.942	0	7
Cd27	0	0.564918	0.364	0.113	0	7
Rps3	0	0.563013	0.998	0.988	0	7
Hsd11b1	0	0.559705	0.257	0.042	0	7
Ptprc	0	0.558596	0.912	0.802	0	7
Rps12	0	0.558153	0.975	0.949	0	7
Cd244	0	0.557861	0.339	0.105	0	7
Rpl38	0	0.552473	0.997	0.986	0	7
Sell	0	0.551198	0.555	0.269	0	7
Rps2	0	0.549352	0.971	0.944	0	7
Npm1	0	0.547696	0.871	0.806	0	7
Ltb	0	0.547032	0.402	0.149	0	7
Sub1	0	0.546774	0.959	0.915	0	7
Rpl36a	0	0.54529	0.976	0.943	0	7
Rps15	0	0.540977	0.993	0.978	0	7
Rpl39	0	0.540421	0.996	0.99	0	7
Rpl4	0	0.540117	0.98	0.951	0	7
Rpl32	0	0.540062	0.998	0.992	0	7
Tmem2	0	0.539915	0.28	0.076	0	7
Dapk2	0	0.533002	0.253	0.017	0	7
Rps24	0	0.532746	0.995	0.989	0	7
Eef1g	0	0.523213	0.865	0.782	0	7
Rpl5	0	0.521906	0.899	0.815	0	7
Rpl21	0	0.519583	0.988	0.972	0	7
Rps10	0	0.517629	0.98	0.962	0	7
Rps20	0	0.507683	0.981	0.965	0	7
Cd28	0	0.501538	0.377	0.101	0	7
Rps13	0	0.499884	0.987	0.97	0	7
Rps4x	0	0.499087	0.995	0.984	0	7
Ikzf2	0	0.496119	0.257	0.072	0	7
Rpl27	0	0.490828	0.981	0.955	0	7
Rpl23	0	0.488865	0.994	0.987	0	7
Arsb	0	0.487973	0.34	0.116	0	7
Pabpc1	0	0.486322	0.909	0.842	0	7
Rpl14	0	0.485835	0.991	0.971	0	7
Rps11	0	0.485347	0.997	0.991	0	7
Eef1a1	0	0.484534	0.998	0.994	0	7
Rac2	0	0.478906	0.925	0.812	0	7
Rps17	0	0.474893	0.98	0.961	0	7
Rpl18a	0	0.473364	0.999	0.996	0	7
Alad	0	0.47282	0.301	0.097	0	7
Rpl34	0	0.472369	0.998	0.989	0	7
Rpl8	0	0.470365	0.992	0.978	0	7
Pglyrp1	0	0.467508	0.396	0.129	0	7
Rps23	0	0.462477	0.999	0.994	0	7
Rpl41	0	0.46221	1	0.998	0	7
Rplp2	0	0.459237	0.997	0.99	0	7
Rpl7	0	0.458376	0.978	0.961	0	7
Eef2	0	0.457136	0.918	0.862	0	7
Rpl27a	0	0.452064	0.994	0.988	0	7
Rpl10	0	0.445576	0.996	0.99	0	7
Rps16	0	0.444891	0.997	0.993	0	7
Gm8730	0	0.443726	0.993	0.971	0	7
Rps6	0	0.437859	0.996	0.987	0	7
Rpl15	0	0.435652	0.926	0.893	0	7
Rplp0	0	0.43159	0.992	0.979	0	7
Rpl18	0	0.431218	0.988	0.981	0	7
Rpl19	0	0.431082	0.998	0.989	0	7
Gimap7	0	0.428717	0.289	0.077	0	7
Rpl28	0	0.428174	0.964	0.953	0	7
Rps21	0	0.423529	0.967	0.939	0	7
Rpl22	0	0.417476	0.942	0.91	0	7
Rpl17	0	0.41731	0.998	0.99	0	7
Rpl37	0	0.415881	0.999	0.995	0	7
Rps8	0	0.413924	0.997	0.991	0	7
Rpl9	0	0.413896	0.996	0.988	0	7
Rps27	0	0.409641	0.999	0.998	0	7
Rps14	0	0.399867	0.999	0.996	0	7
Rpl35	0	0.39259	0.987	0.965	0	7
Rpl31	0	0.390968	0.974	0.966	0	7
Pfn1	0	0.390827	0.996	0.991	0	7
Myl6	0	0.389787	0.971	0.95	0	7
Rpl11	0	0.385578	0.992	0.984	0	7
Rpl37a	0	0.380154	1	0.997	0	7
Rps26	0	0.35669	0.977	0.968	0	7
Rpl6	0	0.354925	0.994	0.986	0	7
Rps28	0	0.304449	0.996	0.991	0	7
Rps19	0	0.289553	0.995	0.992	0	7
Ifngr1	4.80092e-306	0.655876	0.825	0.64	9.15151e-302	7
2019-09-11	9.54576e-306	0.505636	0.328	0.119	1.81961e-301	7
Eef1b2	3.49653e-302	0.486141	0.838	0.748	6.66508e-298	7
Bhlhe40	7.70389e-302	0.524342	0.367	0.141	1.46851e-297	7
Atp8b4	5.1891e-293	0.471474	0.325	0.118	9.89145e-289	7
Spp1	3.21739e-292	1.00328	0.459	0.226	6.13298e-288	7
Rinl	3.41203e-290	0.530646	0.376	0.154	6.50402e-286	7
[truncated: 6,695 more rows]

## Sheet: b, Cluster Markers_Myeloid
gene	p_val	avg_logFC	pct.1	pct.2	p_val_adj	cluster
C1qc	0	0.861522	0.92	0.541	0	0
C1qa	0	0.833575	0.91	0.543	0	0
Cx3cr1	0	0.82403	0.708	0.284	0	0
Rgs1	0	0.821349	0.82	0.487	0	0
C1qb	0	0.807903	0.931	0.599	0	0
Apoe	0	0.802361	0.685	0.372	0	0
Cd63	0	0.800131	0.512	0.23	0	0
Cd81	0	0.718279	0.599	0.238	0	0
Tmem176b	0	0.680908	0.719	0.36	0	0
Pmepa1	0	0.672828	0.48	0.162	0	0
Ms4a7	0	0.660094	0.755	0.456	0	0
Cxcl14	0	0.659719	0.429	0.146	0	0
H2-Eb1	0	0.621339	0.986	0.779	0	0
Tmem176a	0	0.586455	0.585	0.293	0	0
Cxcl16	0	0.559289	0.923	0.631	0	0
Cd74	0	0.546568	0.996	0.918	0	0
Rpl10-ps3	0	0.533394	0.893	0.618	0	0
Rps18-ps3	0	0.526987	0.762	0.484	0	0
mt-Nd1	0	0.52582	0.989	0.933	0	0
H2-Ab1	0	0.520367	0.992	0.844	0	0
Gm2000	0	0.514314	0.851	0.608	0	0
H2-Aa	0	0.512381	0.99	0.819	0	0
Gm10073	0	0.505027	0.793	0.544	0	0
Sdc4	0	0.502104	0.686	0.445	0	0
Rpl35	0	0.496691	0.992	0.962	0	0
mt-Nd2	0	0.495105	0.887	0.724	0	0
mt-Nd3	0	0.492963	0.698	0.48	0	0
Trem2	0	0.487991	0.512	0.234	0	0
Ntpcr	0	0.485677	0.635	0.394	0	0
mt-Cytb	0	0.481943	0.98	0.922	0	0
Cadm1	0	0.474854	0.281	0.054	0	0
mt-Co3	0	0.462247	0.996	0.991	0	0
Mt1	0	0.452147	0.738	0.494	0	0
Rps12-ps3	0	0.450893	0.842	0.701	0	0
Gm9493	0	0.449472	0.831	0.662	0	0
mt-Nd4	0	0.447655	0.959	0.865	0	0
Itgb5	0	0.435384	0.554	0.319	0	0
Dab2	0	0.435171	0.752	0.506	0	0
Rpl3	0	0.43127	0.983	0.932	0	0
Rpl10a	0	0.427885	0.973	0.905	0	0
Gm10709	0	0.427273	0.755	0.692	0	0
Rpl13-ps3	0	0.424371	0.775	0.524	0	0
mt-Atp6	0	0.424346	0.996	0.993	0	0
Rpl12	0	0.422095	0.915	0.805	0	0
Zmynd15	0	0.419227	0.261	0.096	0	0
Nfkbiz	0	0.418623	0.62	0.444	0	0
Rps26-ps1	0	0.408491	0.672	0.476	0	0
Rpl9-ps6	0	0.40809	0.806	0.603	0	0
Rpl23a-ps3	0	0.407544	0.931	0.814	0	0
Rpl36a	0	0.406035	0.977	0.935	0	0
Gm9843	0	0.402996	0.974	0.904	0	0
Gm11808	0	0.40188	0.861	0.696	0	0
Rgs10	0	0.393648	0.934	0.778	0	0
Zfp36l1	0	0.38987	0.557	0.368	0	0
Tmem119	0	0.387904	0.259	0.087	0	0
Gm10116	0	0.379682	0.768	0.531	0	0
Hpgds	0	0.376104	0.311	0.111	0	0
mt-Co2	0	0.373602	0.993	0.982	0	0
Rps2	0	0.371695	0.98	0.937	0	0
Rpl6l	0	0.370418	0.794	0.635	0	0
Gatm	0	0.35547	0.869	0.752	0	0
Rpl27-ps3	0	0.350816	0.691	0.512	0	0
Sepp1	0	0.345032	0.841	0.652	0	0
Rps19	0	0.344243	0.998	0.994	0	0
Dpys	0	0.338103	0.275	0.125	0	0
Rpl13	0	0.335885	0.998	0.995	0	0
Rplp1	0	0.335606	0.995	0.986	0	0
Gm8730	0	0.332877	0.989	0.967	0	0
Rpl32	0	0.331312	0.998	0.994	0	0
Wdr89	0	0.324063	0.883	0.776	0	0
Trf	0	0.323368	0.62	0.43	0	0
Cd72	0	0.32311	0.647	0.393	0	0
Rab3il1	0	0.322285	0.392	0.21	0	0
Rpl5	0	0.316406	0.873	0.785	0	0
Rpl14	0	0.315665	0.99	0.968	0	0
mt-Co1	0	0.314858	0.996	0.997	0	0
Rps26	0	0.310025	0.983	0.967	0	0
Rps29	0	0.306038	0.999	1	0	0
H2-DMb1	0	0.304428	0.937	0.775	0	0
Rps12	0	0.303415	0.975	0.943	0	0
Rps8	0	0.301431	0.997	0.992	0	0
Rps5	0	0.298435	0.995	0.986	0	0
Rpl13a-ps1	0	0.296349	0.302	0.143	0	0
Rps17	0	0.292622	0.982	0.962	0	0
Rps13	0	0.292385	0.986	0.967	0	0
Rps20	0	0.290795	0.984	0.963	0	0
Rps18	0	0.289781	0.997	0.991	0	0
Rpl18a	0	0.288784	0.998	0.998	0	0
Rps7	0	0.288031	0.991	0.98	0	0
Rps21	0	0.287615	0.965	0.931	0	0
Rps25	0	0.286461	0.979	0.963	0	0
Fth1	0	0.283537	1	1	0	0
Gm10076	0	0.278974	0.718	0.547	0	0
Rpl10	0	0.276919	0.996	0.993	0	0
Rpl35a	0	0.27667	0.998	0.996	0	0
Rpl31	0	0.272414	0.981	0.967	0	0
Rpl36	0	0.271819	0.995	0.99	0	0
Rplp0	0	0.270523	0.99	0.978	0	0
Lgmn	0	0.269305	0.959	0.819	0	0
Gm10036	0	0.269094	0.958	0.916	0	0
Rps4x	0	0.26706	0.994	0.985	0	0
Rpl37a	0	0.263063	0.999	0.999	0	0
Rpl23	0	0.261915	0.995	0.988	0	0
Rpl39	0	0.261262	0.995	0.992	0	0
Rps15	0	0.25889	0.99	0.977	0	0
Rps23	0	0.25762	0.998	0.996	0	0
Rpl6	0	0.255449	0.993	0.988	0	0
Rps11	0	0.254525	0.996	0.993	0	0
Rpl15	0	0.252464	0.929	0.887	0	0
Csf1r	1.65023e-305	0.275155	0.826	0.713	3.14568e-301	0
Ifi27	5.12739e-303	0.309234	0.341	0.188	9.77382e-299	0
Npm1	2.90426e-297	0.257806	0.869	0.781	5.5361e-293	0
Eef1b2	9.36668e-296	0.272707	0.815	0.719	1.78548e-291	0
Basp1	7.63751e-284	0.307001	0.558	0.389	1.45586e-279	0
Ccnd1	4.42614e-276	0.307776	0.327	0.182	8.4371e-272	0
Rpl22l1	2.05078e-273	0.278594	0.878	0.822	3.90919e-269	0
Rpl7a-ps5	8.47057e-272	0.273965	0.367	0.211	1.61466e-267	0
Bcl2a1d	1.55895e-269	0.284512	0.632	0.465	2.97166e-265	0
Atpif1	1.3242e-265	0.271065	0.806	0.706	2.5242e-261	0
Bmyc	9.62319e-262	0.265315	0.318	0.178	1.83437e-257	0
Hexb	1.4533e-259	0.309348	0.702	0.568	2.77028e-255	0
Axl	4.52271e-257	0.27278	0.467	0.3	8.6212e-253	0
Mef2c	4.12627e-256	0.287607	0.575	0.413	7.8655e-252	0
Egr1	1.61721e-248	0.419761	0.529	0.384	3.08272e-244	0
Gm10263	2.06444e-242	0.265929	0.497	0.334	3.93523e-238	0
mt-Nd4l	3.42667e-237	0.272847	0.326	0.189	6.53192e-233	0
Gm10020	1.33426e-233	0.25351	0.377	0.232	2.54337e-229	0
P2ry6	9.03808e-228	0.27867	0.523	0.378	1.72284e-223	0
Pou2f2	3.4957e-212	0.288097	0.493	0.35	6.66351e-208	0
Tgfbr1	7.86209e-212	0.269637	0.337	0.208	1.49867e-207	0
Cttnbp2nl	6.32751e-202	0.26673	0.422	0.29	1.20615e-197	0
Ckb	1.71816e-195	0.257836	0.421	0.283	3.27516e-191	0
Ppfia4	1.7818e-184	0.2691	0.447	0.319	3.39646e-180	0
Gm6133	4.18273e-184	0.25164	0.503	0.376	7.97311e-180	0
Cd83	1.04324e-182	0.253242	0.406	0.272	1.98862e-178	0
Camk1	2.48909e-179	0.255258	0.423	0.298	4.7447e-175	0
Rtcb	1.29468e-174	0.262498	0.436	0.317	2.46792e-170	0
Rab7b	1.40358e-150	0.250589	0.352	0.242	2.6755e-146	0
Acp5	2.17786e-127	0.267828	0.336	0.235	4.15144e-123	0
Gm42418	7.10923e-98	0.277791	0.637	0.552	1.35516e-93	0
Ccl3	9.8772e-47	0.26122	0.419	0.358	1.88279e-42	0
Ccl4	3.91296e-26	0.252687	0.566	0.528	7.45888e-22	0
Cxcl9	0	1.66191	0.713	0.201	0	1
Ly6i	0	1.55082	0.835	0.35	0	1
Ifitm1	0	1.31498	0.764	0.357	0	1
Tnfaip2	0	1.29035	0.773	0.341	0	1
Gm15056	0	1.11265	0.255	0.08	0	1
AW112010	0	1.11145	0.983	0.795	0	1
Gbp2b	0	1.07484	0.786	0.367	0	1
Sod2	0	1.07304	0.708	0.477	0	1
Upp1	0	0.955641	0.457	0.138	0	1
Iigp1	0	0.950502	0.651	0.311	0	1
Prdx5	0	0.950291	0.993	0.936	0	1
Fam26f	0	0.922423	0.681	0.323	0	1
Chil1	0	0.908646	0.425	0.137	0	1
Dnase1l3	0	0.894748	0.432	0.116	0	1
Slc7a11	0	0.877703	0.439	0.187	0	1
Gm4841	0	0.861348	0.331	0.105	0	1
Gbp2	0	0.831022	0.714	0.343	0	1
Irg1	0	0.823971	0.379	0.101	0	1
Mif	0	0.71153	0.857	0.679	0	1
Lmo4	0	0.680798	0.626	0.401	0	1
Il1rn	0	0.679953	0.666	0.421	0	1
Gbp4	0	0.671318	0.478	0.194	0	1
Ass1	0	0.664212	0.685	0.382	0	1
Il1b	0	0.656218	0.923	0.735	0	1
Serpina3g	0	0.654187	0.378	0.125	0	1
Fcgr4	0	0.636811	0.811	0.561	0	1
Aldoa	0	0.632678	0.896	0.746	0	1
Cnn3	0	0.629824	0.321	0.066	0	1
Fpr2	0	0.61222	0.486	0.281	0	1
Ptgs2	0	0.607368	0.429	0.254	0	1
Pla2g16	0	0.603846	0.573	0.31	0	1
Gbp5	0	0.600275	0.348	0.124	0	1
Nampt	0	0.587048	0.618	0.407	0	1
Cd38	0	0.581925	0.414	0.206	0	1
Ccl5	0	0.581399	0.543	0.351	0	1
Samhd1	0	0.579751	0.931	0.771	0	1
Stat1	0	0.576952	0.845	0.61	0	1
Irf1	0	0.571584	0.593	0.366	0	1
Cd274	0	0.564119	0.336	0.105	0	1
Slamf8	0	0.53348	0.446	0.209	0	1
Sdc4	0	0.530371	0.621	0.459	0	1
C3	0	0.527898	0.434	0.225	0	1
Gbp3	0	0.522305	0.557	0.329	0	1
S100a11	0	0.518462	0.982	0.895	0	1
Tpi1	0	0.518349	0.738	0.587	0	1
Psme2	0	0.508699	0.933	0.829	0	1
Gbp7	0	0.505435	0.66	0.457	0	1
Psme2b	0	0.490673	0.505	0.31	0	1
Xist	0	0.485997	0.608	0.297	0	1
Ptafr	0	0.482923	0.483	0.316	0	1
Fth1	0	0.480157	1	1	0	1
Tnfaip3	0	0.472462	0.466	0.285	0	1
Il18bp	0	0.469086	0.56	0.334	0	1
Tgm2	0	0.466329	0.64	0.442	0	1
Ccrl2	0	0.455877	0.664	0.51	0	1
Fbxl5	0	0.44764	0.454	0.299	0	1
Hk2	0	0.447446	0.487	0.333	0	1
Bst1	0	0.431931	0.475	0.29	0	1
Txn1	0	0.42712	0.932	0.853	0	1
Ly6a	0	0.426339	0.945	0.732	0	1
Gpr141	0	0.423234	0.562	0.382	0	1
Fgl2	0	0.421522	0.722	0.507	0	1
Arl5c	0	0.419865	0.367	0.203	0	1
H2-Ab1	0	0.418944	0.979	0.849	0	1
Hif1a	0	0.408034	0.628	0.474	0	1
Gapdh	0	0.402103	0.964	0.923	0	1
Nfkbia	0	0.40121	0.905	0.824	0	1
Irf8	0	0.399203	0.73	0.623	0	1
Batf2	0	0.399093	0.261	0.106	0	1
Slc16a3	0	0.398484	0.389	0.224	0	1
Igtp	0	0.397998	0.545	0.377	0	1
Gbp8	0	0.369677	0.292	0.143	0	1
Psmb8	0	0.367245	0.978	0.926	0	1
Pla2g7	0	0.360732	0.825	0.706	0	1
Eno1	0	0.352922	0.79	0.681	0	1
H2-Aa	0	0.352834	0.967	0.825	0	1
Pkm	0	0.34552	0.914	0.833	0	1
H2-DMa	0	0.341003	0.964	0.89	0	1
Ifi47	0	0.337139	0.693	0.506	0	1
Cd74	0	0.325266	0.991	0.92	0	1
Psmb9	0	0.321546	0.824	0.706	0	1
Atox1	0	0.306239	0.987	0.971	0	1
Btg1	0	0.304431	0.976	0.944	0	1
Ifitm2	0	0.296624	0.985	0.975	0	1
H2-Eb1	0	0.295656	0.951	0.788	0	1
Srgn	0	0.276655	0.983	0.945	0	1
Psme1	0	0.268825	0.909	0.841	0	1
Cebpb	0	0.266627	0.991	0.963	0	1
Rnase6	4.05665e-301	0.390066	0.527	0.361	7.73279e-297	1
Creb5	1.33659e-298	0.411131	0.475	0.323	2.5478e-294	1
Gdap10	2.88632e-297	0.359387	0.267	0.132	5.50191e-293	1
Mcemp1	5.36414e-297	0.386807	0.509	0.339	1.02251e-292	1
Clec4e	8.83583e-297	0.513451	0.519	0.359	1.68429e-292	1
Slc31a1	1.34261e-288	0.394205	0.434	0.286	2.55929e-284	1
Tax1bp1	1.63309e-284	0.392228	0.671	0.573	3.113e-280	1
Cers6	1.93707e-284	0.386908	0.405	0.256	3.69244e-280	1
Grina	4.55167e-281	0.468448	0.53	0.397	8.67638e-277	1
Cd40	1.36932e-279	0.395892	0.324	0.18	2.6102e-275	1
Cybb	9.56726e-278	0.337	0.848	0.817	1.82371e-273	1
Cxcl10	4.03337e-255	0.51076	0.486	0.326	7.68841e-251	1
Dpys	3.86279e-249	0.321931	0.255	0.13	7.36325e-245	1
Rrbp1	6.95688e-246	0.282612	0.855	0.82	1.32612e-241	1
Nfe2l2	1.8117e-241	0.40826	0.582	0.478	3.45346e-237	1
Id2	9.16243e-241	0.490233	0.567	0.439	1.74654e-236	1
Mxd1	2.28441e-236	0.388968	0.479	0.339	4.35455e-232	1
Pgam1	2.98652e-235	0.329226	0.668	0.572	5.6929e-231	1
Slpi	3.77809e-234	0.607241	0.371	0.232	7.20179e-230	1
Tap2	1.62259e-233	0.351142	0.433	0.303	3.09298e-229	1
Trps1	5.87028e-232	0.344079	0.54	0.415	1.11899e-227	1
Hk3	1.92256e-229	0.318799	0.29	0.166	3.66478e-225	1
Traf1	1.11431e-226	0.369268	0.313	0.184	2.1241e-222	1
Marcksl1	4.47086e-225	0.49709	0.686	0.598	8.52235e-221	1
Basp1	2.50844e-223	0.40483	0.523	0.397	4.78158e-219	1
Pnrc1	3.99347e-220	0.309219	0.721	0.636	7.61236e-216	1
Il2rg	7.53434e-216	0.304237	0.52	0.392	1.4362e-211	1
Tap1	4.02383e-213	0.286172	0.622	0.502	7.67023e-209	1
Snx10	5.29531e-200	0.325801	0.49	0.372	1.00939e-195	1
Zyx	6.05696e-191	0.336004	0.558	0.451	1.15458e-186	1
Fam174a	3.92416e-182	0.282937	0.638	0.558	7.48023e-178	1
Slco3a1	1.26991e-181	0.304583	0.325	0.209	2.4207e-177	1
Cxcl16	1.33754e-181	0.272363	0.767	0.658	2.54963e-177	1
Nfkbiz	2.36286e-181	0.321516	0.568	0.454	4.50408e-177	1
Rnf149	1.18086e-180	0.291663	0.735	0.684	2.25095e-176	1
Il1r2	2.19044e-180	0.321102	0.387	0.26	4.17542e-176	1
Itgal	8.03593e-177	0.262128	0.3	0.184	1.53181e-172	1
Tapbp	9.10461e-172	0.252063	0.706	0.624	1.73552e-167	1
AB124611	2.00653e-171	0.257522	0.705	0.623	3.82485e-167	1
Gyg	4.05381e-171	0.335367	0.447	0.334	7.72737e-167	1
Pde4b	1.62553e-170	0.303098	0.416	0.297	3.09858e-166	1
Mgst1	6.43327e-169	0.284657	0.522	0.396	1.22631e-164	1
Socs1	7.8747e-167	0.324083	0.27	0.163	1.50108e-162	1
Ppt1	3.07198e-155	0.289999	0.667	0.614	5.85582e-151	1
Tns3	1.0479e-154	0.279767	0.3	0.196	1.9975e-150	1
Slc2a1	1.33344e-152	0.250965	0.253	0.153	2.54181e-148	1
BC028528	2.54098e-151	0.273113	0.58	0.49	4.84361e-147	1
Gm12216	4.75902e-148	0.356879	0.308	0.2	9.07165e-144	1
Itga4	6.01246e-148	0.279989	0.436	0.332	1.1461e-143	1
Aig1	2.69518e-146	0.268623	0.273	0.175	5.13755e-142	1
Bnip3	1.48674e-145	0.255179	0.251	0.153	2.83402e-141	1
Tnf	8.34057e-141	0.347694	0.279	0.184	1.58988e-136	1
Cfb	1.06841e-140	0.308758	0.448	0.335	2.0366e-136	1
Sgk1	6.53201e-140	0.374044	0.386	0.285	1.24513e-135	1
Icam1	1.16328e-132	0.31876	0.31	0.217	2.21745e-128	1
Lztfl1	2.45476e-130	0.261547	0.259	0.169	4.67927e-126	1
Tgif1	2.89577e-130	0.28105	0.533	0.45	5.51993e-126	1
Gadd45b	3.2523e-129	0.306313	0.53	0.436	6.19954e-125	1
Higd1a	2.61795e-124	0.270342	0.581	0.52	4.99033e-120	1
Ankrd11	2.48832e-123	0.260841	0.598	0.536	4.74323e-119	1
Blvrb	5.03944e-121	0.274538	0.511	0.43	9.60617e-117	1
Tspan13	1.12291e-120	0.271093	0.378	0.277	2.14049e-116	1
Cxcl2	3.05364e-120	0.291343	0.794	0.731	5.82085e-116	1
Gna13	1.08909e-119	0.270431	0.43	0.348	2.07602e-115	1
Mmp14	9.74854e-114	0.254061	0.364	0.273	1.85827e-109	1
Bcl2a1b	1.6669e-112	0.255806	0.73	0.662	3.17745e-108	1
Plgrkt	3.13792e-107	0.267755	0.387	0.308	5.98151e-103	1
Irgm1	6.01441e-107	0.263441	0.383	0.296	1.14647e-102	1
Rnf19b	5.16109e-106	0.251603	0.323	0.239	9.83807e-102	1
Dusp2	3.38895e-101	0.281741	0.423	0.334	6.46001e-97	1
Socs3	1.1262e-100	0.259159	0.618	0.557	2.14676e-96	1
F10	1.13305e-94	0.285861	0.291	0.205	2.15982e-90	1
Clec5a	6.32561e-81	0.253733	0.453	0.386	1.20579e-76	1
Ninj1	4.28292e-80	0.292803	0.431	0.368	8.16409e-76	1
Cd69	2.01444e-66	0.284468	0.325	0.258	3.83992e-62	1
H2-Q7	0	0.970402	0.886	0.52	0	2
Ctsl	0	0.845141	0.885	0.573	0	2
Ly6c2	0	0.764711	0.969	0.702	0	2
Ccl2	0	0.740772	0.801	0.54	0	2
Ecm1	0	0.691814	0.591	0.228	0	2
Zfos1	0	0.681273	0.752	0.463	0	2
C3ar1	0	0.677156	0.807	0.439	0	2
Ccl9	0	0.669903	0.894	0.664	0	2
Ier3	0	0.646708	0.914	0.689	0	2
H2-K1	0	0.625652	0.996	0.958	0	2
Ctsd	0	0.619177	0.889	0.602	0	2
2810474O19Rik	0	0.571566	0.782	0.472	0	2
H2-Q6	0	0.571243	0.541	0.217	0	2
Pilra	0	0.550348	0.732	0.403	0	2
Rgs2	0	0.533596	0.912	0.713	0	2
Bcl2a1a	0	0.505897	0.819	0.525	0	2
Ms4a6d	0	0.501726	0.989	0.895	0	2
BC018473	0	0.495045	0.472	0.181	0	2
Lst1	0	0.491778	0.994	0.953	0	2
Clec4n	0	0.491428	0.809	0.571	0	2
Ccl3	0	0.482013	0.565	0.342	0	2
Tgfbi	0	0.475868	0.983	0.9	0	2
Fcgr2b	0	0.470433	0.904	0.674	0	2
Nupr1	0	0.464724	0.706	0.411	0	2
Apobec1	0	0.452074	0.766	0.51	0	2
Grn	0	0.446024	0.97	0.831	0	2
Plin2	0	0.443243	0.848	0.576	0	2
Clec4a3	0	0.433834	0.923	0.749	0	2
Cyp4f18	0	0.433211	0.589	0.303	0	2
Bcl2a1b	0	0.433031	0.884	0.644	0	2
Ctsb	0	0.431669	0.982	0.889	0	2
Ifi27l2a	0	0.430016	0.996	0.942	0	2
Fcgr1	0	0.428242	0.964	0.78	0	2
Lilrb4a	0	0.428165	0.925	0.735	0	2
Gm8797	0	0.426725	0.968	0.865	0	2
Lgmn	0	0.423396	0.963	0.823	0	2
Amica1	0	0.412755	0.605	0.333	0	2
Clec4a2	0	0.412718	0.914	0.696	0	2
Ly6a	0	0.409111	0.947	0.736	0	2
Ms4a4c	0	0.407724	0.99	0.869	0	2
Ctss	0	0.406912	1	0.997	0	2
Ms4a6c	0	0.404725	0.998	0.978	0	2
Dpep2	0	0.404065	0.55	0.287	0	2
Slfn1	0	0.401439	0.782	0.435	0	2
Serp1	0	0.401039	0.928	0.754	0	2
Sirpb1b	0	0.397653	0.83	0.552	0	2
Capg	0	0.391085	0.869	0.643	0	2
Cstb	0	0.389346	0.968	0.869	0	2
Lilr4b	0	0.389037	0.778	0.511	0	2
B2m	0	0.387144	1	0.999	0	2
Tsc22d3	0	0.381917	0.765	0.527	0	2
Ms4a8a	0	0.381668	0.386	0.172	0	2
Wls	0	0.38136	0.606	0.341	0	2
Klf4	0	0.381092	0.787	0.564	0	2
Slfn4	0	0.374071	0.558	0.246	0	2
Gm5150	0	0.373102	0.647	0.376	0	2
Ucp2	0	0.369303	0.936	0.788	0	2
Acp5	0	0.36752	0.449	0.225	0	2
Cfb	0	0.365355	0.62	0.316	0	2
Cfp	0	0.357779	0.812	0.596	0	2
Irf7	0	0.353263	0.97	0.702	0	2
Npc2	0	0.350685	0.998	0.983	0	2
Ifi30	0	0.349798	0.898	0.771	0	2
H2-D1	0	0.349255	1	0.994	0	2
H2-T22	0	0.346023	0.833	0.565	0	2
Fcgr3	0	0.343919	0.983	0.904	0	2
Ms4a6b	0	0.342988	0.981	0.914	0	2
Ier5	0	0.337545	0.824	0.619	0	2
Cd84	0	0.334286	0.464	0.224	0	2
Sntb2	0	0.32882	0.386	0.146	0	2
Gpx1	0	0.322224	0.994	0.958	0	2
Taf10	0	0.321577	0.796	0.557	0	2
AF251705	0	0.321056	0.886	0.704	0	2
Klhl6	0	0.31552	0.372	0.151	0	2
Tuba1b	0	0.314306	0.921	0.744	0	2
Ly6e	0	0.313705	0.997	0.971	0	2
Mafb	0	0.308595	0.89	0.688	0	2
Cyba	0	0.307133	0.999	0.992	0	2
C130026I21Rik	0	0.297073	0.446	0.194	0	2
Cd300lf	0	0.295948	0.659	0.39	0	2
Lgals3bp	0	0.290857	0.715	0.477	0	2
Sla	0	0.278028	0.644	0.397	0	2
Ctsz	0	0.277393	0.981	0.923	0	2
Cd52	0	0.263353	0.999	0.99	0	2
Bst2	0	0.26193	0.908	0.717	0	2
Itm2b	0	0.25761	0.998	0.988	0	2
Ccl6	1.02502e-304	0.715259	0.687	0.454	1.95389e-300	2
Rps27l	2.47976e-295	0.278311	0.924	0.808	4.72692e-291	2
Cdkn1a	5.94289e-293	0.330116	0.91	0.782	1.13283e-288	2
Gadd45b	1.07554e-292	0.349867	0.639	0.424	2.0502e-288	2
Ccl7	1.92603e-291	0.634127	0.516	0.312	3.6714e-287	2
Clec12a	4.8137e-287	0.286978	0.622	0.398	9.17587e-283	2
Rnf130	2.73096e-281	0.274101	0.758	0.536	5.20576e-277	2
Msr1	2.56875e-280	0.334806	0.831	0.63	4.89655e-276	2
Aprt	9.19951e-273	0.29443	0.848	0.663	1.75361e-268	2
Sirpb1c	1.34224e-269	0.305382	0.907	0.747	2.55858e-265	2
Zfp622	2.16483e-269	0.262021	0.448	0.252	4.12661e-265	2
Ccl5	5.56456e-269	0.505729	0.554	0.353	1.06072e-264	2
Pira2	5.0575e-267	0.25989	0.636	0.407	9.64061e-263	2
Psma6	9.90547e-262	0.255379	0.77	0.55	1.88818e-257	2
Tmem106a	1.76728e-260	0.251945	0.644	0.417	3.36879e-256	2
Ccl4	2.14773e-249	0.381017	0.697	0.514	4.09401e-245	2
Clec5a	1.29038e-245	0.250296	0.585	0.371	2.45972e-241	2
Ddt	4.32832e-239	0.281757	0.412	0.235	8.25065e-235	2
Vmp1	1.61839e-237	0.26896	0.712	0.501	3.08497e-233	2
Ms4a4b	1.55246e-224	0.408636	0.394	0.23	2.9593e-220	2
Gpr171	2.51131e-219	0.26171	0.506	0.315	4.78706e-215	2
Ltb4r1	1.85222e-208	0.296657	0.444	0.268	3.53071e-204	2
Cd72	2.16397e-198	0.288531	0.591	0.409	4.12496e-194	2
Ccl12	2.25422e-190	0.3103	0.631	0.442	4.297e-186	2
F10	2.76747e-182	0.272171	0.348	0.199	5.27536e-178	2
Spp1	7.96627e-181	0.626396	0.359	0.219	1.51853e-176	2
Mcemp1	1.30882e-177	0.250446	0.526	0.339	2.49488e-173	2
Xbp1	1.61019e-170	0.251956	0.611	0.431	3.06934e-166	2
Clec4a1	2.46493e-162	0.259106	0.787	0.615	4.69864e-158	2
Fabp5	1.04298e-51	0.333141	0.326	0.244	1.98813e-47	2
Cd74	0	0.511706	0.984	0.922	0	3
Tmem176b	0	0.478099	0.616	0.385	0	3
H2-Ab1	0	0.467831	0.964	0.853	0	3
H2-Aa	0	0.427317	0.955	0.829	0	3
H2-Eb1	0	0.423168	0.941	0.792	0	3
H2-DMb1	0	0.350187	0.917	0.784	0	3
Irf7	0	0.343391	0.939	0.706	0	3
Rgs10	0	0.293791	0.895	0.788	0	3
Aif1	1.35287e-305	0.251908	0.968	0.891	2.57884e-301	3
Tmem176a	4.11977e-287	0.413793	0.501	0.313	7.85311e-283	3
Ctsh	2.99342e-277	0.262907	0.928	0.876	5.70607e-273	3
Axl	5.12853e-261	0.389339	0.466	0.306	9.77601e-257	3
Ccr2	2.85977e-255	0.334942	0.867	0.777	5.45129e-251	3
Rpl29	2.70285e-240	0.373422	0.573	0.418	5.15218e-236	3
Gatm	1.06749e-232	0.271052	0.851	0.758	2.03484e-228	3
Ifit3	2.28304e-230	0.250459	0.54	0.354	4.35193e-226	3
Ifi44	1.76606e-226	0.267803	0.761	0.594	3.36646e-222	3
Ly86	9.95602e-212	0.316661	0.675	0.569	1.89782e-207	3
Mndal	4.37406e-211	0.259943	0.869	0.782	8.33784e-207	3
Hexb	2.11804e-207	0.331	0.684	0.575	4.03742e-203	3
Ifi203	3.60374e-194	0.255208	0.828	0.729	6.86944e-190	3
Rsrp1	7.52962e-194	0.276652	0.812	0.756	1.4353e-189	3
Btg2	3.33694e-176	0.275037	0.851	0.796	6.36087e-172	3
Oas1a	4.53011e-174	0.319942	0.406	0.281	8.63529e-170	3
Svbp	3.96954e-159	0.287123	0.645	0.563	7.56673e-155	3
Gm9733	5.60259e-149	0.313622	0.36	0.239	1.06797e-144	3
Jun	1.09071e-142	0.26284	0.786	0.712	2.07911e-138	3
Ppfia4	9.57333e-139	0.29307	0.432	0.326	1.82487e-134	3
Slfn5	4.77518e-118	0.259439	0.454	0.346	9.10244e-114	3
Cd72	5.9853e-101	0.268259	0.518	0.418	1.14092e-96	3
Ccl12	1.78577e-67	0.32657	0.531	0.454	3.40403e-63	3
Ccl5	3.32521e-46	0.27208	0.434	0.368	6.33851e-42	3
Gm15056	0	1.223	0.253	0.086	0	4
Isg15	0	1.06905	0.976	0.642	0	4
Ly6c2	0	1.05993	0.984	0.703	0	4
Ly6a	0	1.00925	0.982	0.734	0	4
Phf11b	0	1.00763	0.893	0.473	0	4
Isg20	0	0.99638	0.768	0.293	0	4
Ifit3	0	0.994855	0.809	0.326	0	4
Ccl5	0	0.991434	0.605	0.35	0	4
Ms4a4c	0	0.98204	0.997	0.869	0	4
Cd72	0	0.957478	0.691	0.399	0	4
Phf11d	0	0.921751	0.788	0.335	0	4
Irf7	0	0.899719	0.993	0.702	0	4
Klrk1	0	0.8842	0.676	0.255	0	4
Scimp	0	0.839885	0.854	0.502	0	4
H2-Q7	0	0.836077	0.86	0.527	0	4
Bst2	0	0.833977	0.961	0.713	0	4
Ifit1bl1	0	0.809713	0.531	0.173	0	4
Fcgr1	0	0.804533	0.973	0.78	0	4
Ifit1	0	0.801483	0.729	0.31	0	4
Slamf9	0	0.800951	0.61	0.3	0	4
Slfn1	0	0.799227	0.849	0.431	0	4
Ccl12	0	0.79086	0.707	0.436	0	4
Phf11a	0	0.786137	0.567	0.202	0	4
Rtp4	0	0.784611	0.942	0.594	0	4
H2-T22	0	0.773828	0.886	0.562	0	4
Ube2l6	0	0.768975	0.777	0.392	0	4
Ifi44	0	0.75411	0.922	0.578	0	4
Ms4a4b	0	0.743713	0.432	0.227	0	4
Il18bp	0	0.742664	0.682	0.327	0	4
Ms4a6c	0	0.735711	0.999	0.978	0	4
Ms4a6d	0	0.720757	0.988	0.896	0	4
Slfn4	0	0.68769	0.628	0.241	0	4
Ifi27l2a	0	0.687085	0.997	0.943	0	4
Ifit3b	0	0.680775	0.424	0.125	0	4
Cfb	0	0.675108	0.669	0.314	0	4
Usp18	0	0.659833	0.657	0.311	0	4
Clec4a3	0	0.649013	0.918	0.751	0	4
Pyhin1	0	0.647979	0.827	0.466	0	4
Zbp1	0	0.645262	0.893	0.576	0	4
Grn	0	0.643692	0.965	0.833	0	4
C3ar1	0	0.64346	0.711	0.454	0	4
Aif1	0	0.631086	0.99	0.889	0	4
Lgals3bp	0	0.630506	0.769	0.473	0	4
Ccl7	0	0.627769	0.53	0.312	0	4
Ms4a6b	0	0.622897	0.989	0.914	0	4
H2-Q6	0	0.61728	0.512	0.223	0	4
H2-K1	0	0.616406	0.997	0.959	0	4
Ccnd2	0	0.612219	0.654	0.397	0	4
AW112010	0	0.60113	0.928	0.806	0	4
Clec12a	0	0.598757	0.672	0.394	0	4
Lilr4b	0	0.597376	0.736	0.518	0	4
Xaf1	0	0.59069	0.75	0.437	0	4
Nt5c3	0	0.590555	0.629	0.32	0	4
BC094916	0	0.58928	0.47	0.202	0	4
Ifi35	0	0.581829	0.781	0.488	0	4
Apobec1	0	0.580927	0.751	0.514	0	4
Ifi204	0	0.574993	0.915	0.661	0	4
Lst1	0	0.572139	0.995	0.954	0	4
Mnda	0	0.571945	0.739	0.44	0	4
Capg	0	0.571583	0.853	0.647	0	4
Lilrb4a	0	0.570052	0.9	0.739	0	4
Ass1	0	0.569637	0.695	0.389	0	4
B2m	0	0.568739	1	0.999	0	4
Tor3a	0	0.566574	0.623	0.327	0	4
Ctsb	0	0.565717	0.979	0.891	0	4
H2-D1	0	0.55996	1	0.994	0	4
Sirpb1b	0	0.558131	0.812	0.557	0	4
Anxa4	0	0.556523	0.657	0.392	0	4
2810474O19Rik	0	0.553548	0.733	0.48	0	4
Nupr1	0	0.55333	0.658	0.419	0	4
Sp110	0	0.551399	0.771	0.49	0	4
Ifit2	0	0.54985	0.477	0.205	0	4
Ccl2	0	0.54934	0.791	0.543	0	4
Fgl2	0	0.547613	0.76	0.508	0	4
2310031A07Rik	0	0.544413	0.258	0.044	0	4
Tmem106a	0	0.54308	0.684	0.415	0	4
Ifi47	0	0.535795	0.796	0.5	0	4
Clec4a1	0	0.534712	0.792	0.617	0	4
Ifi202b	0	0.534256	0.84	0.587	0	4
Gm13822	0	0.526542	0.372	0.13	0	4
Sirpb1c	0	0.523909	0.922	0.747	0	4
Lgals9	0	0.512695	0.715	0.457	0	4
Oasl1	0	0.51144	0.556	0.257	0	4
Sepw1	0	0.508879	0.902	0.762	0	4
Rsad2	0	0.499302	0.51	0.229	0	4
Carhsp1	0	0.48958	0.453	0.254	0	4
Ifitm3	0	0.488464	1	0.987	0	4
Oasl2	0	0.483415	0.656	0.351	0	4
Ptpn6	0	0.482309	0.853	0.662	0	4
Ly6e	0	0.476088	0.999	0.971	0	4
Lair1	0	0.475401	0.69	0.472	0	4
Psmb10	0	0.475006	0.899	0.713	0	4
Ifi44l	0	0.474578	0.732	0.443	0	4
Slamf7	0	0.473085	0.262	0.068	0	4
Cycs	0	0.472731	0.844	0.663	0	4
Igtp	0	0.470594	0.624	0.373	0	4
Klra2	0	0.462144	0.798	0.578	0	4
Pydc3	0	0.460481	0.345	0.115	0	4
Cd53	0	0.45937	0.965	0.889	0	4
Chmp4b	0	0.455457	0.946	0.806	0	4
Plac8	0	0.455338	0.997	0.86	0	4
Iigp1	0	0.450597	0.569	0.329	0	4
Gm4955	0	0.449751	0.374	0.144	0	4
Daxx	0	0.448843	0.558	0.303	0	4
Tspo	0	0.448004	0.994	0.959	0	4
Bcl2a1a	0	0.444259	0.72	0.539	0	4
I830077J02Rik	0	0.440296	0.423	0.224	0	4
Ctss	0	0.43975	1	0.997	0	4
Gbp2	0	0.439084	0.62	0.364	0	4
Cd52	0	0.437816	1	0.99	0	4
Tubb2a	0	0.435255	0.46	0.261	0	4
Cd40	0	0.432212	0.372	0.178	0	4
Rnf114	0	0.427477	0.55	0.332	0	4
Tmbim6	0	0.426075	0.953	0.857	0	4
Ccr5	0	0.418099	0.722	0.511	0	4
Themis2	0	0.416193	0.428	0.215	0	4
Stat1	0	0.414439	0.835	0.618	0	4
Sp100	0	0.413746	0.729	0.491	0	4
Oas3	0	0.413623	0.464	0.234	0	4
Ddx60	0	0.413583	0.347	0.143	0	4
Tmem219	0	0.412507	0.713	0.504	0	4
Slfn2	0	0.412436	0.957	0.828	0	4
Psmb9	0	0.409822	0.881	0.703	0	4
Csf2ra	0	0.402688	0.692	0.502	0	4
Lpxn	0	0.402569	0.515	0.33	0	4
Cyba	0	0.402247	0.999	0.992	0	4
Sdc3	0	0.400389	0.518	0.314	0	4
Epsti1	0	0.399313	0.729	0.521	0	4
Dram2	0	0.397237	0.538	0.353	0	4
Itm2b	0	0.39627	0.999	0.988	0	4
Tap1	0	0.395302	0.701	0.496	0	4
Psme1	0	0.393175	0.952	0.838	0	4
Kdr	0	0.39231	0.252	0.071	0	4
A530040E14Rik	0	0.392156	0.327	0.134	0	4
Tapbp	0	0.38799	0.807	0.615	0	4
Psme2	0	0.386583	0.943	0.83	0	4
Rbm3	0	0.386459	0.953	0.854	0	4
Psma4	0	0.385618	0.825	0.67	0	4
Lgmn	0	0.38538	0.948	0.826	0	4
Cept1	0	0.385296	0.51	0.321	0	4
Mx1	0	0.383523	0.363	0.167	0	4
P2ry14	0	0.382293	0.404	0.213	0	4
Fcer1g	0	0.381845	1	0.998	0	4
Ctsz	0	0.381781	0.98	0.923	0	4
Ifih1	0	0.378212	0.503	0.28	0	4
Psmb8	0	0.376968	0.987	0.926	0	4
Npc2	0	0.374078	0.999	0.983	0	4
Laptm4a	0	0.372913	0.88	0.761	0	4
H3f3b	0	0.372132	0.999	0.997	0	4
Trafd1	0	0.37199	0.617	0.408	0	4
Hmox2	0	0.370478	0.666	0.475	0	4
Ifi203	0	0.364511	0.902	0.722	0	4
Hck	0	0.363476	0.71	0.534	0	4
Nmi	0	0.362082	0.515	0.309	0	4
Evi2a	0	0.361307	0.739	0.579	0	4
Dhx58	0	0.357307	0.413	0.218	0	4
Psma1	0	0.357095	0.818	0.665	0	4
Capza2	0	0.356889	0.958	0.887	0	4
Cnp	0	0.356707	0.403	0.223	0	4
Clic1	0	0.355926	0.982	0.941	0	4
Mndal	0	0.354535	0.927	0.776	0	4
Cstb	0	0.354284	0.952	0.872	0	4
Sdcbp	0	0.352413	0.948	0.877	0	4
Akr1a1	0	0.350808	0.917	0.827	0	4
Psma7	0	0.338329	0.959	0.888	0	4
Psmb3	0	0.335845	0.865	0.751	0	4
Hcls1	0	0.332569	0.8	0.65	0	4
Prdx1	0	0.331044	0.981	0.942	0	4
Gpx1	0	0.326867	0.984	0.959	0	4
Pld4	0	0.305293	0.908	0.805	0	4
Tuba1b	0	0.304563	0.898	0.749	0	4
Actr3	0	0.30071	0.957	0.892	0	4
Spi1	0	0.299336	0.929	0.855	0	4
Vamp8	0	0.294343	0.943	0.87	0	4
Ctsc	0	0.290391	0.993	0.972	0	4
Calm1	0	0.289879	0.996	0.983	0	4
Cdc42	0	0.27201	0.979	0.939	0	4
Spon1	3.21536e-307	0.316584	0.357	0.182	6.12912e-303	4
Psmb2	2.92934e-304	0.305321	0.853	0.744	5.5839e-300	4
Gm4841	4.5062e-297	0.588309	0.268	0.118	8.58972e-293	4
1600014C10Rik	2.13461e-296	0.354594	0.52	0.328	4.06899e-292	4
Sp140	1.12943e-295	0.361111	0.639	0.454	2.15291e-291	4
Chmp2a	9.84299e-295	0.303541	0.843	0.733	1.87627e-290	4
Slco3a1	3.00293e-293	0.345763	0.38	0.206	5.72419e-289	4
Pirb	1.15279e-287	0.347077	0.677	0.507	2.19746e-283	4
Pira2	1.52936e-287	0.363252	0.602	0.413	2.91526e-283	4
Cd300lf	5.1764e-286	0.361067	0.588	0.401	9.86725e-282	4
Ift172	7.60365e-285	0.342465	0.339	0.175	1.44941e-280	4
Unc93b1	3.44705e-284	0.277792	0.905	0.82	6.57077e-280	4
Sell	5.26557e-284	0.365283	0.445	0.25	1.00372e-279	4
Gbp2b	5.48619e-283	0.321945	0.611	0.398	1.04578e-278	4
Shisa5	9.88435e-283	0.289405	0.879	0.752	1.88415e-278	4
Dpep2	2.14948e-281	0.3937	0.48	0.297	4.09734e-277	4
Plin2	8.85208e-279	0.368854	0.743	0.59	1.68738e-274	4
Grb2	8.90783e-279	0.326197	0.719	0.562	1.69801e-274	4
H2-T23	7.6919e-278	0.332462	0.629	0.449	1.46623e-273	4
Lacc1	1.59225e-277	0.344276	0.324	0.167	3.03515e-273	4
BC028528	9.9331e-276	0.379207	0.654	0.484	1.89345e-271	4
Cd47	2.25099e-272	0.277022	0.895	0.805	4.29085e-268	4
Il2rg	5.89019e-270	0.337485	0.572	0.39	1.12279e-265	4
Clec4a2	5.749e-267	0.355679	0.832	0.707	1.09587e-262	4
Fam26f	4.79477e-264	0.393939	0.535	0.349	9.13979e-260	4
Ms4a7	6.95006e-262	0.55617	0.664	0.48	1.32482e-257	4
Parp12	8.18212e-259	0.31592	0.428	0.256	1.55968e-254	4
Calm2	3.09983e-258	0.287159	0.921	0.851	5.90889e-254	4
Dync1i2	4.5322e-257	0.363361	0.723	0.581	8.63928e-253	4
Rnase6	7.13404e-257	0.370535	0.544	0.364	1.35989e-252	4
Tmsb10	3.23433e-255	0.276497	0.979	0.921	6.16528e-251	4
Lamp2	3.51034e-255	0.291439	0.826	0.71	6.69141e-251	4
Trim30a	8.74163e-253	0.275506	0.732	0.543	1.66633e-248	4
Nmt1	1.49836e-250	0.314533	0.747	0.607	2.85617e-246	4
Psma2	2.14031e-250	0.266146	0.847	0.731	4.07986e-246	4
Emp3	2.31998e-248	0.276953	0.919	0.839	4.42235e-244	4
Dck	2.38154e-246	0.307745	0.475	0.3	4.5397e-242	4
H2-Q4	2.06186e-244	0.301026	0.403	0.237	3.93033e-240	4
Gsdmd	1.30474e-241	0.308413	0.55	0.383	2.4871e-237	4
Samd9l	8.97792e-239	0.296778	0.516	0.332	1.71137e-234	4
Txn1	2.22258e-237	0.277876	0.929	0.855	4.23669e-233	4
Casp1	2.36525e-237	0.339556	0.507	0.342	4.50863e-233	4
Reep5	2.48315e-237	0.279021	0.869	0.792	4.73339e-233	4
S100a6	5.45741e-234	0.263597	0.98	0.912	1.04029e-229	4
P2rx4	1.91445e-233	0.353692	0.554	0.396	3.64933e-229	4
Arl6ip5	1.5391e-229	0.309505	0.675	0.531	2.93384e-225	4
Dynlrb1	1.66613e-229	0.276677	0.726	0.581	3.17598e-225	4
Sat1	9.3496e-227	0.282791	0.969	0.934	1.78222e-222	4
Herc6	1.07304e-226	0.289752	0.396	0.234	2.04543e-222	4
Lgals1	4.38043e-225	0.266642	0.972	0.926	8.34998e-221	4
Coro2a	7.4191e-220	0.259276	0.297	0.158	1.41423e-215	4
Hn1	3.07709e-219	0.262265	0.845	0.738	5.86555e-215	4
Psmd8	1.9293e-218	0.312918	0.674	0.539	3.67763e-214	4
Pnp	4.76945e-218	0.284136	0.683	0.53	9.09153e-214	4
5730508B09Rik	7.85834e-218	0.276022	0.323	0.177	1.49796e-213	4
Zfos1	2.46214e-217	0.371449	0.633	0.479	4.69333e-213	4
Pgap2	3.68742e-216	0.298359	0.464	0.305	7.02896e-212	4
Arf6	1.68497e-214	0.311027	0.668	0.529	3.2119e-210	4
Fcgr4	9.06303e-213	0.312496	0.723	0.578	1.7276e-208	4
Ddit3	8.08186e-212	0.309351	0.342	0.198	1.54056e-207	4
Metrnl	1.92026e-211	0.429617	0.627	0.493	3.6604e-207	4
Cmpk2	2.7726e-211	0.272344	0.258	0.126	5.28513e-207	4
Slfn8	2.28311e-209	0.291089	0.471	0.309	4.35206e-205	4
Bcl2a1b	5.57644e-209	0.390444	0.781	0.658	1.06298e-204	4
Ms4a8a	4.21384e-208	0.368861	0.323	0.181	8.03242e-204	4
Wdfy1	1.15538e-207	0.269375	0.316	0.177	2.20238e-203	4
Gm8797	6.1881e-206	0.298677	0.92	0.871	1.17958e-201	4
Gng12	7.45858e-206	0.325124	0.493	0.343	1.42176e-201	4
H2-M3	6.82924e-205	0.289035	0.416	0.267	1.30179e-200	4
Gnb1	7.21325e-204	0.273407	0.738	0.613	1.37499e-199	4
Myd88	3.44081e-203	0.291636	0.468	0.315	6.55887e-199	4
Sdhb	1.79843e-202	0.259536	0.814	0.709	3.42817e-198	4
Dynll1	8.98465e-201	0.26877	0.936	0.895	1.71265e-196	4
Lamtor5	1.45875e-200	0.266839	0.744	0.624	2.78067e-196	4
Tor1aip1	4.42239e-198	0.277088	0.707	0.572	8.42996e-194	4
Stat2	1.50619e-197	0.271634	0.371	0.224	2.8711e-193	4
Gsn	4.64869e-196	0.28985	0.629	0.488	8.86133e-192	4
Aftph	1.96257e-192	0.308959	0.365	0.227	3.74106e-188	4
Peli1	3.13633e-192	0.296489	0.553	0.4	5.97847e-188	4
Arrb2	4.50744e-192	0.289109	0.642	0.501	8.59208e-188	4
Ckb	4.03278e-191	0.397074	0.431	0.288	7.68728e-187	4
Naaa	5.82437e-190	0.363146	0.516	0.376	1.11024e-185	4
Snx5	1.0178e-187	0.270291	0.765	0.652	1.94014e-183	4
Gbp4	1.41459e-187	0.266508	0.36	0.215	2.69649e-183	4
Gbp3	8.9087e-187	0.286163	0.498	0.342	1.69818e-182	4
Ddx58	1.44747e-185	0.268886	0.356	0.216	2.75917e-181	4
Psma6	2.11473e-183	0.263446	0.691	0.561	4.03109e-179	4
Cnih4	7.80159e-182	0.272435	0.686	0.559	1.48714e-177	4
Gbp7	4.10205e-181	0.282167	0.619	0.468	7.81932e-177	4
Ecm1	1.13689e-180	0.283585	0.398	0.253	2.16714e-176	4
Trim30d	1.90021e-178	0.253523	0.425	0.272	3.62217e-174	4
Tmem167	3.22827e-178	0.251415	0.744	0.623	6.15374e-174	4
Hat1	1.29148e-177	0.290974	0.372	0.238	2.46183e-173	4
Mitd1	1.83024e-175	0.267556	0.405	0.263	3.4888e-171	4
Alyref	1.86624e-175	0.27435	0.528	0.385	3.55743e-171	4
Cap1	1.29125e-174	0.253709	0.743	0.624	2.46138e-170	4
Abcg1	4.16573e-174	0.260218	0.393	0.252	7.94071e-170	4
Sntb2	4.85502e-174	0.270576	0.282	0.16	9.25464e-170	4
Tubb4b	7.45373e-174	0.262836	0.408	0.268	1.42083e-169	4
Il18	1.37291e-171	0.272712	0.505	0.354	2.61704e-167	4
Dtx3l	2.44043e-170	0.263302	0.478	0.333	4.65195e-166	4
Tmem86a	4.79126e-170	0.258444	0.325	0.197	9.13309e-166	4
Irf5	4.11143e-169	0.256362	0.66	0.531	7.83722e-165	4
3830406C13Rik	1.06009e-168	0.269372	0.373	0.241	2.02073e-164	4
Tifab	1.52639e-166	0.276211	0.513	0.377	2.90961e-162	4
Ppt1	1.42222e-164	0.256404	0.724	0.61	2.71104e-160	4
Coro1b	3.00071e-164	0.251566	0.697	0.584	5.71995e-160	4
Casp8	4.56836e-164	0.261823	0.542	0.402	8.70821e-160	4
Psmd7	2.03218e-162	0.277372	0.521	0.391	3.87373e-158	4
Wls	1.29177e-161	0.335149	0.485	0.357	2.46236e-157	4
Ptpro	4.80557e-160	0.255654	0.348	0.219	9.16038e-156	4
Stard3	1.89024e-159	0.256285	0.403	0.272	3.60318e-155	4
Ccdc122	6.78644e-159	0.250219	0.305	0.184	1.29363e-154	4
Serpina3g	3.30239e-156	0.396274	0.259	0.145	6.29502e-152	4
Vmp1	3.09221e-154	0.276623	0.63	0.512	5.89436e-150	4
Cd48	7.98074e-153	0.259342	0.634	0.512	1.52129e-148	4
AB124611	2.35208e-152	0.251353	0.736	0.622	4.48354e-148	4
Anxa6	2.03554e-151	0.255764	0.47	0.339	3.88015e-147	4
Ogfrl1	7.14958e-151	0.292125	0.567	0.442	1.36285e-146	4
Sumo3	6.41927e-143	0.251879	0.471	0.347	1.22364e-138	4
Magohb	3.96444e-132	0.261616	0.467	0.342	7.55701e-128	4
Ddt	5.70271e-114	0.398309	0.344	0.245	1.08705e-109	4
Dnajc7	1.63173e-105	0.27307	0.441	0.338	3.1104e-101	4
Atp1b3	6.36744e-38	0.289718	0.648	0.614	1.21376e-33	4
Thbs1	0	1.0121	0.632	0.305	0	5
Cxcl2	0	0.834764	0.844	0.728	0	5
Fn1	0	0.760106	0.519	0.28	0	5
Trf	0	0.740584	0.672	0.435	0	5
Cd14	0	0.72742	0.952	0.837	0	5
Osm	0	0.700836	0.617	0.436	0	5
Il1b	0	0.617064	0.91	0.743	0	5
Ifngr1	0	0.579862	0.808	0.644	0	5
Ier3	0	0.554444	0.845	0.7	0	5
Gm17056	0	0.553158	0.416	0.217	0	5
Nr4a2	0	0.549958	0.456	0.259	0	5
Junb	0	0.539335	0.967	0.935	0	5
Nr4a1	0	0.538964	0.701	0.499	0	5
Apoe	0	0.538376	0.635	0.393	0	5
Rpl10-ps3	0	0.524484	0.878	0.634	0	5
Cebpb	0	0.516666	0.992	0.964	0	5
Rpl13-ps3	0	0.448159	0.742	0.54	0	5
Gm9843	0	0.435113	0.976	0.908	0	5
Gm8730	0	0.419704	0.994	0.968	0	5
Btg2	0	0.403634	0.879	0.794	0	5
Rpl23a-ps3	0	0.400381	0.928	0.82	0	5
Fos	0	0.394568	0.972	0.948	0	5
Rpl9-ps6	0	0.383799	0.779	0.616	0	5
Lyz2	0	0.372792	0.999	0.983	0	5
Btg1	0	0.347916	0.976	0.945	0	5
Rpl10	0	0.319121	0.997	0.993	0	5
Rplp0	0	0.305083	0.994	0.979	0	5
Fxyd5	0	0.273168	0.987	0.973	0	5
Rps3a1	0	0.268636	0.992	0.982	0	5
Rpl23a	0	0.26041	0.996	0.989	0	5
Ptgs2	4.92037e-295	0.605157	0.437	0.259	9.3792e-291	5
Ifitm2	2.62619e-293	0.286206	0.989	0.975	5.00604e-289	5
Cd74	1.91118e-292	0.333927	0.97	0.925	3.64309e-288	5
H2afj	6.24284e-292	0.333547	0.876	0.8	1.19001e-287	5
Cytip	2.90709e-277	0.406969	0.635	0.464	5.54149e-273	5
H2-Aa	5.10264e-268	0.318624	0.928	0.834	9.72665e-264	5
Rps18-ps3	2.011e-263	0.32731	0.692	0.506	3.83338e-259	5
Tmem176b	2.83025e-256	0.482482	0.574	0.394	5.39502e-252	5
Ccr2	9.22805e-248	0.327115	0.873	0.778	1.75905e-243	5
Rpl6l	1.00522e-245	0.319697	0.764	0.647	1.91616e-241	5
Gm11808	4.93564e-245	0.298048	0.838	0.707	9.40831e-241	5
Gm9493	1.90376e-239	0.294896	0.787	0.675	3.62895e-235	5
Fcgr2b	1.20229e-237	0.352877	0.808	0.687	2.29181e-233	5
Cd33	4.79585e-236	0.369277	0.389	0.234	9.14185e-232	5
Gdi2	1.19012e-225	0.278943	0.872	0.816	2.26861e-221	5
H2-Ab1	1.14036e-221	0.286309	0.942	0.857	2.17375e-217	5
Fosl2	1.20602e-206	0.369762	0.498	0.355	2.29891e-202	5
Trem2	1.3996e-206	0.321739	0.422	0.258	2.66791e-202	5
Rpl29	4.92338e-205	0.504491	0.552	0.422	9.38495e-201	5
Emb	8.23754e-205	0.328326	0.663	0.533	1.57024e-200	5
Ahnak	3.14049e-201	0.314896	0.596	0.438	5.98639e-197	5
Dusp1	8.59518e-201	0.302169	0.938	0.905	1.63841e-196	5
Phlda1	3.0637e-200	0.479822	0.385	0.242	5.84002e-196	5
Nfil3	1.13012e-190	0.378129	0.462	0.324	2.15423e-186	5
Tmem176a	2.03937e-190	0.408182	0.475	0.319	3.88744e-186	5
C5ar1	1.64332e-189	0.396922	0.563	0.43	3.13249e-185	5
Plaur	1.8139e-187	0.388405	0.569	0.433	3.45766e-183	5
Fosb	4.64345e-183	0.379583	0.652	0.54	8.85135e-179	5
Rgs10	3.4954e-179	0.251014	0.888	0.791	6.66294e-175	5
Mafb	9.12287e-177	0.389668	0.782	0.702	1.739e-172	5
S100a11	1.93097e-175	0.304996	0.953	0.901	3.68082e-171	5
Itgb5	2.21526e-169	0.30975	0.476	0.34	4.22274e-165	5
Hebp1	6.9776e-160	0.293745	0.703	0.604	1.33007e-155	5
Pim1	8.05502e-157	0.279654	0.819	0.759	1.53545e-152	5
Nfkbia	2.85841e-153	0.393541	0.874	0.83	5.44871e-149	5
Tm6sf1	1.13223e-152	0.280139	0.68	0.604	2.15826e-148	5
Uck2	6.1127e-152	0.322206	0.261	0.153	1.1652e-147	5
Trem1	1.64038e-150	0.329149	0.307	0.189	3.12688e-146	5
Tgfbi	3.38161e-150	0.278982	0.949	0.905	6.44602e-146	5
Cdkn1a	9.39134e-143	0.251201	0.85	0.79	1.79018e-138	5
Zfp36l2	1.16896e-140	0.284999	0.692	0.606	2.22827e-136	5
Mt1	1.32894e-137	0.668154	0.609	0.52	2.53323e-133	5
Ypel3	7.3343e-130	0.299633	0.563	0.461	1.39806e-125	5
Stk17b	1.1146e-129	0.266213	0.626	0.535	2.12465e-125	5
Clec4d	8.21366e-126	0.383384	0.382	0.27	1.56569e-121	5
S100a4	8.23904e-126	0.259959	0.706	0.574	1.57053e-121	5
Atf3	1.1232e-123	0.32267	0.72	0.661	2.14105e-119	5
Gadd45b	4.4426e-123	0.372565	0.533	0.439	8.46848e-119	5
St8sia4	1.38553e-121	0.257245	0.256	0.155	2.6411e-117	5
Lmnb1	1.88971e-119	0.344818	0.421	0.317	3.60216e-115	5
Nt5dc2	3.98391e-119	0.279781	0.27	0.17	7.59412e-115	5
Klf4	9.79216e-119	0.341435	0.661	0.581	1.86658e-114	5
Mef2c	1.31681e-117	0.269581	0.533	0.426	2.51011e-113	5
Tlr2	3.35153e-117	0.285752	0.572	0.48	6.38869e-113	5
Arl4c	1.03881e-114	0.259721	0.59	0.507	1.98018e-110	5
Plbd1	6.44235e-114	0.265781	0.51	0.405	1.22804e-109	5
Emp1	7.30506e-108	0.310359	0.46	0.354	1.39249e-103	5
Tiparp	1.07369e-106	0.326991	0.385	0.289	2.04666e-102	5
Lrp1	6.85904e-100	0.259907	0.415	0.319	1.30747e-95	5
Trps1	2.6402e-98	0.261795	0.511	0.423	5.03275e-94	5
Clec4e	4.06411e-92	0.255458	0.474	0.37	7.74701e-88	5
Pde4b	5.43763e-90	0.261463	0.397	0.303	1.03652e-85	5
Crem	1.75868e-89	0.298641	0.367	0.277	3.3524e-85	5
Slc7a11	7.71335e-71	0.36754	0.291	0.211	1.47032e-66	5
Ifrd1	1.28781e-66	0.272381	0.502	0.44	2.45483e-62	5
Kdm6b	9.55217e-66	0.260667	0.496	0.425	1.82083e-61	5
Jun	3.59805e-55	0.290628	0.74	0.718	6.85861e-51	5
Cd83	1.13215e-37	0.30522	0.334	0.286	2.1581e-33	5
Rsad2	0	1.80291	0.783	0.205	0	6
Ifit1	0	1.65851	0.873	0.3	0	6
Isg15	0	1.56029	0.998	0.643	0	6
Ifit3	0	1.46661	0.879	0.324	0	6
Cxcl10	0	1.42931	0.677	0.313	0	6
Pyhin1	0	1.29275	0.964	0.457	0	6
Isg20	0	1.26894	0.863	0.289	0	6
Ifit1bl1	0	1.25423	0.62	0.168	0	6
Sell	0	1.22638	0.84	0.212	0	6
Chil3	0	1.22309	0.696	0.287	0	6
Oasl1	0	1.20551	0.797	0.236	0	6
S100a10	0	1.18274	0.997	0.851	0	6
Cmpk2	0	1.15016	0.573	0.096	0	6
Anxa2	0	1.13325	0.955	0.591	0	6
Wfdc17	0	1.12981	0.892	0.523	0	6
Phf11b	0	1.12927	0.939	0.472	0	6
Usp18	0	1.11515	0.803	0.3	0	6
Slfn4	0	1.11141	0.776	0.231	0	6
Ifi204	0	1.1011	0.986	0.656	0	6
Mnda	0	1.09116	0.904	0.426	0	6
Ly6c2	0	1.08863	0.997	0.705	0	6
Plac8	0	1.04555	1	0.861	0	6
Ifit2	0	1.02916	0.671	0.189	0	6
Ifitm6	0	1.02342	0.806	0.293	0	6
Phf11d	0	1.00117	0.812	0.337	0	6
Ifi47	0	0.996262	0.915	0.491	0	6
Nt5c3	0	0.992292	0.777	0.309	0	6
Irf7	0	0.990692	0.995	0.705	0	6
Ifi44	0	0.986375	0.969	0.577	0	6
S100a4	0	0.971888	0.931	0.552	0	6
Ifi203	0	0.961408	0.966	0.718	0	6
Tmsb10	0	0.958287	0.997	0.919	0	6
Ifi202b	0	0.955714	0.946	0.579	0	6
Mx1	0	0.925148	0.638	0.142	0	6
Slfn5	0	0.910878	0.774	0.316	0	6
Zbp1	0	0.906902	0.951	0.573	0	6
BC094916	0	0.904765	0.597	0.193	0	6
Mndal	0	0.89265	0.981	0.772	0	6
Daxx	0	0.886683	0.751	0.286	0	6
Gch1	0	0.883432	0.776	0.343	0	6
Ifit3b	0	0.879506	0.483	0.122	0	6
Trim30a	0	0.87666	0.91	0.527	0	6
Lgals9	0	0.872679	0.866	0.445	0	6
Ms4a4c	0	0.871996	0.999	0.87	0	6
Crip1	0	0.86492	0.961	0.832	0	6
Ccl2	0	0.855064	0.851	0.54	0	6
Hp	0	0.854828	0.767	0.314	0	6
S100a6	0	0.853955	0.998	0.911	0	6
Ifih1	0	0.85193	0.696	0.263	0	6
Ifi27l2a	0	0.824216	0.994	0.944	0	6
Tspo	0	0.823783	0.999	0.959	0	6
Msrb1	0	0.815476	0.985	0.818	0	6
Vim	0	0.811117	0.973	0.832	0	6
Phf11a	0	0.809353	0.635	0.199	0	6
Rtp4	0	0.804987	0.96	0.596	0	6
Lgals3	0	0.804603	0.995	0.877	0	6
Chmp4b	0	0.804164	0.986	0.804	0	6
Ube2l6	0	0.792752	0.82	0.392	0	6
Trim30d	0	0.790596	0.678	0.248	0	6
Capg	0	0.783796	0.943	0.64	0	6
Samd9l	0	0.783007	0.733	0.312	0	6
Anxa1	0	0.773588	0.795	0.457	0	6
Gm4955	0	0.762574	0.491	0.135	0	6
Ifi44l	0	0.76147	0.832	0.436	0	6
Fcgr1	0	0.758036	0.978	0.782	0	6
Fgl2	0	0.75714	0.861	0.501	0	6
Ifi205	0	0.746725	0.545	0.139	0	6
Ccl9	0	0.744795	0.912	0.667	0	6
Oasl2	0	0.740281	0.76	0.344	0	6
Il18	0	0.739249	0.737	0.332	0	6
Ifi35	0	0.737417	0.855	0.484	0	6
Ifitm3	0	0.730921	1	0.987	0	6
Bst2	0	0.724472	0.962	0.715	0	6
Pnp	0	0.723766	0.837	0.516	0	6
Sp100	0	0.721283	0.86	0.481	0	6
Oas3	0	0.716116	0.65	0.218	0	6
Lilrb4a	0	0.710336	0.951	0.736	0	6
Vcan	0	0.706509	0.42	0.069	0	6
Rnh1	0	0.705955	0.848	0.579	0	6
Samhd1	0	0.697815	0.979	0.772	0	6
Actg1	0	0.697313	0.998	0.984	0	6
Esd	0	0.695571	0.799	0.539	0	6
Prdx6	0	0.689721	0.862	0.594	0	6
Sp110	0	0.684355	0.836	0.486	0	6
Casp1	0	0.681989	0.679	0.326	0	6
Zyx	0	0.681225	0.754	0.435	0	6
Dck	0	0.678639	0.657	0.283	0	6
2019-03-05	0	0.677613	0.712	0.394	0	6
Tor3a	0	0.67303	0.703	0.322	0	6
Mxd1	0	0.66815	0.652	0.327	0	6
Epsti1	0	0.665456	0.838	0.512	0	6
AI607873	0	0.657295	0.905	0.655	0	6
Cycs	0	0.656917	0.891	0.661	0	6
Glrx	0	0.656888	0.778	0.452	0	6
Rnf213	0	0.652016	0.688	0.319	0	6
Gbp2	0	0.642928	0.727	0.356	0	6
C1galt1c1	0	0.634553	0.433	0.163	0	6
Xaf1	0	0.634356	0.798	0.435	0	6
Fam111a	0	0.633821	0.777	0.51	0	6
Glipr2	0	0.629856	0.577	0.199	0	6
Il15	0	0.617249	0.41	0.085	0	6
Slfn1	0	0.609412	0.825	0.437	0	6
Gm13822	0	0.60857	0.456	0.124	0	6
Gbp7	0	0.606549	0.787	0.452	0	6
Trim30c	0	0.60641	0.402	0.081	0	6
Lsp1	0	0.606122	0.857	0.542	0	6
Eif2ak2	0	0.601716	0.638	0.297	0	6
Smpdl3a	0	0.600614	0.753	0.413	0	6
Trafd1	0	0.599317	0.74	0.398	0	6
Tmpo	0	0.598908	0.617	0.306	0	6
Pglyrp1	0	0.59767	0.373	0.087	0	6
Fndc3a	0	0.59718	0.635	0.307	0	6
Xdh	0	0.592476	0.518	0.179	0	6
S100a11	0	0.584196	0.995	0.897	0	6
Parp12	0	0.583546	0.595	0.242	0	6
Slfn2	0	0.572886	0.981	0.827	0	6
Txn1	0	0.570975	0.967	0.852	0	6
Mgst1	0	0.570458	0.704	0.383	0	6
1600014C10Rik	0	0.569434	0.661	0.316	0	6
Ddx58	0	0.565995	0.533	0.2	0	6
Sp140	0	0.5623	0.739	0.446	0	6
H3f3b	0	0.558461	1	0.996	0	6
Sec61g	0	0.556176	0.991	0.94	0	6
Gda	0	0.555931	0.655	0.341	0	6
Slpi	0	0.548345	0.537	0.22	0	6
Igtp	0	0.544975	0.693	0.368	0	6
Gbp2b	0	0.543141	0.72	0.389	0	6
H2afy	0	0.537351	0.927	0.744	0	6
Psmb10	0	0.532894	0.921	0.713	0	6
Capza2	0	0.530492	0.984	0.885	0	6
Mitd1	0	0.530403	0.551	0.25	0	6
5730508B09Rik	0	0.530015	0.463	0.165	0	6
Ccr1	0	0.525817	0.78	0.559	0	6
Tor1aip1	0	0.525504	0.814	0.563	0	6
Shisa5	0	0.524965	0.937	0.747	0	6
Sepw1	0	0.511337	0.92	0.762	0	6
Hmox2	0	0.505835	0.737	0.47	0	6
Pydc3	0	0.505744	0.379	0.114	0	6
Ms4a6d	0	0.503894	0.988	0.897	0	6
Cd164	0	0.501807	0.71	0.441	0	6
Upp1	0	0.500968	0.406	0.155	0	6
Herc6	0	0.492548	0.519	0.224	0	6
Dhx58	0	0.489304	0.51	0.211	0	6
Irgm1	0	0.488221	0.572	0.28	0	6
Ms4a4b	0	0.487935	0.507	0.222	0	6
Ly6e	0	0.48793	0.999	0.972	0	6
Tagln2	0	0.48641	0.726	0.516	0	6
Snx2	0	0.485173	0.786	0.521	0	6
Pkm	0	0.481941	0.962	0.831	0	6
Casp8	0	0.481554	0.669	0.391	0	6
Parp14	0	0.481356	0.626	0.338	0	6
Nmral1	0	0.481125	0.39	0.139	0	6
F13a1	0	0.48004	0.539	0.224	0	6
Gpr141	0	0.479836	0.668	0.379	0	6
Dbnl	0	0.479593	0.664	0.401	0	6
Rilpl1	0	0.478618	0.282	0.052	0	6
Gyg	0	0.477381	0.567	0.327	0	6
Nmi	0	0.476066	0.596	0.303	0	6
Ahnak	0	0.473695	0.708	0.427	0	6
Rap2c	0	0.4735	0.511	0.221	0	6
Arf4	0	0.471662	0.801	0.563	0	6
Lilr4b	0	0.471387	0.768	0.517	0	6
Usp25	0	0.466843	0.516	0.245	0	6
Klrk1	0	0.466823	0.549	0.272	0	6
Ppa1	0	0.464133	0.457	0.21	0	6
Dync1i2	0	0.46093	0.78	0.576	0	6
Napsa	0	0.459605	0.824	0.562	0	6
Cd47	0	0.458461	0.94	0.802	0	6
A530064D06Rik	0	0.456606	0.321	0.076	0	6
Mpeg1	0	0.45643	0.881	0.687	0	6
Peli1	0	0.455978	0.628	0.395	0	6
Ogfr	0	0.455796	0.592	0.316	0	6
Pycard	0	0.454865	0.859	0.737	0	6
Ddx60	0	0.452162	0.379	0.142	0	6
Psma7	0	0.450922	0.973	0.887	0	6
Tppp3	0	0.450227	0.472	0.245	0	6
Slfn8	0	0.449089	0.578	0.3	0	6
1110008F13Rik	0	0.44675	0.867	0.679	0	6
Hspa5	0	0.445786	0.916	0.793	0	6
Ube2l3	0	0.44531	0.851	0.648	0	6
Msr1	0	0.444393	0.851	0.632	0	6
Rnpep	0	0.444321	0.696	0.442	0	6
Prdx1	0	0.443819	0.99	0.942	0	6
9930111J21Rik2	0	0.441888	0.548	0.28	0	6
Sec61b	0	0.441773	0.934	0.837	0	6
Sppl2a	0	0.441348	0.618	0.358	0	6
Pitpna	0	0.438388	0.929	0.777	0	6
Srgn	0	0.434356	0.992	0.946	0	6
D1Ertd622e	0	0.431696	0.527	0.279	0	6
Ccnd3	0	0.424745	0.595	0.328	0	6
Gbp9	0	0.42208	0.405	0.155	0	6
Npc2	0	0.419845	1	0.983	0	6
Carhsp1	0	0.418776	0.467	0.255	0	6
Arhgdib	0	0.417332	0.958	0.88	0	6
Mpp1	0	0.416608	0.501	0.261	0	6
Gmppb	0	0.415103	0.362	0.123	0	6
Magohb	0	0.415075	0.572	0.332	0	6
H2-T22	0	0.414567	0.81	0.573	0	6
Tax1bp1	0	0.411796	0.76	0.568	0	6
Rbms1	0	0.411201	0.793	0.584	0	6
Aldh2	0	0.409922	0.568	0.331	0	6
Tor1aip2	0	0.405035	0.446	0.209	0	6
Max	0	0.404211	0.57	0.328	0	6
Prpf38a	0	0.404061	0.454	0.235	0	6
Mrpl30	0	0.401698	0.791	0.589	0	6
Xbp1	0	0.399949	0.654	0.43	0	6
Cd52	0	0.395903	1	0.99	0	6
Ms4a6b	0	0.395876	0.99	0.915	0	6
I830077J02Rik	0	0.395462	0.446	0.224	0	6
Stat2	0	0.392366	0.454	0.217	0	6
Actb	0	0.391845	1	0.999	0	6
Ehd4	0	0.388649	0.778	0.581	0	6
Flna	0	0.387721	0.557	0.327	0	6
Tmbim6	0	0.38656	0.958	0.857	0	6
Clec4e	0	0.386147	0.594	0.358	0	6
Lgals8	0	0.384635	0.489	0.254	0	6
Atp11b	0	0.382947	0.378	0.177	0	6
Pdk3	0	0.382267	0.37	0.162	0	6
Evl	0	0.381344	0.611	0.393	0	6
Snx10	0	0.379298	0.584	0.367	0	6
Dbi	0	0.375026	0.883	0.75	0	6
Cd44	0	0.374332	0.703	0.501	0	6
Diaph1	0	0.370704	0.591	0.37	0	6
Tarm1	0	0.367185	0.354	0.131	0	6
Irf5	0	0.367029	0.727	0.526	0	6
Cnp	0	0.36681	0.431	0.222	0	6
Lamp2	0	0.366122	0.87	0.707	0	6
Dok2	0	0.366085	0.387	0.185	0	6
Ncoa7	0	0.365736	0.352	0.169	0	6
Psmb9	0	0.364513	0.889	0.704	0	6
Shfm1	0	0.361116	0.996	0.972	0	6
Tes	0	0.360435	0.408	0.2	0	6
Ltb4r1	0	0.360273	0.483	0.268	0	6
Arpc5	0	0.359529	0.963	0.876	0	6
Parp10	0	0.358908	0.336	0.121	0	6
Msn	0	0.354372	0.887	0.737	0	6
Ndufs4	0	0.354013	0.705	0.497	0	6
Tfec	0	0.354003	0.313	0.106	0	6
Dtx3l	0	0.353454	0.552	0.327	0	6
Ass1	0	0.352969	0.648	0.397	0	6
Myl6	0	0.351531	0.989	0.954	0	6
Cdkn2d	0	0.350945	0.348	0.145	0	6
Taldo1	0	0.35066	0.893	0.776	0	6
Ms4a6c	0	0.349087	1	0.978	0	6
Cd53	0	0.346729	0.972	0.889	0	6
Il15ra	0	0.346344	0.28	0.096	0	6
Ube2d3	0	0.345925	0.957	0.87	0	6
Znfx1	0	0.344509	0.371	0.17	0	6
Mbd2	0	0.344124	0.464	0.252	0	6
Mlkl	0	0.341383	0.288	0.089	0	6
F10	0	0.341377	0.424	0.195	0	6
Tapbp	0	0.340721	0.825	0.615	0	6
Pml	0	0.339323	0.3	0.103	0	6
Lyn	0	0.337503	0.83	0.675	0	6
Ift172	0	0.336972	0.365	0.174	0	6
Mmp8	0	0.336564	0.261	0.076	0	6
Psma4	0	0.335035	0.832	0.671	0	6
Stat1	0	0.33338	0.847	0.619	0	6
Helz2	0	0.332907	0.268	0.073	0	6
Etnk1	0	0.330924	0.367	0.172	0	6
Stx11	0	0.330821	0.302	0.112	0	6
Ywhaz	0	0.330261	0.747	0.556	0	6
Lyz2	0	0.328851	0.998	0.983	0	6
Akr1a1	0	0.326479	0.927	0.827	0	6
Psme2	0	0.323109	0.958	0.83	0	6
Actr3	0	0.320495	0.968	0.892	0	6
Mmp19	0	0.318186	0.286	0.111	0	6
Sdcbp	0	0.314293	0.961	0.876	0	6
Treml2	0	0.311067	0.319	0.133	0	6
Gstm1	0	0.310653	0.272	0.082	0	6
Itgb7	0	0.308704	0.417	0.205	0	6
Pcgf5	0	0.304413	0.336	0.155	0	6
Psme1	0	0.301683	0.948	0.84	0	6
B430306N03Rik	0	0.298658	0.26	0.087	0	6
Prkx	0	0.297629	0.304	0.131	0	6
Arpc2	0	0.295895	0.995	0.972	0	6
Fbxo4	0	0.294999	0.258	0.09	0	6
Psmb8	0	0.285755	0.987	0.927	0	6
Itpr1	0	0.282735	0.26	0.104	0	6
Rac1	0	0.279679	0.937	0.865	0	6
Fn1	0	0.27916	0.534	0.279	0	6
Cfl1	0	0.265529	0.992	0.964	0	6
Oas2	0	0.253807	0.256	0.101	0	6
Rbm3	9.52173e-304	0.280257	0.949	0.856	1.81503e-299	6
Aida	1.205e-302	0.302925	0.354	0.172	2.29697e-298	6
Hn1	2.89141e-302	0.317802	0.874	0.737	5.51161e-298	6
Smox	2.82113e-300	0.362969	0.448	0.246	5.37764e-296	6
Dcp2	8.83149e-300	0.321177	0.422	0.226	1.68346e-295	6
Capn2	5.82126e-298	0.305565	0.376	0.189	1.10965e-293	6
Emp1	1.75809e-294	0.333305	0.57	0.343	3.35127e-290	6
Cstb	1.40926e-293	0.270881	0.947	0.873	2.68633e-289	6
Manf	1.47472e-293	0.401727	0.744	0.589	2.81111e-289	6
Il13ra1	1.05427e-292	0.334586	0.488	0.279	2.00966e-288	6
Gnb2	2.07528e-292	0.271368	0.92	0.815	3.9559e-288	6
Cope	6.24131e-292	0.324691	0.734	0.556	1.18972e-287	6
Anxa4	1.14709e-289	0.361834	0.608	0.4	2.18659e-285	6
Anxa7	6.24313e-288	0.303526	0.406	0.216	1.19007e-283	6
Rara	2.10042e-286	0.286668	0.377	0.19	4.00383e-282	6
Tpm4	4.90373e-285	0.363718	0.7	0.504	9.3475e-281	6
Cldnd1	1.24819e-284	0.359843	0.486	0.287	2.37931e-280	6
Spcs2	1.53203e-284	0.331657	0.805	0.653	2.92036e-280	6
4930523C07Rik	2.14148e-284	0.319345	0.329	0.156	4.08209e-280	6
Ogfrl1	7.02223e-282	0.384621	0.635	0.436	1.33858e-277	6
Socs1	1.6773e-277	0.376317	0.331	0.161	3.19727e-273	6
Pira2	4.04622e-277	0.34832	0.617	0.413	7.7129e-273	6
Sap30	5.18112e-277	0.337551	0.654	0.452	9.87626e-273	6
Lgals3bp	7.58767e-274	0.312657	0.694	0.484	1.44636e-269	6
Atp6v1b2	1.43893e-272	0.325178	0.584	0.383	2.74288e-268	6
Gng12	2.2672e-272	0.347478	0.54	0.34	4.32174e-268	6
Rab1a	7.38689e-272	0.317971	0.743	0.562	1.40809e-267	6
Dnaja1	5.30424e-270	0.38499	0.749	0.596	1.01109e-265	6
Anxa6	2.52271e-267	0.311377	0.532	0.334	4.8088e-263	6
Pttg1	1.77233e-266	0.265755	0.307	0.143	3.37842e-262	6
Arf1	4.40411e-266	0.277031	0.868	0.757	8.39511e-262	6
Ostf1	4.87164e-266	0.250028	0.924	0.833	9.28633e-262	6
Pfkp	5.12215e-263	0.294646	0.424	0.236	9.76385e-259	6
Psma5	2.18633e-261	0.308695	0.762	0.598	4.16758e-257	6
Fam46a	3.08823e-260	0.347879	0.616	0.414	5.88677e-256	6
S100a13	1.01098e-259	0.297289	0.792	0.645	1.92714e-255	6
Plekhf2	2.75106e-257	0.33918	0.459	0.268	5.24408e-253	6
Nampt	1.03675e-256	0.303507	0.623	0.415	1.97625e-252	6
Acer3	5.51015e-255	0.326473	0.589	0.39	1.05035e-250	6
Gnas	1.98413e-254	0.278687	0.813	0.662	3.78216e-250	6
G3bp2	1.21306e-253	0.338327	0.629	0.442	2.31234e-249	6
Klra2	5.40492e-253	0.311616	0.783	0.582	1.03029e-248	6
D17Wsu92e	7.03753e-253	0.268221	0.354	0.183	1.34149e-248	6
Ethe1	5.97884e-252	0.334465	0.482	0.294	1.13969e-247	6
Hk3	3.29355e-251	0.262474	0.333	0.167	6.27816e-247	6
Psma3	1.33631e-248	0.291354	0.826	0.692	2.54727e-244	6
Fis1	1.58432e-247	0.27983	0.798	0.64	3.02002e-243	6
Gbp3	5.7023e-247	0.312117	0.541	0.339	1.08697e-242	6
2810474O19Rik	6.25061e-247	0.324473	0.683	0.488	1.19149e-242	6
Ywhae	3.15385e-243	0.281221	0.861	0.728	6.01187e-239	6
Stx7	1.09749e-240	0.296332	0.763	0.596	2.09203e-236	6
Rnf114	2.23541e-238	0.282276	0.533	0.336	4.26113e-234	6
Map2k1	8.07161e-237	0.299315	0.462	0.279	1.53861e-232	6
Actr2	8.29617e-236	0.285026	0.796	0.641	1.58142e-231	6
Plin2	2.59902e-234	0.278176	0.758	0.59	4.95426e-230	6
Myd88	1.05636e-233	0.290223	0.5	0.313	2.01363e-229	6
Tfg	2.10768e-232	0.274501	0.373	0.206	4.01767e-228	6
Morc3	2.9415e-231	0.288045	0.461	0.277	5.60709e-227	6
Ywhab	2.92719e-230	0.275872	0.775	0.627	5.5798e-226	6
Fam49b	3.57163e-230	0.25789	0.938	0.856	6.80825e-226	6
Ptpn1	1.73846e-226	0.298288	0.788	0.652	3.31386e-222	6
Irf2	1.11338e-225	0.293659	0.688	0.511	2.12232e-221	6
Smchd1	6.14888e-224	0.305696	0.595	0.409	1.1721e-219	6
Emilin2	1.00461e-222	0.288174	0.692	0.52	1.91499e-218	6
Ascc3	9.46831e-221	0.255011	0.339	0.18	1.80485e-216	6
Arf5	4.01456e-220	0.273592	0.776	0.624	7.65256e-216	6
Reep3	1.68388e-218	0.295052	0.478	0.3	3.20981e-214	6
Mcemp1	1.94237e-217	0.287075	0.546	0.341	3.70255e-213	6
Oas1a	2.79229e-217	0.314011	0.458	0.278	5.32267e-213	6
Pdcd10	3.69219e-216	0.295113	0.664	0.488	7.03805e-212	6
Chmp2a	1.19843e-214	0.251081	0.857	0.733	2.28445e-210	6
Cfb	2.37043e-213	0.32521	0.522	0.332	4.51851e-209	6
Edem1	2.58221e-212	0.292098	0.584	0.409	4.9222e-208	6
Selt	1.91515e-210	0.285969	0.606	0.426	3.65067e-206	6
Clec4d	1.09007e-208	0.296942	0.442	0.264	2.07789e-204	6
Cmpk1	2.67478e-207	0.269155	0.785	0.64	5.09866e-203	6
Nono	2.30484e-204	0.279067	0.602	0.423	4.39348e-200	6
Stxbp3	1.35016e-203	0.295581	0.371	0.213	2.57368e-199	6
Creld2	1.18714e-202	0.287389	0.348	0.196	2.26292e-198	6
Cd300lf	1.56579e-202	0.284619	0.59	0.402	2.98471e-198	6
Sgk3	2.5209e-202	0.260075	0.436	0.265	4.80535e-198	6
BC005537	6.56981e-202	0.317427	0.702	0.532	1.25234e-197	6
Tmem167	1.13286e-201	0.266197	0.769	0.621	2.15947e-197	6
Azi2	4.2554e-200	0.250544	0.366	0.208	8.11165e-196	6
Nab1	6.39379e-200	0.255504	0.412	0.244	1.21878e-195	6
Slirp	1.0438e-199	0.276269	0.76	0.614	1.9897e-195	6
Gbp4	2.31478e-199	0.255575	0.379	0.214	4.41244e-195	6
Cd40	8.27198e-199	0.278711	0.337	0.184	1.5768e-194	6
Ppp1r2	2.92213e-194	0.283931	0.472	0.304	5.57016e-190	6
Rab5c	5.73784e-194	0.253934	0.75	0.599	1.09375e-189	6
Ccl6	6.13954e-194	0.387998	0.625	0.465	1.17032e-189	6
Chmp5	1.10164e-192	0.271486	0.626	0.455	2.09994e-188	6
Tap1	2.31089e-191	0.251992	0.686	0.5	4.40502e-187	6
Whsc1l1	8.06428e-191	0.276347	0.503	0.333	1.53721e-186	6
Rock1	1.10249e-190	0.284385	0.517	0.351	2.10156e-186	6
C130026I21Rik	2.74936e-189	0.275912	0.36	0.207	5.24082e-185	6
Stard3	2.99899e-189	0.257836	0.435	0.271	5.71667e-185	6
Vapa	2.53806e-186	0.265734	0.756	0.609	4.83805e-182	6
Xrn2	5.83633e-186	0.269043	0.583	0.414	1.11252e-181	6
Rin2	5.31705e-185	0.2731	0.29	0.156	1.01354e-180	6
Wdr1	3.02373e-183	0.267622	0.627	0.466	5.76383e-179	6
Hnrnph2	4.04234e-180	0.265921	0.501	0.334	7.70551e-176	6
Copz1	1.83945e-174	0.250861	0.534	0.37	3.50635e-170	6
Rnf115	8.15583e-174	0.25678	0.541	0.375	1.55466e-169	6
Tomm70a	1.13549e-173	0.257313	0.343	0.201	2.16446e-169	6
Il1rn	4.69954e-173	0.308776	0.617	0.435	8.95827e-169	6
Prdx2	2.6666e-171	0.266563	0.635	0.479	5.08308e-167	6
Mvp	3.14517e-171	0.261854	0.492	0.331	5.99532e-167	6
Atp6v1a	1.04623e-169	0.251449	0.464	0.306	1.99432e-165	6
Osm	2.49335e-169	0.283531	0.606	0.437	4.75282e-165	6
AI662270	2.14621e-160	0.258737	0.647	0.49	4.0911e-156	6
Dek	1.96319e-150	0.290594	0.674	0.53	3.74223e-146	6
Scimp	3.04369e-135	0.262936	0.67	0.524	5.80188e-131	6
Cd69	1.85847e-132	0.276412	0.392	0.254	3.54262e-128	6
Crip1	0	1.13181	0.949	0.835	0	7
Pglyrp1	0	1.10701	0.457	0.085	0	7
Chil3	0	1.07768	0.567	0.304	0	7
Mgst1	0	1.01225	0.733	0.386	0	7
Hp	0	0.962602	0.708	0.327	0	7
Ifitm6	0	0.952144	0.747	0.307	0	7
Tppp3	0	0.898296	0.539	0.244	0	7
Smpdl3a	0	0.818716	0.764	0.418	0	7
S100a4	0	0.814541	0.882	0.563	0	7
Cytip	0	0.798452	0.789	0.455	0	7
Lsp1	0	0.750734	0.864	0.547	0	7
Hes1	0	0.743463	0.253	0.091	0	7
Tmsb10	0	0.742833	0.985	0.922	0	7
Adgre5	0	0.69507	0.547	0.262	0	7
Gda	0	0.692305	0.641	0.347	0	7
Msrb1	0	0.688034	0.956	0.823	0	7
Itgal	0	0.665493	0.425	0.18	0	7
Samhd1	0	0.630783	0.912	0.781	0	7
Prr13	0	0.627615	0.802	0.649	0	7
Ahnak	0	0.626888	0.659	0.436	0	7
Zfand5	0	0.624708	0.673	0.498	0	7
F13a1	0	0.598849	0.464	0.236	0	7
Rasgrp2	0	0.594627	0.35	0.088	0	7
Tspan13	0	0.592023	0.488	0.274	0	7
Gm9733	0	0.567678	0.464	0.235	0	7
Cd44	0	0.56192	0.704	0.504	0	7
Gyg	0	0.559629	0.566	0.331	0	7
Itga4	0	0.540304	0.551	0.328	0	7
Anxa2	0	0.527496	0.807	0.609	0	7
Vim	0	0.522855	0.9	0.841	0	7
Lyz2	0	0.520173	0.994	0.984	0	7
Taldo1	0	0.519543	0.882	0.779	0	7
Cebpb	0	0.518332	0.994	0.965	0	7
Plac8	0	0.515596	0.998	0.864	0	7
Ptprc	0	0.504025	0.894	0.797	0	7
Pdlim1	0	0.494699	0.272	0.048	0	7
Actg1	0	0.493698	0.994	0.985	0	7
H3f3a	0	0.490754	0.988	0.977	0	7
Cd244	0	0.486265	0.276	0.094	0	7
Slpi	0	0.484979	0.467	0.231	0	7
Klf13	0	0.480049	0.762	0.629	0	7
H2afj	0	0.470916	0.88	0.801	0	7
Coro1a	0	0.468026	0.961	0.914	0	7
F10	0	0.45545	0.44	0.197	0	7
Cdkn2d	0	0.427253	0.339	0.149	0	7
Gm8730	0	0.39532	0.99	0.968	0	7
Lgals3	0	0.394367	0.956	0.882	0	7
Rpsa	0	0.379276	0.966	0.934	0	7
Gstm1	0	0.375766	0.26	0.087	0	7
S100a6	0	0.370414	0.965	0.916	0	7
Sub1	0	0.366781	0.932	0.917	0	7
Eif1	0	0.345246	0.99	0.981	0	7
Rplp0	0	0.330397	0.992	0.979	0	7
Ifitm2	0	0.32727	0.991	0.975	0	7
Alox5ap	0	0.324722	0.95	0.927	0	7
Gpx1	0	0.318703	0.976	0.96	0	7
Rps27a	0	0.313055	0.998	0.996	0	7
Shfm1	0	0.307945	0.978	0.974	0	7
Rpl10	0	0.305667	0.996	0.993	0	7
Btg1	8.75181e-299	0.39409	0.967	0.947	1.66827e-294	7
Rpl28	1.21689e-297	0.281681	0.967	0.955	2.31964e-293	7
Arhgdib	3.66021e-293	0.339951	0.912	0.885	6.97709e-289	7
Ccnd3	4.62001e-288	0.4377	0.533	0.338	8.80665e-284	7
Gmfg	8.84564e-287	0.323786	0.921	0.88	1.68616e-282	7
Anxa1	1.26297e-286	0.599602	0.63	0.477	2.40747e-282	7
Tnfaip2	1.54979e-286	0.455093	0.593	0.379	2.95421e-282	7
Ccl6	4.98039e-286	0.343059	0.667	0.465	9.49363e-282	7
Plaur	3.80414e-285	0.451759	0.637	0.431	7.25146e-281	7
Zyx	4.25038e-277	0.435818	0.632	0.451	8.10207e-273	7
H2afz	1.39386e-276	0.363036	0.945	0.938	2.65698e-272	7
Srgn	3.79238e-273	0.293547	0.977	0.947	7.22903e-269	7
Myl6	1.17435e-264	0.250506	0.963	0.956	2.23854e-260	7
Neat1	3.68237e-258	0.476435	0.768	0.637	7.01933e-254	7
Samsn1	3.27437e-256	0.508857	0.517	0.336	6.24161e-252	7
Eif3f	3.72964e-254	0.314327	0.889	0.836	7.10944e-250	7
Napsa	7.57269e-252	0.365737	0.737	0.574	1.44351e-247	7
Msn	4.42973e-248	0.361892	0.824	0.744	8.44396e-244	7
Sat1	5.37604e-239	0.379415	0.965	0.935	1.02478e-234	7
Slc25a5	1.50545e-237	0.306014	0.908	0.883	2.86969e-233	7
Nr4a1	1.73342e-235	0.496513	0.666	0.506	3.30425e-231	7
Nadk	1.66419e-233	0.453178	0.508	0.343	3.17229e-229	7
S100a10	2.25354e-233	0.360556	0.878	0.863	4.29569e-229	7
Sell	3.09763e-231	0.365341	0.448	0.255	5.9047e-227	7
Fn1	1.96384e-228	0.450169	0.473	0.288	3.74347e-224	7
Pim1	2.23646e-227	0.351322	0.847	0.758	4.26315e-223	7
Aldh2	3.77469e-222	0.41451	0.503	0.34	7.19532e-218	7
Wfdc17	3.14532e-221	0.419541	0.705	0.545	5.99562e-217	7
Ptpn1	2.63103e-220	0.368338	0.749	0.657	5.01527e-216	7
Mrpl33	7.60978e-217	0.357683	0.832	0.799	1.45058e-212	7
Tpd52	3.80452e-216	0.336473	0.818	0.753	7.25218e-212	7
Lmo4	3.41559e-215	0.404918	0.585	0.416	6.51079e-211	7
Flna	2.67602e-211	0.410838	0.494	0.336	5.10102e-207	7
Asap1	1.52947e-206	0.375154	0.347	0.192	2.91548e-202	7
Tmem38b	6.16163e-202	0.317101	0.258	0.122	1.17453e-197	7
Cd300a	2.92966e-200	0.429005	0.523	0.368	5.58451e-196	7
Il17ra	9.3232e-199	0.375752	0.355	0.2	1.77719e-194	7
Nrg1	2.62243e-197	0.356211	0.252	0.116	4.99887e-193	7
Cnn2	1.07822e-196	0.380178	0.484	0.325	2.05531e-192	7
Rap1a	1.51924e-193	0.347027	0.817	0.754	2.89598e-189	7
Dbi	3.22091e-192	0.331624	0.795	0.76	6.1397e-188	7
Tagln2	6.98903e-191	0.478024	0.626	0.527	1.33225e-186	7
Ywhaz	2.40962e-189	0.361399	0.672	0.565	4.59322e-185	7
Gm9844	4.27368e-183	0.328028	0.321	0.173	8.1465e-179	7
Emb	2.12968e-175	0.338007	0.653	0.537	4.05959e-171	7
Gnas	1.57427e-173	0.305125	0.752	0.669	3.00087e-169	7
Mcemp1	2.17444e-172	0.281131	0.527	0.346	4.14492e-168	7
Gpcpd1	4.59517e-168	0.376653	0.251	0.128	8.75931e-164	7
Cox7a2l	4.99619e-166	0.284429	0.815	0.757	9.52373e-162	7
Irf1	5.68757e-166	0.391378	0.526	0.384	1.08417e-161	7
Nfil3	2.72384e-163	0.332117	0.481	0.326	5.19218e-159	7
Gm9843	4.90371e-163	0.286043	0.953	0.911	9.34746e-159	7
Sec61b	1.62309e-162	0.275784	0.85	0.846	3.09393e-158	7
Tgfb1	1.64937e-156	0.372357	0.663	0.57	3.14403e-152	7
Itgb7	9.83854e-155	0.290449	0.359	0.214	1.87542e-150	7
Emilin2	8.2145e-154	0.302648	0.646	0.526	1.56585e-149	7
Rpl23a-ps3	6.42711e-149	0.254245	0.889	0.826	1.22514e-144	7
Ikbkb	1.09415e-148	0.357646	0.514	0.383	2.08567e-144	7
Rara	2.19605e-147	0.310155	0.33	0.197	4.1861e-143	7
Klf3	4.94448e-147	0.382281	0.483	0.352	9.42516e-143	7
Tmpo	6.47041e-147	0.325515	0.463	0.324	1.23339e-142	7
Gpr141	2.57112e-144	0.322622	0.539	0.394	4.90106e-140	7
Ncf2	6.00126e-144	0.314658	0.668	0.581	1.14396e-139	7
Lyn	1.07833e-143	0.283868	0.747	0.685	2.05551e-139	7
Clec4e	2.51511e-142	0.289994	0.524	0.368	4.7943e-138	7
Ap1s2	1.39347e-141	0.360235	0.504	0.376	2.65622e-137	7
Rap1b	3.71187e-139	0.281019	0.829	0.791	7.07557e-135	7
Sec11c	2.06654e-136	0.348171	0.539	0.44	3.93923e-132	7
Diaph1	1.42895e-133	0.315453	0.505	0.381	2.72387e-129	7
Fgr	2.01494e-130	0.324393	0.465	0.336	3.84087e-126	7
Klf2	2.96264e-130	0.493825	0.621	0.513	5.64738e-126	7
Camkk2	5.29315e-130	0.278062	0.26	0.146	1.00898e-125	7
Glipr2	9.089e-130	0.283349	0.357	0.223	1.73254e-125	7
St3gal4	4.54953e-129	0.312568	0.365	0.237	8.67231e-125	7
Socs3	2.70543e-128	0.403553	0.647	0.558	5.15709e-124	7
Gsr	4.40082e-128	0.304677	0.334	0.211	8.38885e-124	7
AI839979	2.73209e-127	0.291506	0.287	0.168	5.20791e-123	7
Fam49a	3.47853e-127	0.29822	0.255	0.144	6.63078e-123	7
Trps1	1.4202e-121	0.317323	0.54	0.422	2.70718e-117	7
Glipr1	1.09805e-119	0.318903	0.355	0.235	2.09311e-115	7
Foxp1	1.4156e-119	0.315391	0.426	0.303	2.69841e-115	7
Rnf149	6.73847e-117	0.271116	0.749	0.686	1.28449e-112	7
Degs1	3.87059e-116	0.332012	0.41	0.293	7.37811e-112	7
Gngt2	9.34436e-116	0.623622	0.743	0.737	1.78122e-111	7
Pde4b	1.70155e-112	0.334458	0.421	0.303	3.2435e-108	7
Gm2a	6.53456e-112	0.283962	0.836	0.786	1.24562e-107	7
Svil	7.42486e-109	0.265043	0.279	0.17	1.41533e-104	7
Stk24	3.05319e-108	0.278788	0.288	0.179	5.81998e-104	7
Rpl10-ps3	9.72729e-106	0.293924	0.754	0.649	1.85422e-101	7
Mtpn	5.36702e-104	0.278978	0.611	0.531	1.02306e-99	7
Tnfrsf1a	1.28374e-103	0.312182	0.517	0.422	2.44706e-99	7
Bin2	2.87408e-103	0.297025	0.49	0.385	5.47858e-99	7
Glud1	2.03232e-100	0.290989	0.559	0.48	3.87401e-96	7
Eif3e	8.24563e-100	0.257027	0.718	0.666	1.57178e-95	7
Tln1	1.10652e-99	0.261071	0.703	0.649	2.10924e-95	7
Kdm6b	1.16333e-98	0.405395	0.527	0.424	2.21755e-94	7
C1galt1c1	2.07848e-96	0.254415	0.285	0.179	3.96199e-92	7
Atp11b	1.03596e-95	0.260959	0.293	0.187	1.97474e-91	7
Iqgap1	3.95296e-93	0.26083	0.703	0.652	7.53513e-89	7
Cisd2	4.84172e-91	0.279001	0.518	0.427	9.22929e-87	7
Ezr	9.23336e-90	0.315183	0.409	0.308	1.76006e-85	7
Kdm7a	1.03629e-89	0.279725	0.554	0.465	1.97538e-85	7
Tkt	1.4234e-89	0.262821	0.648	0.585	2.71328e-85	7
Ppp2r5a	1.52682e-88	0.257809	0.335	0.231	2.91043e-84	7
Mettl9	1.25926e-87	0.27676	0.344	0.243	2.40039e-83	7
Hmgb2	2.30075e-82	0.390833	0.665	0.618	4.38569e-78	7
Bnip3l	9.81072e-82	0.274924	0.49	0.403	1.87012e-77	7
Tmed5	5.40077e-80	0.261732	0.551	0.474	1.02949e-75	7
Fosl2	2.94723e-79	0.253316	0.461	0.36	5.61802e-75	7
Higd2a	2.0879e-77	0.253163	0.53	0.451	3.97995e-73	7
Ccdc88a	1.27584e-76	0.266757	0.336	0.242	2.43201e-72	7
Ptp4a1	1.63594e-71	0.262791	0.518	0.435	3.11844e-67	7
Tpm4	1.59875e-70	0.258862	0.585	0.516	3.04753e-66	7
Gm12216	4.02409e-69	0.394184	0.294	0.207	7.67071e-65	7
Filip1l	3.40313e-68	0.319728	0.393	0.31	6.48705e-64	7
Tnpo3	3.15444e-56	0.259585	0.337	0.258	6.01299e-52	7
Pou2f2	4.19483e-34	0.337257	0.413	0.367	7.99618e-30	7
Dusp2	4.38228e-23	0.2505	0.381	0.343	8.3535e-19	7
Cxcl10	2.16087e-12	0.358274	0.367	0.344	4.11904e-08	7
Ccl8	0	2.29917	0.561	0.169	0	8
Pf4	0	2.16431	0.955	0.169	0	8
Apoe	0	2.06946	0.948	0.387	0	8
Mrc1	0	1.72449	0.911	0.163	0	8
Fcrls	0	1.67376	0.743	0.042	0	8
Sepp1	0	1.63135	0.99	0.662	0	8
Cd63	0	1.51181	0.872	0.237	0	8
Igfbp4	0	1.28733	0.77	0.105	0	8
Gas6	0	1.25868	0.637	0.026	0	8
Stab1	0	1.24937	0.758	0.172	0	8
Ccl7	0	1.2328	0.748	0.312	0	8
Cd81	0	1.21327	0.832	0.259	0	8
Cbr2	0	1.21102	0.498	0.019	0	8
Maf	0	1.18524	0.877	0.337	0	8
F13a1	0	1.18145	0.72	0.228	0	8
Fcgrt	0	1.12396	0.796	0.273	0	8
Dab2	0	1.10467	0.953	0.518	0	8
C1qc	0	1.09388	0.984	0.573	0	8
Cx3cr1	0	1.04826	0.824	0.318	0	8
C1qa	0	1.03955	0.982	0.574	0	8
Timp2	0	1.02179	0.704	0.178	0	8
Folr2	0	0.991442	0.475	0.04	0	8
Vcam1	0	0.967466	0.378	0.045	0	8
Ccl12	0	0.910377	0.79	0.445	0	8
Ms4a7	0	0.906004	0.941	0.475	0	8
Trf	0	0.881728	0.846	0.436	0	8
Cltc	0	0.863493	0.826	0.384	0	8
Ctsd	0	0.863318	0.899	0.619	0	8
C1qb	0	0.862168	0.981	0.627	0	8
Trem2	0	0.860771	0.768	0.247	0	8
Klf2	0	0.837131	0.815	0.506	0	8
Nrp1	0	0.831377	0.618	0.171	0	8
Ctsb	0	0.802345	0.995	0.894	0	8
Abca1	0	0.797922	0.618	0.18	0	8
Cxcl1	0	0.796117	0.313	0.104	0	8
Zfp36l1	0	0.793311	0.783	0.373	0	8
Ltc4s	0	0.786065	0.35	0.03	0	8
Mt1	0	0.763719	0.873	0.51	0	8
Wwp1	0	0.755727	0.494	0.069	0	8
Smagp	0	0.75272	0.522	0.069	0	8
mt-Cytb	0	0.74674	0.998	0.926	0	8
mt-Nd1	0	0.745577	0.998	0.938	0	8
Apold1	0	0.718658	0.341	0.059	0	8
Rnase4	0	0.714025	0.724	0.326	0	8
Hpgds	0	0.710207	0.531	0.118	0	8
Tmem176b	0	0.709001	0.795	0.39	0	8
Adgre1	0	0.700885	0.824	0.43	0	8
Hmgn1	0	0.695641	0.62	0.192	0	8
mt-Nd4	0	0.695097	0.993	0.872	0	8
Tmem176a	0	0.693196	0.708	0.314	0	8
mt-Co3	0	0.684952	0.999	0.991	0	8
Lgmn	0	0.684823	0.994	0.83	0	8
Rpl13-ps3	0	0.680054	0.829	0.544	0	8
mt-Nd2	0	0.669936	0.96	0.736	0	8
Gpr34	0	0.657365	0.473	0.106	0	8
Igf1	0	0.656772	0.301	0.01	0	8
Ninj1	0	0.650661	0.664	0.36	0	8
Ap2a2	0	0.649984	0.708	0.357	0	8
Bin1	0	0.640721	0.555	0.182	0	8
Gm10116	0	0.632214	0.866	0.548	0	8
mt-Nd3	0	0.628527	0.843	0.492	0	8
Marcks	0	0.62772	0.891	0.614	0	8
Camk1	0	0.62441	0.671	0.296	0	8
Snx2	0	0.624208	0.809	0.531	0	8
Hspa1a	0	0.624061	0.42	0.178	0	8
Cd93	0	0.620619	0.542	0.161	0	8
Blvrb	0	0.620298	0.764	0.423	0	8
Gm10073	0	0.616113	0.857	0.564	0	8
mt-Atp6	0	0.610816	0.999	0.993	0	8
Glul	0	0.610262	0.675	0.322	0	8
Snx6	0	0.610035	0.692	0.379	0	8
Hexa	0	0.599812	0.877	0.61	0	8
Ntpcr	0	0.599267	0.762	0.41	0	8
Serpinb6a	0	0.585084	0.344	0.05	0	8
Mef2c	0	0.580588	0.76	0.419	0	8
Pltp	0	0.578422	0.51	0.172	0	8
Sash1	0	0.567785	0.422	0.072	0	8
Csf1r	0	0.567659	0.934	0.717	0	8
Rpl10-ps3	0	0.56375	0.9	0.643	0	8
Sptssa	0	0.549017	0.719	0.378	0	8
Ap1b1	0	0.548759	0.474	0.14	0	8
Arsb	0	0.548464	0.387	0.086	0	8
Clta	0	0.54761	0.973	0.892	0	8
Dhrs3	0	0.546154	0.576	0.225	0	8
Rab3il1	0	0.541128	0.595	0.217	0	8
Pmepa1	0	0.538006	0.496	0.191	0	8
Snx3	0	0.531423	0.859	0.655	0	8
Rhob	0	0.529799	0.453	0.141	0	8
Clec4n	0	0.528589	0.844	0.583	0	8
Cp	0	0.524714	0.256	0.018	0	8
Rps12-ps3	0	0.520144	0.893	0.712	0	8
Npl	0	0.502072	0.259	0.015	0	8
mt-Co2	0	0.497558	0.999	0.982	0	8
Ccnd1	0	0.493027	0.474	0.188	0	8
Kctd12	0	0.490736	0.669	0.37	0	8
Itm2b	0	0.483119	0.999	0.988	0	8
Scoc	0	0.482357	0.379	0.102	0	8
Abhd12	0	0.478278	0.593	0.274	0	8
Tmem37	0	0.470385	0.481	0.185	0	8
Rps18-ps3	0	0.466433	0.792	0.509	0	8
Lgals1	0	0.465939	0.986	0.928	0	8
Cela1	0	0.461152	0.27	0.024	0	8
Tgfbr2	0	0.46095	0.505	0.214	0	8
Man1a	0	0.451783	0.46	0.167	0	8
Rpl12	0	0.443866	0.953	0.813	0	8
Atpif1	0	0.439617	0.902	0.71	0	8
Fam213b	0	0.435257	0.425	0.14	0	8
Hfe	0	0.434508	0.49	0.191	0	8
mt-Co1	0	0.433528	0.999	0.997	0	8
Ifi27	0	0.427611	0.473	0.196	0	8
Ctla2b	0	0.423146	0.324	0.092	0	8
Itsn1	0	0.419725	0.295	0.037	0	8
Lamp1	0	0.417944	0.964	0.872	0	8
Tspan4	0	0.410436	0.349	0.088	0	8
Wbp5	0	0.40985	0.548	0.268	0	8
Marcksl1	0	0.409574	0.864	0.596	0	8
Slc25a4	0	0.409499	0.587	0.298	0	8
Nenf	0	0.406176	0.505	0.231	0	8
Stard8	0	0.397538	0.274	0.055	0	8
Ftl1	0	0.396781	1	1	0	8
Rpl13a-ps1	0	0.387249	0.422	0.152	0	8
Gm6576	0	0.365507	0.391	0.133	0	8
Mtss1	0	0.357134	0.326	0.1	0	8
Rpl10a	0	0.347227	0.984	0.911	0	8
Nme4	0	0.345853	0.252	0.028	0	8
Vkorc1	0	0.339395	0.354	0.127	0	8
Tmem141	0	0.338398	0.354	0.124	0	8
Rps2	0	0.332587	0.989	0.94	0	8
Paox	0	0.329628	0.291	0.071	0	8
Slc9a9	0	0.329365	0.258	0.054	0	8
Ophn1	0	0.324587	0.297	0.076	0	8
Rplp1	0	0.322652	0.998	0.987	0	8
Tspan3	0	0.321257	0.301	0.085	0	8
Nrp2	0	0.320278	0.257	0.069	0	8
Rps17	0	0.308361	0.992	0.963	0	8
Gna12	0	0.306872	0.289	0.083	0	8
Tmsb4x	0	0.284549	1	1	0	8
Snx8	0	0.28366	0.261	0.071	0	8
Cd83	5.22534e-307	0.579123	0.544	0.277	9.96054e-303	8
Comt	8.32996e-301	0.411266	0.556	0.286	1.58786e-296	8
P2ry6	7.80504e-298	0.413028	0.669	0.384	1.4878e-293	8
Eps15	5.21467e-295	0.358551	0.37	0.147	9.94021e-291	8
Pdlim4	5.27832e-292	0.296451	0.35	0.132	1.00615e-287	8
Rpl3	2.81468e-288	0.318061	0.986	0.937	5.36535e-284	8
C5ar1	9.93595e-288	0.435129	0.722	0.428	1.89399e-283	8
0610012G03Rik	6.01621e-287	0.425275	0.647	0.376	1.14681e-282	8
Tpp1	6.65732e-287	0.396652	0.511	0.252	1.26902e-282	8
Twf1	6.87747e-287	0.324401	0.361	0.142	1.31098e-282	8
Mxd4	7.47185e-286	0.307025	0.343	0.131	1.42428e-281	8
Itgb5	2.10396e-284	0.384141	0.628	0.338	4.01056e-280	8
Cfh	1.16375e-275	0.362022	0.29	0.102	2.21833e-271	8
Idh2	5.88628e-275	0.334055	0.391	0.167	1.12204e-270	8
Rps19	1.26746e-273	0.250862	0.999	0.994	2.41603e-269	8
Xist	2.19885e-272	0.705152	0.559	0.324	4.19145e-268	8
Gm2000	1.52367e-265	0.39819	0.868	0.63	2.90442e-261	8
Canx	9.673e-265	0.412859	0.728	0.467	1.84387e-260	8
Frmd4b	3.42698e-263	0.343026	0.388	0.166	6.53251e-259	8
Gm10263	6.75433e-263	0.434629	0.613	0.343	1.28751e-258	8
Myo5a	1.48942e-262	0.316127	0.341	0.137	2.83913e-258	8
Prkacb	3.96439e-262	0.312248	0.317	0.122	7.55692e-258	8
Ngfrap1	4.76736e-262	0.295988	0.326	0.126	9.08755e-258	8
Ybx1	7.95795e-261	0.323121	0.968	0.935	1.51694e-256	8
Hmox1	4.16927e-260	0.608439	0.473	0.233	7.94747e-256	8
Dcxr	4.24473e-259	0.349762	0.418	0.191	8.09131e-255	8
Sdc4	7.48243e-259	0.465934	0.753	0.464	1.4263e-254	8
Qk	3.46505e-255	0.378576	0.528	0.275	6.60508e-251	8
Gm42418	1.18072e-248	0.394125	0.805	0.551	2.25068e-244	8
Cd38	2.76258e-243	0.374516	0.455	0.22	5.26604e-239	8
Rps12	3.73293e-243	0.334614	0.989	0.946	7.11571e-239	8
Rpl9-ps6	3.40639e-238	0.40907	0.828	0.621	6.49325e-234	8
Gm10269	2.48881e-237	0.31661	0.417	0.189	4.74418e-233	8
Lmna	3.32442e-235	0.383831	0.428	0.203	6.33701e-231	8
Rpl23a-ps3	6.51952e-233	0.323413	0.939	0.825	1.24275e-228	8
PISD	1.47471e-232	0.344412	0.517	0.268	2.8111e-228	8
Dse	1.57273e-232	0.280793	0.321	0.13	2.99794e-228	8
Ckb	3.26109e-232	0.343948	0.547	0.29	6.21628e-228	8
Gm11808	1.69459e-231	0.356882	0.884	0.711	3.23022e-227	8
Gatm	3.64661e-231	0.403672	0.907	0.761	6.95116e-227	8
Sec14l1	4.78325e-230	0.264583	0.287	0.11	9.11783e-226	8
Gm10250	9.29708e-227	0.314505	0.517	0.261	1.77221e-222	8
Ppp1r14b	1.71638e-226	0.331866	0.401	0.189	3.27177e-222	8
Wdr89	1.79396e-225	0.380289	0.91	0.785	3.41964e-221	8
Zfhx3	1.97761e-224	0.326282	0.426	0.203	3.76973e-220	8
B4galt6	2.00768e-223	0.286497	0.338	0.143	3.82704e-219	8
Bmp2k	1.46933e-221	0.357118	0.454	0.227	2.80083e-217	8
Pea15a	8.06372e-221	0.329982	0.49	0.253	1.53711e-216	8
Slc7a8	1.79326e-219	0.293696	0.353	0.155	3.41831e-215	8
Plxnd1	6.04246e-219	0.265924	0.293	0.115	1.15181e-214	8
Hsp90b1	1.85653e-217	0.365248	0.904	0.734	3.53892e-213	8
Pld3	1.671e-215	0.279515	0.3	0.123	3.18526e-211	8
Oxct1	5.72591e-215	0.275455	0.305	0.126	1.09147e-210	8
Rpl6l	4.88519e-210	0.350161	0.83	0.648	9.31214e-206	8
Pebp1	3.23192e-205	0.343648	0.685	0.452	6.16069e-201	8
Hsbp1	7.94059e-205	0.443031	0.753	0.565	1.51364e-200	8
Tbxas1	3.74706e-203	0.286918	0.338	0.151	7.14264e-199	8
Dynll2	1.73586e-202	0.302123	0.368	0.174	3.3089e-198	8
Itm2c	2.82492e-195	0.350021	0.69	0.461	5.38487e-191	8
Rpl5	1.68639e-194	0.292515	0.924	0.791	3.21459e-190	8
2610507B11Rik	3.53977e-194	0.255233	0.289	0.121	6.74751e-190	8
Mrfap1	5.29062e-190	0.315527	0.786	0.586	1.0085e-185	8
Nisch	4.0676e-187	0.287115	0.427	0.219	7.75366e-183	8
Cnpy2	1.97308e-185	0.28036	0.471	0.253	3.76108e-181	8
Lifr	3.07736e-183	0.271736	0.275	0.116	5.86606e-179	8
Cebpzos	6.89823e-182	0.267771	0.395	0.196	1.31494e-177	8
Tceal8	6.68864e-180	0.261227	0.357	0.17	1.27499e-175	8
Mertk	1.11432e-178	0.25468	0.275	0.117	2.12411e-174	8
Glo1	3.73105e-177	0.289079	0.508	0.289	7.11212e-173	8
Rpl22l1	1.49269e-176	0.307967	0.923	0.825	2.84537e-172	8
Renbp	2.82008e-176	0.256395	0.309	0.139	5.37564e-172	8
Ap2s1	7.12159e-176	0.338711	0.814	0.657	1.35752e-171	8
Rpl7a-ps5	6.58044e-175	0.255656	0.436	0.222	1.25436e-170	8
Gm9843	1.35553e-171	0.251692	0.968	0.911	2.58392e-167	8
St13	2.13101e-171	0.317851	0.674	0.456	4.06213e-167	8
Cmtm3	4.58754e-171	0.274889	0.408	0.213	8.74477e-167	8
mt-Nd4l	7.64798e-171	0.25375	0.397	0.199	1.45786e-166	8
Ehd4	1.31802e-170	0.327168	0.785	0.589	2.51242e-166	8
Uap1l1	8.0865e-170	0.267511	0.335	0.161	1.54145e-165	8
Lyz2	1.01197e-165	0.262894	0.999	0.984	1.92901e-161	8
Cd33	2.03206e-165	0.267311	0.444	0.238	3.87351e-161	8
Pdia4	1.81069e-163	0.287741	0.476	0.268	3.45153e-159	8
Galnt1	4.1101e-162	0.255434	0.338	0.164	7.83466e-158	8
Akr1b3	4.41016e-160	0.287911	0.544	0.331	8.40665e-156	8
Fabp5	6.16474e-159	0.536547	0.431	0.243	1.17512e-154	8
Rab7b	1.69104e-157	0.333488	0.439	0.248	3.22346e-153	8
Tmem261	8.8636e-157	0.305772	0.573	0.363	1.68958e-152	8
Ctnnb1	6.88366e-155	0.260159	0.413	0.222	1.31216e-150	8
Ehd1	2.48533e-149	0.284733	0.494	0.292	4.73754e-145	8
Mrpl28	1.16243e-148	0.268433	0.506	0.304	2.21582e-144	8
Il10rb	1.6964e-145	0.27835	0.613	0.403	3.23368e-141	8
2019-09-15	5.86132e-145	0.289191	0.792	0.631	1.11728e-140	8
Herpud1	8.86698e-145	0.290158	0.39	0.211	1.69022e-140	8
Calr	4.16067e-144	0.271107	0.893	0.744	7.93107e-140	8
Tmcc3	1.30733e-143	0.268371	0.28	0.132	2.49203e-139	8
Rbpj	1.61496e-143	0.277912	0.548	0.343	3.07843e-139	8
Tmem86a	7.62456e-142	0.254184	0.376	0.201	1.45339e-137	8
Sirpa	8.01903e-142	0.297066	0.693	0.488	1.52859e-137	8
Aldh2	2.10329e-140	0.25927	0.551	0.341	4.00929e-136	8
Ncl	2.21217e-138	0.299805	0.767	0.588	4.21684e-134	8
Hprt	7.95914e-137	0.293047	0.693	0.509	1.51717e-132	8
Hebp1	1.45121e-135	0.257163	0.797	0.603	2.76629e-131	8
Park7	1.00571e-134	0.271859	0.735	0.547	1.91709e-130	8
Tcf4	1.77054e-134	0.274248	0.547	0.346	3.37501e-130	8
Neat1	1.19284e-133	0.405941	0.781	0.64	2.2738e-129	8
Rpn1	7.2278e-132	0.25417	0.491	0.298	1.37776e-127	8
Jun	1.39594e-124	0.419702	0.837	0.714	2.66095e-120	8
Gas7	5.12509e-124	0.263049	0.327	0.174	9.76944e-120	8
Lrp1	1.56987e-121	0.256622	0.508	0.318	2.99248e-117	8
Ap2m1	2.79221e-121	0.274878	0.604	0.421	5.32252e-117	8
Ccl2	5.12024e-120	0.276364	0.756	0.558	9.7602e-116	8
Fosb	2.50669e-116	0.355334	0.71	0.542	4.77826e-112	8
Wnk1	1.67356e-115	0.281323	0.696	0.506	3.19014e-111	8
Emp1	5.14262e-115	0.348878	0.525	0.355	9.80287e-111	8
2610001J05Rik	7.82269e-115	0.251551	0.663	0.479	1.49116e-110	8
Hspd1	3.0782e-113	0.259512	0.471	0.3	5.86766e-109	8
Klf6	8.72438e-111	0.335399	0.824	0.693	1.66304e-106	8
mt-Nd5	6.67024e-110	0.253767	0.583	0.392	1.27148e-105	8
Mat2a	1.2289e-107	0.267095	0.563	0.385	2.34252e-103	8
Eif4g2	2.27833e-106	0.260253	0.733	0.56	4.34296e-102	8
App	6.46687e-103	0.304616	0.757	0.6	1.23272e-98	8
Egr1	1.32566e-99	0.423273	0.552	0.396	2.52697e-95	8
Rab11a	1.20111e-93	0.266223	0.688	0.543	2.28956e-89	8
Nfkbiz	4.82764e-92	0.265302	0.633	0.459	9.20244e-88	8
Stmn1	0	1.82497	0.913	0.08	0	9
2810417H13Rik	0	1.79236	0.847	0.052	0	9
Birc5	0	1.66252	0.845	0.033	0	9
Hmgb2	0	1.6149	0.977	0.609	0	9
Top2a	0	1.50126	0.7	0.037	0	9
Cks1b	0	1.37033	0.871	0.093	0	9
Tubb5	0	1.3295	0.962	0.575	0	9
Hist1h2ap	0	1.2347	0.384	0.021	0	9
Cenpa	0	1.17488	0.666	0.083	0	9
Ube2c	0	1.14329	0.544	0.027	0	9
H2afx	0	1.12186	0.675	0.097	0	9
Tuba1b	0	1.08853	0.972	0.756	0	9
H2afv	0	1.07995	0.858	0.291	0	9
Smc2	0	1.06829	0.72	0.076	0	9
Smc4	0	1.0653	0.733	0.144	0	9
Mki67	0	1.05309	0.677	0.032	0	9
Pttg1	0	1.0429	0.677	0.14	0	9
Ccnb2	0	1.02655	0.59	0.02	0	9
H2afz	0	1.02129	0.992	0.936	0	9
Nucks1	0	1.02049	0.868	0.275	0	9
Hmgb1	0	1.00423	0.976	0.751	0	9
Cdca3	0	0.998882	0.657	0.019	0	9
Hmgn1	0	0.961305	0.781	0.194	0	9
Hmgn2	0	0.958417	0.849	0.289	0	9
Ran	0	0.95718	0.956	0.634	0	9
Tyms	0	0.930709	0.613	0.046	0	9
Cdca8	0	0.930443	0.646	0.028	0	9
Cenpf	0	0.898711	0.505	0.016	0	9
Ube2s	0	0.882899	0.866	0.454	0	9
Anp32b	0	0.852036	0.933	0.586	0	9
2700094K13Rik	0	0.847991	0.837	0.268	0	9
Ranbp1	0	0.834173	0.901	0.595	0	9
Tk1	0	0.832332	0.54	0.018	0	9
Nusap1	0	0.821159	0.494	0.008	0	9
Cd81	0	0.819746	0.801	0.27	0	9
Cks2	0	0.819701	0.711	0.232	0	9
Cx3cr1	0	0.803341	0.82	0.326	0	9
Spc24	0	0.79636	0.576	0.031	0	9
Cenpe	0	0.785812	0.506	0.015	0	9
Ptma	0	0.784506	0.998	0.982	0	9
Cbx3	0	0.783744	0.755	0.245	0	9
Cdk1	0	0.750194	0.532	0.026	0	9
Rrm2	0	0.743637	0.42	0.013	0	9
Prc1	0	0.737492	0.481	0.013	0	9
Tpx2	0	0.729398	0.523	0.026	0	9
Ezh2	0	0.729334	0.597	0.085	0	9
Ccna2	0	0.723892	0.524	0.009	0	9
Ccdc34	0	0.706406	0.616	0.081	0	9
Cdc20	0	0.697538	0.385	0.012	0	9
Lig1	0	0.696178	0.442	0.052	0	9
Tubb4b	0	0.695419	0.694	0.267	0	9
Dut	0	0.689697	0.494	0.073	0	9
Asf1b	0	0.678565	0.502	0.024	0	9
Fcrls	0	0.675324	0.308	0.07	0	9
Dek	0	0.669673	0.868	0.531	0	9
Anp32e	0	0.651605	0.724	0.233	0	9
C1qc	0	0.645941	0.943	0.582	0	9
Gmnn	0	0.642438	0.549	0.113	0	9
Hnrnpa1	0	0.638195	0.878	0.482	0	9
Knstrn	0	0.635599	0.467	0.019	0	9
Set	0	0.632914	0.91	0.576	0	9
Ppia	0	0.627509	0.998	0.986	0	9
Racgap1	0	0.618605	0.476	0.019	0	9
Incenp	0	0.618101	0.478	0.043	0	9
Cxcl14	0	0.613973	0.552	0.173	0	9
Hnrnpab	0	0.607523	0.835	0.456	0	9
Lsm2	0	0.600942	0.644	0.165	0	9
Cmc2	0	0.599782	0.573	0.097	0	9
Lsm5	0	0.593637	0.856	0.448	0	9
Atpif1	0	0.592982	0.958	0.712	0	9
Aurkb	0	0.587163	0.442	0.017	0	9
Hmmr	0	0.586207	0.39	0.005	0	9
C1qa	0	0.583794	0.938	0.583	0	9
Lockd	0	0.583687	0.419	0.013	0	9
Ccnb1	0	0.581508	0.376	0.009	0	9
Alyref	0	0.570364	0.773	0.387	0	9
Ncl	0	0.568648	0.911	0.587	0	9
mt-Nd1	0	0.567698	0.995	0.939	0	9
Ckap2l	0	0.566957	0.421	0.01	0	9
Hint1	0	0.563589	0.97	0.804	0	9
Spc25	0	0.561829	0.423	0.017	0	9
Rrm1	0	0.560743	0.472	0.044	0	9
Pcna	0	0.555267	0.528	0.209	0	9
mt-Cytb	0	0.553345	0.993	0.928	0	9
Cenpw	0	0.543135	0.463	0.037	0	9
Tacc3	0	0.542357	0.462	0.029	0	9
Tagln2	0	0.540938	0.881	0.523	0	9
Mthfd2	0	0.539563	0.513	0.155	0	9
Dtymk	0	0.538714	0.56	0.148	0	9
Pmf1	0	0.536208	0.589	0.15	0	9
Casc5	0	0.534818	0.402	0.007	0	9
Nap1l1	0	0.534716	0.845	0.512	0	9
Hdgf	0	0.532181	0.796	0.397	0	9
mt-Atp6	0	0.530403	0.997	0.994	0	9
Tipin	0	0.528608	0.472	0.09	0	9
Igfbp4	0	0.527835	0.464	0.128	0	9
Dctpp1	0	0.525743	0.569	0.182	0	9
Dnajc9	0	0.524002	0.502	0.087	0	9
mt-Nd4	0	0.520208	0.988	0.874	0	9
Prdx4	0	0.519156	0.655	0.243	0	9
Rad21	0	0.51915	0.562	0.148	0	9
Ybx1	0	0.518711	0.985	0.935	0	9
Rpl12	0	0.517646	0.972	0.815	0	9
Serbp1	0	0.515821	0.945	0.708	0	9
Snrpd1	0	0.515426	0.808	0.431	0	9
Tmpo	0	0.513768	0.732	0.32	0	9
Pbk	0	0.51334	0.368	0.006	0	9
Mcm7	0	0.507794	0.392	0.039	0	9
Ccnd1	0	0.504583	0.57	0.19	0	9
Rbbp7	0	0.504386	0.563	0.155	0	9
Cdkn2c	0	0.503352	0.409	0.037	0	9
Hp1bp3	0	0.50229	0.639	0.254	0	9
Smc6	0	0.501801	0.642	0.255	0	9
Hspa9	0	0.500763	0.606	0.237	0	9
Anapc5	0	0.498267	0.675	0.248	0	9
Anapc11	0	0.495615	0.757	0.35	0	9
Ssrp1	0	0.491198	0.624	0.226	0	9
mt-Co3	0	0.490945	0.998	0.991	0	9
Mcm5	0	0.488682	0.407	0.046	0	9
Mrc1	0	0.487611	0.529	0.189	0	9
Atad2	0	0.479364	0.388	0.038	0	9
Mad2l1	0	0.463357	0.393	0.019	0	9
Cdkn3	0	0.45583	0.319	0.011	0	9
Smc1a	0	0.452091	0.606	0.237	0	9
Pa2g4	0	0.45095	0.623	0.24	0	9
Cenpm	0	0.450857	0.388	0.016	0	9
Rad51ap1	0	0.447078	0.359	0.011	0	9
Ngfrap1	0	0.44386	0.493	0.123	0	9
Kif23	0	0.443396	0.34	0.011	0	9
Cdk4	0	0.440048	0.611	0.227	0	9
Hist1h2al	0	0.434262	0.273	0.045	0	9
Syce2	0	0.430898	0.387	0.053	0	9
Mcm6	0	0.428853	0.314	0.035	0	9
2700029M09Rik	0	0.428062	0.618	0.247	0	9
Pf4	0	0.426237	0.53	0.197	0	9
Rangap1	0	0.42555	0.461	0.091	0	9
Impdh2	0	0.418777	0.629	0.245	0	9
Kif20b	0	0.417667	0.336	0.012	0	9
Rpl3	0	0.412758	0.991	0.937	0	9
Banf1	0	0.412103	0.687	0.296	0	9
Rpl10a	0	0.408917	0.989	0.912	0	9
Nuf2	0	0.407816	0.335	0.007	0	9
Cit	0	0.406454	0.317	0.008	0	9
Uhrf1	0	0.406284	0.307	0.013	0	9
Cbx5	0	0.405204	0.4	0.056	0	9
Dpy30	0	0.404461	0.653	0.268	0	9
Shcbp1	0	0.40378	0.329	0.007	0	9
Aars	0	0.399695	0.522	0.157	0	9
Hells	0	0.394667	0.302	0.034	0	9
Mcm3	0	0.392581	0.408	0.105	0	9
Usp1	0	0.389545	0.486	0.134	0	9
Eprs	0	0.386771	0.532	0.194	0	9
Hist1h1e	0	0.37468	0.275	0.023	0	9
Dbf4	0	0.374028	0.358	0.046	0	9
Nasp	0	0.367068	0.465	0.145	0	9
Fkbp3	0	0.365239	0.6	0.241	0	9
Bub1b	0	0.363889	0.288	0.005	0	9
Cep55	0	0.362612	0.283	0.004	0	9
Fen1	0	0.359489	0.379	0.075	0	9
Dlgap5	0	0.359	0.305	0.022	0	9
Kif22	0	0.3577	0.29	0.006	0	9
Rps17	0	0.355136	0.99	0.964	0	9
Clspn	0	0.353642	0.27	0.01	0	9
Ncapg	0	0.353559	0.299	0.006	0	9
Ndc80	0	0.352143	0.29	0.008	0	9
Dnmt1	0	0.351533	0.378	0.081	0	9
Rps5	0	0.350892	0.998	0.987	0	9
Rpl14	0	0.350661	0.995	0.97	0	9
Dynll2	0	0.34952	0.506	0.172	0	9
Lbr	0	0.348605	0.491	0.149	0	9
Kif11	0	0.346356	0.28	0.005	0	9
Ska1	0	0.345438	0.287	0.005	0	9
Rfc5	0	0.343648	0.383	0.067	0	9
Smc3	0	0.343509	0.53	0.198	0	9
Nop58	0	0.343275	0.482	0.164	0	9
Rps19	0	0.338194	0.999	0.994	0	9
Rps8	0	0.337375	0.998	0.993	0	9
Mis18a	0	0.33691	0.45	0.116	0	9
Sae1	0	0.336794	0.463	0.138	0	9
Psip1	0	0.336466	0.439	0.118	0	9
Mis18bp1	0	0.333795	0.276	0.015	0	9
Esco2	0	0.332488	0.258	0.003	0	9
Nudcd2	0	0.331272	0.474	0.151	0	9
Kif20a	0	0.326743	0.255	0.004	0	9
Kcnn4	0	0.326405	0.419	0.126	0	9
Aurka	0	0.32221	0.272	0.017	0	9
Plp2	0	0.32138	0.429	0.138	0	9
Plk4	0	0.32119	0.302	0.025	0	9
Rpa3	0	0.3198	0.415	0.12	0	9
Csrp1	0	0.319558	0.43	0.119	0	9
Ncaph2	0	0.317814	0.466	0.139	0	9
Gins2	0	0.317481	0.317	0.047	0	9
Plk1	0	0.315363	0.252	0.005	0	9
Vars	0	0.314989	0.361	0.078	0	9
Rcc2	0	0.313865	0.414	0.112	0	9
Rpa2	0	0.313036	0.306	0.052	0	9
Kif15	0	0.311618	0.264	0.005	0	9
Rdm1	0	0.311209	0.287	0.044	0	9
Psat1	0	0.308073	0.313	0.046	0	9
Neil3	0	0.306827	0.252	0.004	0	9
Arhgap11a	0	0.306444	0.319	0.052	0	9
Ncapd2	0	0.305517	0.26	0.008	0	9
Ppil1	0	0.301414	0.354	0.071	0	9
Nde1	0	0.300386	0.325	0.065	0	9
Eif1ad	0	0.300342	0.475	0.15	0	9
Snrnp25	0	0.299713	0.454	0.146	0	9
Kpnb1	0	0.299638	0.425	0.135	0	9
Ckap5	0	0.298448	0.312	0.059	0	9
Hirip3	0	0.296372	0.279	0.025	0	9
Apitd1	0	0.295161	0.285	0.025	0	9
Diaph3	0	0.29496	0.254	0.01	0	9
Topbp1	0	0.289022	0.312	0.056	0	9
Arsb	0	0.287418	0.342	0.092	0	9
Sms	0	0.286106	0.417	0.127	0	9
Anapc15	0	0.285802	0.397	0.111	0	9
Hmgn5	0	0.284085	0.38	0.11	0	9
Orc6	0	0.277663	0.292	0.05	0	9
Ncaph	0	0.274754	0.253	0.01	0	9
Rfc4	0	0.272448	0.283	0.042	0	9
Ncapd3	0	0.269538	0.271	0.038	0	9
Cenpq	0	0.266882	0.298	0.044	0	9
Larp7	0	0.266636	0.391	0.116	0	9
Nudt5	0	0.263058	0.403	0.122	0	9
Nrm	0	0.261749	0.33	0.083	0	9
Nup37	0	0.250361	0.274	0.043	0	9
Exosc8	1.0864e-304	0.336366	0.548	0.209	2.0709e-300	9
Npm1	4.33827e-303	0.444993	0.961	0.787	8.26962e-299	9
Rps2	6.17599e-303	0.389593	0.992	0.941	1.17727e-298	9
Erh	2.4034e-300	0.498967	0.896	0.633	4.58136e-296	9
Rpl32	1.50366e-298	0.299957	0.996	0.995	2.86628e-294	9
Cadm1	8.69183e-296	0.30545	0.295	0.079	1.65684e-291	9
Rpl22l1	7.57274e-294	0.462892	0.964	0.826	1.44351e-289	9
Vkorc1	6.71188e-293	0.258668	0.403	0.129	1.27942e-288	9
Paics	4.81679e-292	0.292348	0.431	0.145	9.18176e-288	9
Pole3	2.21688e-291	0.270322	0.45	0.153	4.22582e-287	9
Wbp5	2.37687e-291	0.370156	0.633	0.27	4.53079e-287	9
Whsc1	9.09745e-289	0.269653	0.4	0.129	1.73416e-284	9
Hnrnpa3	1.26618e-287	0.447262	0.915	0.64	2.4136e-283	9
Cbx1	5.70605e-282	0.330777	0.598	0.244	1.08769e-277	9
Nop56	9.00069e-281	0.356969	0.565	0.23	1.71571e-276	9
Arl6ip1	7.27752e-280	0.652798	0.867	0.607	1.38724e-275	9
C1qb	1.23296e-279	0.514357	0.956	0.634	2.35027e-275	9
Ddx39	5.55684e-275	0.331592	0.537	0.212	1.05924e-270	9
Rpsa	8.97537e-275	0.350958	0.99	0.935	1.71089e-270	9
Lsm8	4.60157e-270	0.30226	0.532	0.208	8.77151e-266	9
mt-Nd2	7.09325e-270	0.489072	0.958	0.74	1.35211e-265	9
Ctcf	4.45835e-269	0.353546	0.57	0.241	8.49852e-265	9
mt-Nd3	5.30974e-267	0.497631	0.856	0.498	1.01214e-262	9
Rdx	3.39867e-263	0.370236	0.664	0.307	6.47855e-259	9
Cpd	3.94181e-263	0.282992	0.396	0.135	7.51388e-259	9
Tmem109	1.29421e-260	0.25294	0.427	0.149	2.46701e-256	9
Pmepa1	1.48566e-260	0.322521	0.506	0.196	2.83196e-256	9
Slc25a4	4.47311e-260	0.381751	0.651	0.301	8.52665e-256	9
Hpgds	4.03169e-257	0.289043	0.386	0.13	7.68521e-253	9
Rplp1	7.86446e-257	0.312934	0.996	0.987	1.49912e-252	9
Mrpl51	1.02348e-255	0.359336	0.673	0.316	1.95097e-251	9
Ckb	4.36939e-254	0.405042	0.634	0.291	8.32892e-250	9
Snrpa1	2.86306e-253	0.327387	0.573	0.244	5.45756e-249	9
Mbd3	2.69443e-251	0.271644	0.479	0.183	5.13612e-247	9
Pih1d1	5.68132e-251	0.262536	0.441	0.161	1.08297e-246	9
Ube2e3	8.61851e-251	0.279195	0.509	0.2	1.64286e-246	9
Sptssa	2.2232e-249	0.39305	0.742	0.383	4.23787e-245	9
Lsm3	2.04176e-248	0.325788	0.647	0.295	3.89199e-244	9
Bola3	5.20034e-247	0.269338	0.504	0.198	9.91289e-243	9
Rpl21	6.44895e-247	0.282805	0.994	0.972	1.2293e-242	9
Lmnb1	1.80966e-246	0.290308	0.69	0.314	3.44958e-242	9
Nhp2	7.03228e-246	0.369677	0.7	0.346	1.34049e-241	9
Stub1	1.34074e-244	0.302021	0.56	0.234	2.55571e-240	9
Lyar	1.12546e-243	0.294941	0.513	0.207	2.14536e-239	9
Akr1b3	1.40031e-242	0.355543	0.685	0.33	2.66928e-238	9
Pcbd2	2.63435e-240	0.31803	0.595	0.261	5.0216e-236	9
Nsmce1	2.44371e-238	0.298648	0.532	0.222	4.65819e-234	9
Hnrnpr	7.81045e-238	0.303112	0.575	0.247	1.48883e-233	9
Lsm4	1.86218e-236	0.371174	0.769	0.417	3.54968e-232	9
G3bp1	3.19709e-236	0.36804	0.709	0.362	6.0943e-232	9
Cbfb	4.49851e-234	0.289166	0.554	0.233	8.57506e-230	9
Hnrnpul1	1.35418e-233	0.284001	0.514	0.208	2.58134e-229	9
Hnrnpa2b1	1.0773e-228	0.359991	0.96	0.823	2.05356e-224	9
Nudc	4.78311e-228	0.34034	0.648	0.31	9.11757e-224	9
Rpl36a	2.1423e-227	0.311804	0.988	0.939	4.08365e-223	9
Ppp1r14b	5.57638e-227	0.281373	0.475	0.19	1.06297e-222	9
Rps27l	3.84616e-226	0.368993	0.954	0.816	7.33155e-222	9
Mpp6	7.51493e-224	0.25111	0.432	0.165	1.4325e-219	9
Mrpl13	2.68336e-223	0.265695	0.507	0.209	5.11503e-219	9
Ppp1cc	1.52208e-222	0.357501	0.743	0.399	2.90139e-218	9
mt-Co2	1.71272e-221	0.379578	0.996	0.983	3.26479e-217	9
Mrpl42	6.17187e-219	0.353872	0.769	0.426	1.17648e-214	9
Rps12	1.29496e-218	0.352588	0.989	0.946	2.46845e-214	9
Rps18	9.68459e-218	0.262296	0.996	0.992	1.84608e-213	9
Ntpcr	9.90035e-216	0.402775	0.748	0.417	1.88721e-211	9
Ptges3	5.84198e-215	0.349161	0.7	0.36	1.1136e-210	9
Snrpb	1.43759e-214	0.35245	0.907	0.694	2.74033e-210	9
Rnaseh2c	7.73706e-212	0.326973	0.676	0.337	1.47484e-207	9
Snrpf	7.46016e-210	0.373916	0.857	0.565	1.42206e-205	9
Atp5g2	2.60566e-208	0.341304	0.936	0.764	4.96692e-204	9
Rps20	4.34084e-208	0.310428	0.99	0.965	8.27451e-204	9
Cdkn2d	5.01384e-208	0.269164	0.403	0.155	9.55738e-204	9
Bin1	1.14607e-205	0.280039	0.465	0.192	2.18464e-201	9
Stra13	3.42547e-203	0.334357	0.735	0.401	6.52964e-199	9
Rps13	1.91649e-201	0.267549	0.991	0.969	3.65321e-197	9
Rpl28	4.04974e-201	0.273865	0.99	0.955	7.71961e-197	9
Ccl7	1.08837e-199	0.551745	0.621	0.324	2.07465e-195	9
Srsf3	2.66864e-199	0.372426	0.892	0.637	5.08696e-195	9
Rps12-ps3	1.00138e-198	0.401034	0.933	0.714	1.90883e-194	9
Snrpe	2.26199e-197	0.351745	0.895	0.665	4.31181e-193	9
H1f0	2.90004e-197	0.291445	0.38	0.146	5.52805e-193	9
Pdap1	2.42537e-196	0.348695	0.771	0.447	4.62323e-192	9
Ybx3	8.43793e-196	0.257502	0.452	0.188	1.60844e-191	9
Dazap1	2.56978e-195	0.266122	0.53	0.236	4.89852e-191	9
Hspd1	1.06055e-194	0.343083	0.601	0.298	2.02162e-190	9
[truncated: 658 more rows]

## Sheet: c, Cluster Markers_Lymphoid
gene	p_val	avg_logFC	pct.1	pct.2	p_val_adj	cluster
Cxcr6	0	1.13259	0.729	0.215	0	0
Cd8a	0	1.10582	0.852	0.276	0	0
Pdcd1	0	1.09136	0.685	0.219	0	0
Cd8b1	0	1.02006	0.91	0.319	0	0
Lag3	0	0.956592	0.541	0.19	0	0
Cd3g	0	0.930749	0.966	0.58	0	0
Klrc1	0	0.83996	0.71	0.299	0	0
Cd3e	0	0.820501	0.846	0.44	0	0
Ccl5	0	0.81057	0.851	0.509	0	0
Klrd1	0	0.796538	0.911	0.538	0	0
Nkg7	0	0.760717	0.996	0.712	0	0
Cd3d	0	0.755754	0.97	0.603	0	0
Bcl2a1d	0	0.733811	0.55	0.255	0	0
Bcl2a1b	0	0.69217	0.712	0.402	0	0
Tmsb4x	0	0.306206	1	1	0	0
Klrc2	6.75876e-307	0.705478	0.56	0.256	1.28836e-302	0
Rps15a	5.23417e-305	0.275154	0.999	0.997	9.97738e-301	0
Thy1	9.03172e-293	0.585721	0.815	0.545	1.72163e-288	0
AW112010	3.38355e-291	0.401744	0.996	0.882	6.44971e-287	0
Cd52	6.00044e-283	0.373719	0.996	0.976	1.1438e-278	0
Id2	6.32895e-266	0.571525	0.887	0.659	1.20642e-261	0
S100a4	2.28193e-263	0.588029	0.719	0.421	4.34982e-259	0
Ccl4	1.31331e-255	1.2278	0.552	0.275	2.50344e-251	0
Hcst	2.82039e-243	0.512803	0.858	0.689	5.37622e-239	0
Plac8	3.75357e-235	0.558114	0.787	0.541	7.15505e-231	0
Havcr2	2.0119e-217	0.623939	0.283	0.09	3.83508e-213	0
S100a11	1.13985e-215	0.419852	0.899	0.722	2.17279e-211	0
S100a6	4.13608e-215	0.50478	0.856	0.627	7.88419e-211	0
Rgs16	1.59348e-190	0.639084	0.304	0.113	3.03749e-186	0
Rbpj	3.11998e-181	0.575385	0.429	0.22	5.94731e-177	0
AA467197	5.20716e-165	0.540728	0.287	0.111	9.9259e-161	0
Gzmk	3.2287e-164	0.489497	0.393	0.182	6.15455e-160	0
Cst7	4.3675e-159	0.481073	0.621	0.41	8.32532e-155	0
Sh2d2a	1.71684e-151	0.494691	0.615	0.427	3.27263e-147	0
Fxyd5	5.81905e-148	0.323192	0.936	0.841	1.10923e-143	0
Ubl5	5.60973e-147	0.351188	0.877	0.758	1.06933e-142	0
Hif1a	1.48077e-142	0.442669	0.623	0.431	2.82265e-138	0
Sub1	6.02274e-142	0.310654	0.96	0.892	1.14805e-137	0
Lgals1	1.5669e-138	0.271496	0.978	0.781	2.98682e-134	0
Klrk1	1.22064e-137	0.336076	0.711	0.466	2.32678e-133	0
Eva1b	1.06573e-136	0.527536	0.366	0.191	2.0315e-132	0
Gimap7	1.85181e-136	0.42606	0.584	0.387	3.52991e-132	0
Nr4a2	2.54114e-134	0.552934	0.435	0.252	4.84393e-130	0
BC018473	1.58152e-133	0.480184	0.541	0.35	3.0147e-129	0
Ctsw	4.33977e-127	0.387779	0.678	0.474	8.27246e-123	0
Ly6c2	3.57023e-126	0.404737	0.627	0.423	6.80557e-122	0
Uhrf2	2.22711e-125	0.537957	0.479	0.307	4.24532e-121	0
Vmp1	6.71222e-124	0.452509	0.521	0.346	1.27948e-119	0
Ctsd	3.58675e-120	0.375721	0.702	0.535	6.83706e-116	0
Dusp2	2.35568e-118	0.436655	0.635	0.465	4.49039e-114	0
H2-Q7	9.89106e-115	0.274359	0.902	0.763	1.88543e-110	0
Lgals3	2.40242e-114	0.360379	0.68	0.487	4.57948e-110	0
Atxn1	2.29172e-112	0.465953	0.317	0.163	4.36848e-108	0
Akap13	1.13542e-110	0.336502	0.774	0.654	2.16434e-106	0
Xist	2.08183e-106	0.299605	0.651	0.407	3.96839e-102	0
Ifitm1	1.94804e-102	0.683565	0.368	0.205	3.71336e-98	0
Ltb	2.91542e-99	0.333145	0.763	0.61	5.55737e-95	0
Ptpn22	1.07708e-96	0.355478	0.714	0.591	2.05312e-92	0
Cox17	2.77727e-95	0.350943	0.71	0.584	5.29402e-91	0
Ostf1	4.62602e-93	0.304201	0.774	0.661	8.81812e-89	0
Cd160	1.09633e-92	0.455462	0.296	0.16	2.08982e-88	0
Icos	4.46351e-90	0.2592	0.568	0.394	8.50834e-86	0
Itgav	1.10404e-86	0.411342	0.294	0.161	2.10451e-82	0
Gm29243	2.40837e-86	0.405138	0.294	0.161	4.59084e-82	0
Fgl2	1.33596e-85	0.420775	0.386	0.241	2.54661e-81	0
Themis	6.82252e-82	0.354718	0.262	0.135	1.30051e-77	0
Lsp1	6.68122e-79	0.276536	0.73	0.619	1.27357e-74	0
Aldoa	1.74622e-75	0.308182	0.757	0.64	3.32864e-71	0
Gng2	1.53713e-72	0.378321	0.466	0.344	2.93007e-68	0
Abracl	1.58689e-67	0.259919	0.751	0.667	3.02492e-63	0
Fasl	9.39946e-66	0.328288	0.3	0.18	1.79173e-61	0
Runx3	3.7946e-51	0.275158	0.577	0.471	7.23326e-47	0
Itk	1.58267e-49	0.293295	0.391	0.28	3.01689e-45	0
Cd6	8.4713e-49	0.25478	0.315	0.204	1.6148e-44	0
Gm19585	2.9383e-48	0.313873	0.38	0.279	5.60098e-44	0
Pld3	1.79956e-42	0.307459	0.378	0.285	3.43031e-38	0
Litaf	3.74789e-41	0.294296	0.326	0.236	7.14422e-37	0
Fkbp1a	8.44598e-41	0.256279	0.585	0.511	1.60997e-36	0
Ybx3	1.10229e-40	0.303812	0.379	0.29	2.10119e-36	0
Ptms	1.9795e-40	0.313168	0.361	0.275	3.77333e-36	0
Itgal	1.69963e-39	0.307207	0.418	0.335	3.23984e-35	0
Bhlhe40	2.52497e-39	0.303043	0.344	0.254	4.81309e-35	0
Ech1	3.42288e-39	0.305103	0.374	0.29	6.5247e-35	0
F2r	4.96255e-38	0.273134	0.262	0.176	9.45962e-34	0
Cmip	4.02699e-36	0.287879	0.348	0.268	7.67624e-32	0
Rwdd1	9.37565e-35	0.267728	0.51	0.443	1.78719e-30	0
Tm6sf1	5.30589e-34	0.252935	0.347	0.262	1.01141e-29	0
Ikzf3	7.59796e-33	0.260899	0.278	0.199	1.44832e-28	0
Bcl2l11	1.24598e-32	0.290143	0.312	0.231	2.37508e-28	0
Lpxn	9.10602e-31	0.263532	0.321	0.246	1.73579e-26	0
Rinl	2.11156e-30	0.257454	0.399	0.326	4.02505e-26	0
Gpr65	6.44723e-29	0.264295	0.325	0.252	1.22897e-24	0
Cdk6	3.89333e-28	0.380947	0.311	0.246	7.42147e-24	0
Ndfip2	3.06473e-23	0.256094	0.32	0.26	5.84199e-19	0
Gzma	0	2.56083	0.755	0.166	0	1
Tyrobp	0	2.21941	0.969	0.295	0	1
Ncr1	0	2.08866	0.79	0.031	0	1
Gzmc	0	2.07077	0.251	0.037	0	1
Klra7	0	1.96458	0.535	0.029	0	1
Klra4	0	1.73526	0.463	0.02	0	1
Spp1	0	1.67138	0.434	0.1	0	1
Fcer1g	0	1.58712	0.917	0.318	0	1
Klrb1c	0	1.57946	0.649	0.028	0	1
Car2	0	1.56111	0.645	0.041	0	1
Xcl1	0	1.48963	0.543	0.08	0	1
Irf8	0	1.37493	0.843	0.358	0	1
Klra8	0	1.3225	0.291	0.019	0	1
Klre1	0	1.23619	0.822	0.238	0	1
Txk	0	1.18824	0.861	0.365	0	1
Klrb1f	0	1.04801	0.441	0.023	0	1
Serpinb9	0	1.03991	0.774	0.331	0	1
Klri2	0	1.00502	0.334	0.021	0	1
Ctla2a	0	0.994738	0.822	0.448	0	1
Klrb1b	0	0.977483	0.333	0.015	0	1
Serpinb6b	0	0.954724	0.688	0.285	0	1
Cd7	0	0.939887	0.479	0.164	0	1
Klrb1a	0	0.890757	0.302	0.013	0	1
Bcl2	0	0.823229	0.801	0.403	0	1
Anxa1	0	0.798148	0.379	0.058	0	1
Anxa2	0	0.788343	0.832	0.478	0	1
Eomes	0	0.761809	0.365	0.06	0	1
Sell	0	0.759619	0.545	0.168	0	1
Ugcg	0	0.758417	0.563	0.215	0	1
Klrk1	0	0.722958	0.85	0.455	0	1
Cd9	0	0.722775	0.39	0.104	0	1
Ctla2b	0	0.675814	0.406	0.116	0	1
Atp1b1	0	0.65357	0.295	0.035	0	1
1700025G04Rik	0	0.632295	0.313	0.061	0	1
Cd244	1.57678e-304	0.614603	0.328	0.076	3.00566e-300	1
Lat2	6.35115e-291	0.678431	0.483	0.176	1.21066e-286	1
Fcgr3	3.31829e-276	0.61476	0.341	0.091	6.32532e-272	1
Samd3	1.68579e-271	0.54453	0.281	0.059	3.21346e-267	1
S100a1	1.0036e-263	0.527055	0.252	0.049	1.91306e-259	1
Rpl10	3.37932e-263	0.339409	0.996	0.983	6.44165e-259	1
Klrd1	3.61844e-258	0.489773	0.923	0.567	6.89747e-254	1
Lgals3	7.09375e-238	0.582216	0.777	0.481	1.35221e-233	1
Il2rb	4.52425e-237	0.627141	0.658	0.364	8.62413e-233	1
Wls	1.10503e-226	0.603553	0.711	0.419	2.10642e-222	1
AW112010	1.63094e-215	0.498594	0.998	0.891	3.10889e-211	1
Gpr171	2.5736e-207	0.626888	0.5	0.225	4.9058e-203	1
Rnf130	1.68463e-198	0.443433	0.256	0.067	3.21124e-194	1
Serpina3g	6.58426e-194	0.628519	0.516	0.245	1.25509e-189	1
Ccr2	1.10553e-185	0.588348	0.545	0.279	2.10736e-181	1
Pglyrp1	3.03981e-183	0.493396	0.397	0.156	5.79449e-179	1
Prf1	7.39608e-175	0.525695	0.309	0.105	1.40984e-170	1
Rgs1	4.21651e-171	0.633361	0.749	0.538	8.0375e-167	1
Tspan13	8.26434e-169	0.568075	0.461	0.219	1.57535e-164	1
Gnas	6.4098e-160	0.398734	0.904	0.754	1.22184e-155	1
Ifngr1	1.42158e-156	0.499905	0.823	0.607	2.70982e-152	1
Ctsw	2.7907e-156	0.468174	0.734	0.479	5.31963e-152	1
Gzmb	1.56375e-152	0.75585	0.827	0.57	2.98083e-148	1
Gem	2.84121e-149	0.525948	0.32	0.125	5.41591e-145	1
Tmem2	1.25457e-146	0.469837	0.259	0.088	2.39145e-142	1
Itgb1	5.53348e-144	0.429438	0.594	0.349	1.05479e-139	1
Evl	2.06416e-132	0.435603	0.496	0.263	3.93471e-128	1
Efhd2	1.27308e-124	0.452517	0.558	0.341	2.42675e-120	1
Metrnl	2.47874e-121	0.487325	0.295	0.123	4.72497e-117	1
Eif5a	5.80626e-119	0.418776	0.812	0.66	1.10679e-114	1
Rgs2	1.6222e-118	0.535326	0.547	0.34	3.09224e-114	1
Plscr1	4.35481e-118	0.447625	0.34	0.157	8.30113e-114	1
Ahnak	9.84962e-118	0.445641	0.58	0.364	1.87753e-113	1
Emb	2.82349e-117	0.457031	0.435	0.225	5.38214e-113	1
Selplg	1.6337e-116	0.35533	0.848	0.683	3.11417e-112	1
Dok2	3.02976e-104	0.428867	0.557	0.356	5.77534e-100	1
Ubald2	4.01177e-104	0.415475	0.542	0.338	7.64723e-100	1
Arpc1b	2.0436e-95	0.267423	0.938	0.85	3.89551e-91	1
Nkg7	2.20532e-95	0.265403	0.989	0.738	4.20379e-91	1
Lrrk1	3.54646e-93	0.363428	0.316	0.155	6.76025e-89	1
Ccr5	2.21356e-92	0.38285	0.332	0.168	4.21949e-88	1
Cst7	1.06429e-89	0.367895	0.609	0.431	2.02875e-85	1
Tspo	7.87551e-89	0.286728	0.866	0.768	1.50123e-84	1
Fosl2	8.23766e-89	0.382962	0.318	0.159	1.57026e-84	1
Vps37b	2.41631e-88	0.389527	0.682	0.496	4.60598e-84	1
Runx3	7.48417e-88	0.389255	0.644	0.464	1.42663e-83	1
Arsb	4.97776e-85	0.345576	0.302	0.152	9.48861e-81	1
Tm6sf1	4.87548e-81	0.35715	0.424	0.252	9.29363e-77	1
Gpx4	1.18536e-80	0.341867	0.711	0.548	2.25954e-76	1
Ctsd	3.45854e-76	0.315602	0.706	0.548	6.59267e-72	1
Neurl3	4.18069e-74	0.31754	0.363	0.202	7.96924e-70	1
Atp11b	1.5232e-71	0.364304	0.371	0.216	2.90352e-67	1
Ccnd2	5.21608e-71	0.287648	0.749	0.577	9.9429e-67	1
Reep5	5.65823e-70	0.28592	0.74	0.581	1.07857e-65	1
Bcl2l11	2.51567e-67	0.340857	0.377	0.223	4.79537e-63	1
Chsy1	3.15889e-66	0.299807	0.289	0.154	6.02147e-62	1
Gimap5	2.10393e-65	0.365681	0.527	0.372	4.01052e-61	1
Nme1	1.07167e-64	0.351176	0.655	0.519	2.04281e-60	1
Dusp5	3.16259e-64	0.33255	0.502	0.347	6.02854e-60	1
Pik3r1	1.2059e-62	0.334574	0.462	0.303	2.29869e-58	1
Klhl6	9.89863e-61	0.299942	0.314	0.177	1.88688e-56	1
1810058I24Rik	4.10727e-60	0.329567	0.473	0.325	7.82928e-56	1
Cdk2ap1	9.2607e-60	0.317217	0.358	0.222	1.76528e-55	1
Nop10	4.66291e-59	0.280297	0.674	0.546	8.88844e-55	1
Litaf	5.99166e-59	0.31873	0.373	0.233	1.14213e-54	1
Atp8b4	3.52567e-58	0.271947	0.298	0.167	6.72064e-54	1
Jak1	4.95298e-58	0.308747	0.706	0.573	9.44137e-54	1
Sh2d2a	8.23762e-58	0.275006	0.609	0.445	1.57025e-53	1
Tagln2	8.8832e-58	0.266109	0.684	0.514	1.69332e-53	1
Rnh1	4.40408e-57	0.308187	0.374	0.238	8.39506e-53	1
Tgfb1	6.31796e-55	0.347138	0.473	0.336	1.20433e-50	1
Sdcbp	1.61856e-51	0.305626	0.514	0.372	3.08531e-47	1
Btg2	6.00174e-51	0.258082	0.71	0.574	1.14405e-46	1
Plek	2.84855e-49	0.316542	0.386	0.257	5.42991e-45	1
Peak1	2.26728e-48	0.308221	0.293	0.179	4.32189e-44	1
Lgals3bp	2.67041e-48	0.270736	0.386	0.253	5.09033e-44	1
Sptbn1	8.51215e-47	0.275521	0.291	0.176	1.62259e-42	1
Drap1	1.03829e-45	0.274674	0.367	0.243	1.97919e-41	1
Nabp1	4.11136e-45	0.289775	0.36	0.237	7.83707e-41	1
Il10rb	2.21361e-44	0.265735	0.261	0.154	4.21959e-40	1
Plp2	2.19051e-43	0.271691	0.332	0.218	4.17555e-39	1
Fam49b	6.92497e-41	0.254936	0.637	0.525	1.32004e-36	1
Tpm4	7.97344e-40	0.283362	0.517	0.388	1.5199e-35	1
2019-09-11	1.03003e-39	0.269803	0.301	0.195	1.96344e-35	1
Ywhaq	6.10308e-38	0.261676	0.555	0.431	1.16337e-33	1
Tes	2.29663e-37	0.256141	0.419	0.303	4.37783e-33	1
Stat4	4.4488e-36	0.251525	0.294	0.19	8.4803e-32	1
Capns1	7.88616e-36	0.254373	0.52	0.405	1.50326e-31	1
Tab2	4.3643e-32	0.253543	0.334	0.236	8.31922e-28	1
Mxd1	2.60603e-31	0.279205	0.313	0.217	4.96761e-27	1
Irf7	3.81154e-30	0.288193	0.343	0.243	7.26556e-26	1
Ccl5	6.21626e-15	0.464334	0.648	0.587	1.18494e-10	1
Lef1	0	1.67723	0.635	0.095	0	3
Rgs10	0	1.40332	0.561	0.095	0	3
Dapl1	0	1.35559	0.342	0.014	0	3
Igfbp4	0	1.29792	0.361	0.016	0	3
Il7r	0	1.23168	0.66	0.217	0	3
Ccr7	0	1.19711	0.502	0.088	0	3
Klf2	0	1.05751	0.747	0.315	0	3
S1pr1	0	1.02853	0.383	0.056	0	3
Tcf7	0	0.949494	0.419	0.099	0	3
Rps29	0	0.869728	1	0.999	0	3
Rps27	0	0.805896	1	0.999	0	3
Rps28	0	0.804152	1	0.994	0	3
Rps19	0	0.80208	1	0.997	0	3
Rps27rt	0	0.800153	0.984	0.92	0	3
Rpl5	0	0.79642	0.953	0.888	0	3
Rpl12	0	0.733365	0.985	0.95	0	3
Gm9493	0	0.67702	0.934	0.83	0	3
Rps21	0	0.675461	0.981	0.968	0	3
Rps24	0	0.635612	0.999	0.996	0	3
Rplp1	0	0.627261	1	0.997	0	3
Rpl14	0	0.61359	0.999	0.991	0	3
Rpl36a	0	0.597909	0.995	0.971	0	3
Rps25	0	0.594195	0.988	0.971	0	3
Rps20	0	0.584355	0.997	0.978	0	3
Rpl35a	0	0.579261	0.999	0.995	0	3
Rpl35	0	0.578497	0.998	0.985	0	3
Rps17	0	0.572184	0.991	0.961	0	3
Rps16	0	0.560715	0.999	0.998	0	3
Rpl8	0	0.560622	0.997	0.988	0	3
Rplp2	0	0.560198	0.998	0.997	0	3
Rps15	0	0.548355	0.997	0.994	0	3
Rpl31	0	0.545157	0.988	0.965	0	3
Rps14	0	0.512772	1	0.999	0	3
Rps5	0	0.492275	1	0.996	0	3
Tmsb10	0	0.492243	1	0.992	0	3
Rps4x	0	0.486164	0.999	0.995	0	3
Rps7	0	0.480156	0.999	0.993	0	3
Rps3a1	0	0.460279	0.999	0.994	0	3
Rpl9	0	0.459703	0.999	0.995	0	3
Rpl21	0	0.45427	0.993	0.986	0	3
Rpl19	0	0.447218	0.999	0.998	0	3
Rps18	0	0.44669	0.999	0.998	0	3
Rps6	0	0.445404	0.999	0.996	0	3
Rps8	0	0.425445	1	0.996	0	3
Rps27a	0	0.42296	0.998	0.995	0	3
Rps9	0	0.421924	0.999	0.997	0	3
Rps23	0	0.418696	1	0.999	0	3
Rpl37a	0	0.414612	1	0.999	0	3
Rpl13	0	0.404966	1	0.999	0	3
Rpl36	0	0.394195	0.999	0.997	0	3
Rpl18a	0	0.387666	1	1	0	3
Rpl17	0	0.385421	0.999	0.998	0	3
Rpl23a	0	0.366204	0.999	0.996	0	3
Rps3	1.41507e-304	0.363352	0.999	0.996	2.69741e-300	3
Dusp10	1.1262e-299	0.958561	0.345	0.074	2.14677e-295	3
Rpl23a-ps3	1.17971e-293	0.532845	0.976	0.936	2.24877e-289	3
Rpl6	1.63109e-291	0.382726	1	0.995	3.10919e-287	3
Gm10036	9.40158e-287	0.506093	0.978	0.957	1.79213e-282	3
Rpl26	7.23156e-271	0.366987	0.999	0.993	1.37848e-266	3
Rpl11	2.0475e-265	0.352919	0.997	0.995	3.90295e-261	3
Rpl23	4.15179e-244	0.373912	0.996	0.994	7.91414e-240	3
Rplp0	2.5823e-241	0.348131	0.999	0.994	4.92238e-237	3
Rpl30	9.76721e-241	0.47416	0.969	0.949	1.86182e-236	3
Wdr89	2.05567e-238	0.563953	0.945	0.877	3.91852e-234	3
Tpt1	6.05588e-238	0.403638	0.993	0.994	1.15437e-233	3
Fau	2.55282e-236	0.303173	1	0.999	4.86619e-232	3
Gm10073	2.62181e-235	0.669808	0.879	0.768	4.99769e-231	3
Klf3	3.27196e-235	0.807793	0.322	0.078	6.23702e-231	3
Gm8730	4.25804e-223	0.340935	0.999	0.994	8.11667e-219	3
Rpl38	4.05179e-219	0.336397	0.998	0.994	7.72352e-215	3
Actn1	2.28605e-216	0.755368	0.273	0.061	4.35767e-212	3
Rps10	4.97099e-216	0.395101	0.99	0.982	9.47571e-212	3
Gm2000	1.55763e-210	0.687289	0.869	0.735	2.96915e-206	3
mt-Co3	4.61687e-197	0.294149	0.999	0.996	8.80068e-193	3
mt-Atp6	5.90401e-196	0.316604	0.999	0.996	1.12542e-191	3
Rps26	5.00298e-194	0.375078	0.99	0.975	9.53668e-190	3
Rpl37	3.99027e-189	0.284143	1	0.998	7.60626e-185	3
Rpl18	4.7452e-188	0.304998	0.998	0.991	9.0453e-184	3
Rpl34	2.88695e-183	0.280829	0.999	0.996	5.50311e-179	3
Crlf3	4.93697e-181	0.79753	0.612	0.37	9.41086e-177	3
Gm9843	4.64615e-179	0.412954	0.976	0.946	8.8565e-175	3
Rasgrp2	4.8379e-177	0.749275	0.312	0.095	9.22201e-173	3
Rpl10	1.90589e-172	0.313356	0.993	0.984	3.63301e-168	3
mt-Nd1	4.14723e-169	0.340781	0.993	0.962	7.90545e-165	3
Rps13	3.30943e-164	0.302528	0.995	0.986	6.30844e-160	3
Rps15a	1.39623e-162	0.256624	1	0.997	2.66149e-158	3
Satb1	2.5715e-161	0.79452	0.588	0.356	4.9018e-157	3
Rpsa	6.24218e-146	0.300175	0.993	0.982	1.18988e-141	3
Rpl27a	3.16818e-142	0.257518	0.998	0.995	6.03918e-138	3
Rps2	2.17043e-137	0.32573	0.988	0.961	4.13728e-133	3
Rpl15	5.60726e-137	0.371751	0.946	0.906	1.06885e-132	3
Rpl3	7.93904e-136	0.30352	0.997	0.986	1.51334e-131	3
mt-Nd2	1.37273e-135	0.470425	0.872	0.799	2.6167e-131	3
Foxp1	9.05559e-135	0.702443	0.511	0.289	1.72618e-130	3
Rps12-ps3	7.99517e-133	0.486679	0.864	0.822	1.52404e-128	3
Rpl6l	4.71455e-132	0.51456	0.823	0.739	8.98688e-128	3
Btg1	5.58065e-132	0.381591	0.974	0.949	1.06378e-127	3
Gm12840	6.19952e-127	0.954707	0.509	0.298	1.18175e-122	3
Gm11808	1.99706e-125	0.458969	0.903	0.857	3.80679e-121	3
Rapgef6	8.42783e-125	0.72979	0.542	0.352	1.60651e-120	3
Smad7	3.14492e-118	0.747545	0.51	0.315	5.99484e-114	3
Rpl4	4.36069e-118	0.269156	0.997	0.984	8.31235e-114	3
Rpl29	4.989e-113	0.533285	0.671	0.468	9.51004e-109	3
Eef1b2	2.70002e-111	0.414852	0.857	0.802	5.14678e-107	3
Eef1g	6.07887e-107	0.397793	0.884	0.822	1.15875e-102	3
Rpl22l1	1.29818e-104	0.342383	0.952	0.946	2.4746e-100	3
Tsc22d3	5.73134e-103	0.580547	0.65	0.485	1.09251e-98	3
Atp1b3	2.51224e-102	0.633886	0.599	0.462	4.78884e-98	3
Rpl13-ps3	4.01816e-101	0.590583	0.785	0.699	7.65941e-97	3
Uba52	9.52455e-101	0.464913	0.798	0.757	1.81557e-96	3
Bcl11b	1.09345e-94	0.610194	0.526	0.348	2.08433e-90	3
mt-Nd4	1.22283e-93	0.325995	0.941	0.894	2.33097e-89	3
Rpl22	8.43116e-89	0.278792	0.95	0.937	1.60715e-84	3
mt-Cytb	1.72235e-86	0.282577	0.98	0.942	3.28315e-82	3
Rps12	8.17863e-86	0.289387	0.965	0.968	1.55901e-81	3
Iigp1	1.34628e-78	0.58456	0.257	0.111	2.56629e-74	3
Gm10263	7.1244e-74	0.612976	0.506	0.369	1.35805e-69	3
Ddx5	1.90485e-72	0.290138	0.914	0.911	3.63102e-68	3
Chd3	2.7484e-72	0.594345	0.416	0.264	5.239e-68	3
Txk	5.82506e-66	0.449266	0.594	0.441	1.11037e-61	3
Ccnd2	1.08023e-65	0.361538	0.712	0.595	2.05914e-61	3
Ssh2	3.50989e-64	0.522186	0.478	0.338	6.69055e-60	3
Samhd1	1.42636e-62	0.549396	0.558	0.431	2.71892e-58	3
Rps26-ps1	2.15189e-61	0.427582	0.64	0.57	4.10193e-57	3
Rps18-ps3	2.85891e-61	0.487483	0.746	0.683	5.44966e-57	3
Sell	6.45303e-61	0.467794	0.376	0.221	1.23008e-56	3
Rpl9-ps6	1.35985e-58	0.435982	0.783	0.74	2.59215e-54	3
Rpl10-ps3	5.4143e-57	0.334796	0.803	0.727	1.03207e-52	3
Ets1	1.85452e-48	0.409329	0.591	0.521	3.53509e-44	3
Cox7a2l	4.83556e-48	0.300806	0.76	0.753	9.21755e-44	3
Gm6133	2.48516e-47	0.447121	0.569	0.51	4.73721e-43	3
Gm8369	5.52681e-43	0.39319	0.531	0.417	1.05352e-38	3
Npc2	7.6127e-43	0.322727	0.72	0.695	1.45113e-38	3
mt-Nd3	3.39964e-42	0.344216	0.64	0.592	6.48039e-38	3
Saraf	1.20053e-41	0.43081	0.537	0.467	2.28846e-37	3
Gbp2	6.0669e-41	0.54802	0.257	0.153	1.15647e-36	3
Kif1b	4.06022e-39	0.471179	0.264	0.162	7.73958e-35	3
Amd1	7.43813e-38	0.467055	0.327	0.228	1.41786e-33	3
Arl4c	4.02006e-36	0.456599	0.301	0.2	7.66304e-32	3
Emb	1.37904e-33	0.363746	0.357	0.252	2.62872e-29	3
Vps37b	8.35495e-33	0.385565	0.572	0.526	1.59262e-28	3
Stat1	1.26154e-32	0.338654	0.597	0.548	2.40475e-28	3
Klk8	6.69445e-32	0.413175	0.257	0.164	1.2761e-27	3
Igtp	2.21293e-30	0.433518	0.376	0.288	4.21828e-26	3
Limd2	1.40391e-29	0.316338	0.681	0.672	2.67614e-25	3
Lat	8.04703e-27	0.308577	0.569	0.502	1.53392e-22	3
Arhgap15	2.78307e-24	0.413462	0.357	0.288	5.3051e-20	3
Gm26917	2.87465e-24	0.398918	0.339	0.269	5.47966e-20	3
Gm26825	3.7265e-23	0.423284	0.262	0.188	7.10345e-19	3
Rpl36-ps3	1.47812e-22	0.361212	0.461	0.429	2.8176e-18	3
Txnip	3.3846e-22	0.438922	0.345	0.277	6.45173e-18	3
Srpk1	6.91204e-22	0.366804	0.41	0.365	1.31757e-17	3
Rabac1	4.31848e-21	0.351861	0.445	0.403	8.23188e-17	3
Fus	4.34858e-20	0.329694	0.51	0.5	8.28926e-16	3
Hmgn1	3.11804e-19	0.383707	0.287	0.223	5.94361e-15	3
Gramd3	6.61574e-19	0.369925	0.285	0.219	1.26109e-14	3
Gdpd3	1.05332e-16	0.365358	0.439	0.402	2.00784e-12	3
Cdk2ap2	1.33729e-15	0.267928	0.544	0.546	2.54915e-11	3
Clk1	1.94378e-13	0.283693	0.508	0.514	3.70524e-09	3
Ppp1r15a	2.53522e-13	0.323787	0.31	0.264	4.83263e-09	3
Cited2	1.46087e-12	0.367541	0.281	0.237	2.78472e-08	3
Irf1	1.51594e-12	0.36732	0.292	0.249	2.88969e-08	3
Gm10269	5.86664e-12	0.430896	0.26	0.22	1.1183e-07	3
Gm9844	8.29464e-11	0.299205	0.334	0.302	1.58112e-06	3
Bola2	5.13953e-10	0.270395	0.461	0.473	9.79697e-06	3
Ablim1	3.30698e-09	0.255727	0.462	0.474	6.30377e-05	3
mt-Nd5	4.03076e-09	0.287223	0.395	0.395	7.68343e-05	3
Tnrc6c	2.05316e-08	0.287767	0.254	0.223	0.000391373	3
4930523C07Rik	4.27577e-08	0.255514	0.345	0.323	0.000815047	3
Evl	2.91615e-06	0.270861	0.319	0.306	0.0555876	3
Ikzf1	2.98791e-06	0.285054	0.306	0.295	0.0569555	3
Mat2a	0.000444646	0.264504	0.292	0.297	1	3
Gbp4	0.000886453	0.284015	0.263	0.261	1	3
Hist1h2ap	0	2.03166	0.632	0.053	0	4
2810417H13Rik	0	1.87792	0.934	0.118	0	4
Stmn1	0	1.7668	0.96	0.181	0	4
Hmgb2	0	1.74906	0.998	0.548	0	4
Top2a	0	1.66132	0.848	0.131	0	4
Tuba1b	0	1.61077	0.942	0.366	0	4
Birc5	0	1.49539	0.795	0.075	0	4
Tubb5	0	1.49116	0.946	0.402	0	4
Ube2c	0	1.31299	0.543	0.054	0	4
Mki67	0	1.29366	0.765	0.076	0	4
Cks1b	0	1.29313	0.812	0.11	0	4
Smc2	0	1.24307	0.848	0.148	0	4
Rrm2	0	1.19165	0.677	0.069	0	4
H2afx	0	1.18954	0.728	0.147	0	4
Cenpa	0	1.18767	0.712	0.155	0	4
Cenpf	0	1.18394	0.552	0.047	0	4
Nusap1	0	1.16816	0.616	0.046	0	4
Hmgn2	0	1.15087	0.914	0.268	0	4
Hist1h1b	0	1.07135	0.531	0.033	0	4
Cks2	0	1.06766	0.761	0.168	0	4
Pttg1	0	1.06062	0.704	0.152	0	4
H2afz	0	1.03403	0.991	0.745	0	4
H2afv	0	0.996363	0.897	0.378	0	4
Dut	0	0.957202	0.844	0.272	0	4
Hist1h1e	0	0.956938	0.514	0.064	0	4
Spc24	0	0.949148	0.673	0.079	0	4
Cdca8	0	0.907936	0.594	0.058	0	4
Prc1	0	0.896635	0.577	0.053	0	4
Ube2s	0	0.896022	0.889	0.442	0	4
Ccna2	0	0.89304	0.567	0.043	0	4
Tmpo	0	0.892372	0.788	0.215	0	4
Cdca3	0	0.892209	0.575	0.052	0	4
Dek	0	0.892106	0.928	0.424	0	4
Ccnb2	0	0.876894	0.508	0.049	0	4
Cenpe	0	0.862136	0.498	0.042	0	4
Ptma	0	0.8572	0.999	0.962	0	4
Hmgb1	0	0.846329	0.989	0.725	0	4
Tubb4b	0	0.839003	0.715	0.215	0	4
Ezh2	0	0.830725	0.716	0.163	0	4
Hist1h2ae	0	0.82812	0.443	0.034	0	4
Smc4	0	0.821278	0.844	0.327	0	4
Ran	0	0.81435	0.965	0.559	0	4
Lig1	0	0.813054	0.65	0.134	0	4
Tpx2	0	0.805741	0.519	0.042	0	4
Lmnb1	0	0.800823	0.705	0.159	0	4
Nucks1	0	0.778848	0.852	0.317	0	4
2700094K13Rik	0	0.775961	0.832	0.301	0	4
Cdk1	0	0.770296	0.516	0.052	0	4
Tuba1c	0	0.761899	0.561	0.133	0	4
Hmmr	0	0.761187	0.436	0.03	0	4
Hist1h2al	0	0.753214	0.399	0.047	0	4
Gmnn	0	0.748792	0.661	0.137	0	4
Asf1b	0	0.747458	0.538	0.064	0	4
Alyref	0	0.744359	0.797	0.26	0	4
Anp32b	0	0.743753	0.948	0.538	0	4
Ccdc34	0	0.740989	0.591	0.091	0	4
Tyms	0	0.733282	0.566	0.097	0	4
Casc5	0	0.722446	0.479	0.036	0	4
Cenpw	0	0.696489	0.608	0.109	0	4
Clspn	0	0.682521	0.47	0.055	0	4
Tk1	0	0.673585	0.525	0.07	0	4
Lockd	0	0.671587	0.498	0.083	0	4
Anp32e	0	0.667265	0.74	0.218	0	4
Incenp	0	0.663275	0.484	0.062	0	4
Cmc2	0	0.64924	0.626	0.135	0	4
Spc25	0	0.642828	0.441	0.039	0	4
Cit	0	0.642298	0.44	0.038	0	4
Hells	0	0.628478	0.548	0.128	0	4
Fbxo5	0	0.622746	0.402	0.035	0	4
Tipin	0	0.611174	0.596	0.151	0	4
Lsm2	0	0.608939	0.659	0.174	0	4
Rrm1	0	0.598865	0.511	0.08	0	4
Aurkb	0	0.585813	0.421	0.04	0	4
Cdc20	0	0.58267	0.337	0.032	0	4
Mcm7	0	0.568643	0.506	0.105	0	4
Kif11	0	0.56725	0.383	0.032	0	4
Esco2	0	0.56439	0.35	0.025	0	4
Racgap1	0	0.563848	0.464	0.074	0	4
Knstrn	0	0.552142	0.423	0.052	0	4
Kif20b	0	0.551677	0.416	0.056	0	4
Tacc3	0	0.540239	0.412	0.041	0	4
Mad2l1	0	0.534173	0.44	0.059	0	4
Ppia	0	0.528107	0.997	0.978	0	4
Rad51ap1	0	0.526378	0.382	0.035	0	4
Pmf1	0	0.523411	0.541	0.121	0	4
Hmgb3	0	0.514701	0.405	0.046	0	4
Cbx5	0	0.508347	0.539	0.121	0	4
Ncapg	0	0.507821	0.384	0.038	0	4
Ncapg2	0	0.5075	0.37	0.042	0	4
Tcf19	0	0.491511	0.343	0.045	0	4
Ncapd3	0	0.485221	0.445	0.085	0	4
Ccnb1	0	0.484151	0.305	0.029	0	4
Cep55	0	0.482028	0.331	0.027	0	4
Shcbp1	0	0.481453	0.335	0.03	0	4
Nuf2	0	0.463828	0.345	0.028	0	4
Sgol1	0	0.458078	0.338	0.021	0	4
Uhrf1	0	0.448706	0.353	0.051	0	4
Kpna2	0	0.446473	0.312	0.038	0	4
Plk4	0	0.438732	0.364	0.047	0	4
Neil3	0	0.437814	0.269	0.02	0	4
Kif22	0	0.434831	0.317	0.028	0	4
Aspm	0	0.433699	0.262	0.018	0	4
Hjurp	0	0.432394	0.311	0.032	0	4
Ckap2l	0	0.430654	0.311	0.023	0	4
Cenpm	0	0.427973	0.353	0.05	0	4
Rad51	0	0.426859	0.329	0.037	0	4
Arhgap11a	0	0.424481	0.315	0.031	0	4
Ncapd2	0	0.423406	0.345	0.04	0	4
Dlgap5	0	0.414009	0.309	0.033	0	4
Gm10282	0	0.406395	0.324	0.047	0	4
Pbk	0	0.397191	0.282	0.025	0	4
Ska1	0	0.394978	0.281	0.023	0	4
Cdkn3	0	0.394721	0.257	0.025	0	4
Diaph3	0	0.392556	0.3	0.032	0	4
Kif4	0	0.391671	0.282	0.019	0	4
Mis18bp1	0	0.388222	0.276	0.023	0	4
Sgol2a	0	0.384166	0.259	0.016	0	4
Depdc1a	0	0.382789	0.268	0.023	0	4
Ncaph	0	0.378603	0.29	0.028	0	4
Ndc80	0	0.377102	0.27	0.027	0	4
Bub1b	0	0.375978	0.279	0.017	0	4
Kif23	0	0.374879	0.278	0.023	0	4
Cenph	0	0.34558	0.286	0.03	0	4
Rad21	8.91757e-306	0.574108	0.62	0.172	1.69987e-301	4
Dnmt1	4.19859e-299	0.519026	0.536	0.135	8.00335e-295	4
Pcna	9.09333e-299	0.679114	0.645	0.2	1.73337e-294	4
Usp1	2.68752e-296	0.564031	0.634	0.187	5.12295e-292	4
Mcm5	6.91743e-296	0.481006	0.474	0.108	1.3186e-291	4
Hnrnpab	5.20537e-295	0.717885	0.844	0.37	9.92248e-291	4
1500009L16Rik	1.4708e-294	0.361367	0.255	0.029	2.80364e-290	4
Kif15	1.66489e-294	0.357952	0.315	0.048	3.17361e-290	4
Dtl	4.31806e-294	0.417738	0.37	0.067	8.23109e-290	4
Ckap5	1.58372e-289	0.406416	0.361	0.064	3.01889e-285	4
Dnajc9	1.34344e-277	0.614236	0.779	0.287	2.56087e-273	4
Rpa3	1.04795e-274	0.455954	0.535	0.14	1.9976e-270	4
Rfc4	5.56144e-274	0.36705	0.355	0.066	1.06012e-269	4
Siva1	6.50291e-274	0.530441	0.567	0.16	1.23958e-269	4
Prim1	2.62888e-273	0.365788	0.352	0.065	5.01118e-269	4
Atad2	1.39541e-270	0.470058	0.471	0.115	2.65994e-266	4
Wdr76	4.094e-269	0.356437	0.346	0.063	7.80399e-265	4
Mcm3	6.06395e-268	0.469902	0.474	0.118	1.15591e-263	4
Csrp1	1.19207e-266	0.409363	0.475	0.115	2.27232e-262	4
Topbp1	9.78211e-266	0.4059	0.488	0.121	1.86467e-261	4
Dbf4	5.29508e-265	0.406638	0.445	0.103	1.00935e-260	4
Hist1h4d	1.93373e-264	0.340608	0.275	0.04	3.68607e-260	4
Dctpp1	1.55543e-263	0.505709	0.565	0.162	2.96495e-259	4
Mis18a	5.17244e-262	0.415503	0.489	0.122	9.85971e-258	4
Fen1	6.31895e-262	0.363288	0.392	0.083	1.20452e-257	4
Rangap1	3.19655e-261	0.426992	0.508	0.132	6.09327e-257	4
Banf1	2.52474e-257	0.505898	0.714	0.243	4.81266e-253	4
Chaf1a	4.75054e-257	0.319994	0.276	0.042	9.05547e-253	4
Pola1	1.0403e-254	0.348138	0.311	0.055	1.98301e-250	4
Whsc1	2.46331e-253	0.435485	0.467	0.117	4.69557e-249	4
Fkbp2	3.43479e-248	0.43785	0.649	0.209	6.5474e-244	4
Smc1a	3.62236e-247	0.525038	0.698	0.242	6.90495e-243	4
Hdgf	1.09395e-245	0.584348	0.775	0.303	2.08528e-241	4
Lsm3	3.90154e-245	0.488917	0.66	0.219	7.43712e-241	4
Apitd1	1.085e-241	0.303501	0.304	0.055	2.06822e-237	4
Nrm	1.95058e-239	0.362986	0.347	0.071	3.7182e-235	4
Nap1l1	4.33196e-239	0.613954	0.873	0.446	8.25759e-235	4
Snrpd1	7.34585e-239	0.582036	0.771	0.312	1.40027e-234	4
Fabp5	9.35058e-239	0.417243	0.441	0.11	1.78241e-234	4
Rbm3	3.45502e-238	0.549007	0.979	0.761	6.58595e-234	4
Dhfr	6.96684e-237	0.347318	0.313	0.059	1.32802e-232	4
Phgdh	1.56208e-236	0.444348	0.544	0.159	2.97763e-232	4
Lsm5	6.28923e-235	0.5992	0.885	0.433	1.19885e-230	4
Cdc25b	2.39519e-234	0.331031	0.269	0.043	4.56572e-230	4
Rfc5	8.37126e-233	0.35552	0.366	0.08	1.59573e-228	4
Rfc3	1.64324e-229	0.372659	0.426	0.106	3.13234e-225	4
Cdkn2c	3.72647e-228	0.376946	0.367	0.082	7.10339e-224	4
Zdhhc2	6.94106e-228	0.309201	0.333	0.067	1.32311e-223	4
Rnaseh2b	2.34329e-225	0.362762	0.39	0.093	4.46678e-221	4
Ranbp1	2.5365e-224	0.630855	0.867	0.438	4.83508e-220	4
Anapc15	4.85404e-224	0.330883	0.394	0.094	9.25277e-220	4
2700029M09Rik	5.45753e-220	0.455391	0.637	0.218	1.04032e-215	4
Txn1	3.46453e-219	0.551117	0.962	0.66	6.60409e-215	4
Setd8	5.49277e-217	0.365954	0.431	0.114	1.04703e-212	4
Mcm6	2.27652e-216	0.418495	0.461	0.129	4.33949e-212	4
Cbx3	5.65197e-215	0.585285	0.849	0.379	1.07738e-210	4
Dtymk	2.84619e-214	0.386236	0.535	0.164	5.42541e-210	4
Tubg1	1.08306e-211	0.269492	0.28	0.052	2.06454e-207	4
Sdf2l1	9.97254e-210	0.439859	0.677	0.249	1.90097e-205	4
Orc6	1.54059e-207	0.324963	0.322	0.07	2.93666e-203	4
Srsf3	3.62696e-206	0.561689	0.904	0.516	6.91371e-202	4
Rgs16	7.96757e-204	0.466006	0.454	0.13	1.51878e-199	4
Exosc8	4.19546e-203	0.400479	0.596	0.2	7.99739e-199	4
Srsf7	9.90793e-203	0.483041	0.708	0.275	1.88865e-198	4
Baz1b	1.5761e-201	0.422676	0.553	0.181	3.00436e-197	4
Ybx1	6.28835e-200	0.500019	0.97	0.77	1.19869e-195	4
Mrpl18	1.35945e-199	0.489614	0.755	0.311	2.59139e-195	4
Slmo2	1.53335e-199	0.344894	0.486	0.145	2.92287e-195	4
Fam111a	2.44982e-199	0.417521	0.606	0.209	4.66985e-195	4
Slbp	2.09009e-193	0.580711	0.767	0.346	3.98412e-189	4
Gapdh	4.1609e-193	0.489765	0.978	0.739	7.93151e-189	4
Suz12	1.30181e-188	0.321679	0.452	0.132	2.48151e-184	4
Psat1	1.6995e-188	0.291354	0.345	0.085	3.2396e-184	4
Lsm6	4.5427e-188	0.490327	0.812	0.371	8.6593e-184	4
Rpa2	1.17329e-187	0.358635	0.549	0.181	2.23652e-183	4
Erh	3.76583e-187	0.526895	0.903	0.533	7.17842e-183	4
Nasp	5.93389e-187	0.395141	0.536	0.179	1.13112e-182	4
Hmgn5	1.27293e-186	0.375377	0.501	0.16	2.42646e-182	4
Lsm8	5.47623e-186	0.371714	0.584	0.203	1.04388e-181	4
Ybx3	8.34864e-186	0.463066	0.685	0.272	1.59142e-181	4
Gins2	1.82008e-184	0.267661	0.262	0.052	3.46943e-180	4
Cisd1	3.40731e-184	0.357656	0.514	0.167	6.49501e-180	4
Ncaph2	5.04411e-184	0.330368	0.432	0.126	9.61507e-180	4
Anapc5	1.59065e-183	0.368111	0.572	0.198	3.0321e-179	4
Ppih	2.26229e-183	0.274742	0.386	0.104	4.31238e-179	4
Atpif1	6.39935e-181	0.444814	0.812	0.355	1.21984e-176	4
Cd8a	1.63734e-180	0.438995	0.862	0.378	3.12109e-176	4
Smc3	5.06669e-180	0.416758	0.665	0.258	9.65813e-176	4
Eri1	2.47182e-179	0.333358	0.476	0.149	4.71178e-175	4
Mthfd2	3.80107e-179	0.310907	0.417	0.12	7.24561e-175	4
Nelfe	5.97943e-179	0.301329	0.331	0.082	1.1398e-174	4
Dpy30	1.23978e-178	0.378255	0.659	0.25	2.36327e-174	4
Hnrnpa3	5.54607e-178	0.512876	0.94	0.578	1.05719e-173	4
Nxt1	8.72336e-178	0.288539	0.422	0.122	1.66285e-173	4
Nup62	1.32551e-175	0.264662	0.273	0.059	2.52669e-171	4
Mcm4	1.71633e-175	0.304212	0.347	0.091	3.27168e-171	4
Fzr1	1.84813e-175	0.274923	0.264	0.055	3.52291e-171	4
Cep295	7.61519e-175	0.267781	0.291	0.065	1.45161e-170	4
Ssrp1	9.16421e-175	0.4052	0.634	0.242	1.74688e-170	4
Tsix	4.76118e-174	0.402071	0.45	0.139	9.07575e-170	4
Snrpe	4.15653e-173	0.479026	0.928	0.598	7.92319e-169	4
Dck	4.93833e-172	0.278539	0.319	0.079	9.41345e-168	4
Cep57	1.06832e-171	0.297631	0.396	0.113	2.03642e-167	4
Tuba1a	4.85929e-171	0.352059	0.519	0.176	9.26278e-167	4
Med30	1.2233e-169	0.318431	0.529	0.179	2.33185e-165	4
Wbp5	1.55778e-169	0.365996	0.596	0.219	2.96944e-165	4
Cbx1	2.06113e-169	0.393265	0.667	0.265	3.92892e-165	4
Actn4	2.267e-168	0.371969	0.596	0.222	4.32135e-164	4
Rif1	2.7496e-168	0.281191	0.382	0.108	5.24129e-164	4
Xpo1	4.95848e-167	0.283473	0.348	0.093	9.45186e-163	4
Gzmk	2.86598e-166	0.401926	0.562	0.201	5.46313e-162	4
Rbbp7	4.07436e-166	0.369184	0.588	0.217	7.76654e-162	4
Tagln2	6.08767e-166	0.483282	0.893	0.507	1.16043e-161	4
Xist	9.64915e-164	0.733615	0.758	0.439	1.83932e-159	4
Rdm1	8.6754e-162	0.25706	0.266	0.059	1.6537e-157	4
Rnaseh2c	1.75673e-161	0.360836	0.696	0.281	3.34868e-157	4
Dynll2	1.80726e-161	0.36444	0.596	0.224	3.445e-157	4
Rps27l	4.9969e-161	0.493177	0.894	0.503	9.52508e-157	4
Ddx39	1.6558e-160	0.317057	0.497	0.169	3.15628e-156	4
Hsp90b1	7.25786e-160	0.388333	0.897	0.514	1.38349e-155	4
Hnrnpa2b1	1.26448e-159	0.427334	0.958	0.728	2.41035e-155	4
Pole3	1.55978e-158	0.257433	0.351	0.098	2.97325e-154	4
Uchl5	1.89082e-158	0.302695	0.441	0.141	3.60427e-154	4
Bub3	2.7276e-158	0.423154	0.636	0.263	5.19935e-154	4
Srsf1	9.53703e-158	0.313874	0.569	0.209	1.81795e-153	4
Nudt21	3.53175e-157	0.397823	0.75	0.331	6.73222e-153	4
Rfc1	3.56614e-157	0.319754	0.473	0.159	6.79777e-153	4
Cbfb	3.57495e-157	0.315382	0.552	0.2	6.81457e-153	4
Rad50	2.98389e-156	0.267183	0.395	0.119	5.68789e-152	4
Lbr	3.00624e-156	0.336281	0.585	0.219	5.73049e-152	4
Smc6	5.05299e-156	0.418927	0.782	0.359	9.632e-152	4
Rfc2	4.48284e-155	0.343646	0.575	0.217	8.5452e-151	4
Supt16	5.42116e-155	0.303745	0.508	0.178	1.03338e-150	4
Nubp1	3.45471e-154	0.321623	0.556	0.205	6.58537e-150	4
Cd8b1	3.17465e-153	0.396538	0.897	0.426	6.05152e-149	4
Cox5a	9.9557e-152	0.431229	0.94	0.657	1.89775e-147	4
Casp8ap2	5.2376e-150	0.251889	0.392	0.12	9.98392e-146	4
Hat1	1.09883e-149	0.29404	0.377	0.115	2.09459e-145	4
Hnrnpd	2.60447e-148	0.377385	0.657	0.274	4.96465e-144	4
Nudt5	2.74118e-146	0.270056	0.441	0.147	5.22524e-142	4
Actg1	1.0834e-145	0.373191	0.997	0.939	2.06518e-141	4
Srsf2	3.99491e-145	0.44423	0.83	0.431	7.6151e-141	4
Pold2	6.4388e-145	0.255076	0.315	0.087	1.22736e-140	4
Pbdc1	1.261e-144	0.274169	0.449	0.153	2.40371e-140	4
Gltp	1.38859e-144	0.298941	0.635	0.255	2.64693e-140	4
Mcm2	1.64601e-143	0.258797	0.294	0.078	3.13763e-139	4
Bcl2a1d	2.25738e-143	0.334471	0.691	0.292	4.30302e-139	4
Pdap1	3.0686e-143	0.417395	0.753	0.362	5.84936e-139	4
Carnmt1	8.51488e-142	0.251551	0.451	0.153	1.62311e-137	4
Set	2.40574e-141	0.446604	0.925	0.601	4.58582e-137	4
Calm3	9.43998e-141	0.420534	0.822	0.415	1.79945e-136	4
Ywhah	2.62037e-140	0.429158	0.854	0.455	4.99496e-136	4
Anapc11	3.79988e-140	0.309936	0.647	0.264	7.24334e-136	4
Dazap1	7.55674e-140	0.288063	0.551	0.21	1.44047e-135	4
Eif1ax	4.29482e-137	0.337375	0.639	0.267	8.18679e-133	4
Aars	3.68249e-136	0.257541	0.425	0.144	7.01956e-132	4
Cmtm7	3.83396e-136	0.422699	0.776	0.384	7.30829e-132	4
Smarca5	4.63474e-136	0.386457	0.725	0.339	8.83474e-132	4
Lyar	1.23748e-135	0.316411	0.522	0.2	2.35888e-131	4
Cntrl	4.06569e-135	0.296323	0.572	0.225	7.75002e-131	4
Mt1	8.07622e-135	0.334618	0.313	0.091	1.53949e-130	4
Tuba4a	9.67255e-135	0.263907	0.414	0.141	1.84378e-130	4
Elof1	2.26975e-134	0.252537	0.5	0.184	4.3266e-130	4
Hp1bp3	2.33011e-134	0.421848	0.673	0.307	4.44166e-130	4
Pa2g4	2.46087e-134	0.318424	0.552	0.217	4.69091e-130	4
Sumo2	3.62698e-134	0.39573	0.959	0.764	6.91375e-130	4
Impdh2	2.00317e-133	0.27996	0.539	0.206	3.81845e-129	4
Dnajc15	8.75581e-133	0.290951	0.526	0.202	1.66903e-128	4
Ctcf	1.25393e-129	0.340822	0.666	0.295	2.39024e-125	4
Cdk4	1.83112e-128	0.30822	0.565	0.229	3.49048e-124	4
Rnps1	3.43428e-128	0.257618	0.499	0.188	6.54643e-124	4
Hn1	3.93161e-128	0.463423	0.896	0.558	7.49444e-124	4
Hnrnpul1	9.64289e-127	0.255413	0.493	0.186	1.83813e-122	4
Snrpa1	1.00276e-126	0.279934	0.558	0.222	1.91147e-122	4
Ubl4a	1.201e-126	0.269987	0.48	0.18	2.28935e-122	4
Ngfrap1	1.86517e-126	0.275718	0.575	0.232	3.55539e-122	4
Arl6ip1	2.0524e-126	0.638162	0.855	0.535	3.91228e-122	4
Rdx	6.40855e-126	0.334283	0.714	0.328	1.2216e-121	4
Dnajc2	1.9504e-125	0.305283	0.567	0.233	3.71785e-121	4
Mrpl42	2.09323e-125	0.299108	0.618	0.261	3.99012e-121	4
Hspa8	1.39433e-124	0.326516	0.994	0.948	2.65786e-120	4
Magoh	3.53169e-123	0.324266	0.641	0.281	6.7321e-119	4
Hprt	1.35838e-122	0.350759	0.754	0.36	2.58935e-118	4
U2af1	1.97153e-122	0.34767	0.695	0.319	3.75813e-118	4
Serbp1	2.86148e-122	0.366874	0.965	0.769	5.45455e-118	4
Mrpl51	5.78922e-122	0.268396	0.516	0.204	1.10354e-117	4
Gm19585	2.67074e-121	0.333102	0.616	0.27	5.09097e-117	4
Hint1	8.37136e-121	0.380093	0.939	0.669	1.59575e-116	4
Tpi1	9.47465e-121	0.374045	0.66	0.309	1.80606e-116	4
Pbrm1	1.15227e-119	0.303121	0.641	0.279	2.19645e-115	4
Cdkn2d	2.20707e-119	0.291943	0.388	0.136	4.20712e-115	4
Rtn3	5.37062e-119	0.270325	0.582	0.243	1.02375e-114	4
Cox5b	2.81264e-118	0.356567	0.952	0.679	5.36145e-114	4
Dbi	5.58227e-117	0.33434	0.72	0.344	1.06409e-112	4
Hnrnpu	2.38041e-116	0.30659	0.699	0.323	4.53754e-112	4
Hsp90aa1	4.5083e-114	0.44415	0.919	0.633	8.59371e-110	4
Slc25a5	1.98695e-113	0.368883	0.944	0.704	3.78753e-109	4
Hnrnpa1	2.19387e-113	0.363834	0.825	0.454	4.18196e-109	4
Ndufc2	4.67165e-111	0.312339	0.689	0.325	8.90511e-107	4
Calm1	7.05236e-110	0.311035	0.993	0.902	1.34432e-105	4
Snrpc	8.81e-110	0.272567	0.625	0.277	1.67936e-105	4
Snrpg	4.44498e-108	0.318459	0.961	0.764	8.47301e-104	4
Mapre1	1.11814e-107	0.250359	0.641	0.287	2.1314e-103	4
1810037I17Rik	5.03786e-107	0.379923	0.845	0.487	9.60317e-103	4
Cycs	9.47957e-107	0.352414	0.806	0.443	1.80699e-102	4
Rbbp4	4.04742e-105	0.302089	0.653	0.305	7.71519e-101	4
Nhp2	8.20587e-103	0.289955	0.585	0.266	1.5642e-98	4
Lsm4	7.46214e-102	0.331043	0.767	0.398	1.42243e-97	4
Mif	4.32153e-101	0.387907	0.895	0.606	8.2377e-97	4
Cox17	3.78335e-100	0.356154	0.905	0.585	7.21181e-96	4
Raly	5.51897e-100	0.3016	0.786	0.4	1.05203e-95	4
Tceb1	6.89863e-100	0.300643	0.756	0.386	1.31502e-95	4
Nrgn	6.9484e-100	0.375077	0.28	0.093	1.3245e-95	4
Lgals1	3.67017e-98	0.338427	0.995	0.814	6.99608e-94	4
Snrpb	2.5252e-97	0.340998	0.868	0.519	4.81353e-93	4
Srrm1	4.17421e-97	0.30431	0.761	0.393	7.95687e-93	4
Cox7a2	5.93414e-97	0.34434	0.931	0.654	1.13117e-92	4
Pcbp1	2.73057e-96	0.31183	0.746	0.389	5.20501e-92	4
Tsn	4.06633e-96	0.257609	0.643	0.302	7.75123e-92	4
Sms	6.98756e-96	0.259169	0.62	0.292	1.33197e-91	4
Hspd1	1.00785e-95	0.320178	0.638	0.316	1.92117e-91	4
Atp5g3	2.1713e-94	0.323688	0.809	0.451	4.13892e-90	4
Ppp4c	2.21973e-93	0.259656	0.75	0.377	4.23126e-89	4
Clic1	4.61474e-93	0.333405	0.977	0.789	8.79662e-89	4
Ap2s1	6.0666e-93	0.300898	0.751	0.391	1.15642e-88	4
Snrpf	2.86374e-91	0.330693	0.838	0.498	5.45886e-87	4
Tcp1	3.31565e-91	0.252411	0.601	0.284	6.32029e-87	4
Etfb	1.76759e-90	0.269992	0.616	0.297	3.36937e-86	4
Crip1	2.25171e-89	0.307083	0.985	0.779	4.29221e-85	4
Prdx1	2.616e-89	0.326092	0.934	0.695	4.98662e-85	4
Uqcr10	1.74829e-87	0.318841	0.897	0.578	3.33259e-83	4
Ndufab1	5.42514e-87	0.251594	0.628	0.303	1.03414e-82	4
Prelid1	1.04828e-86	0.299799	0.785	0.441	1.99823e-82	4
Atp5j	1.61392e-86	0.301798	0.938	0.678	3.07645e-82	4
Nono	1.74439e-85	0.253315	0.692	0.347	3.32515e-81	4
Sf3b2	8.90939e-85	0.2619	0.765	0.412	1.69831e-80	4
Fundc2	1.61426e-84	0.252323	0.685	0.348	3.0771e-80	4
Sdhb	2.12268e-83	0.26095	0.746	0.388	4.04626e-79	4
Tpm4	3.87067e-83	0.258436	0.714	0.378	7.37826e-79	4
Ube2l3	7.99202e-80	0.262762	0.778	0.425	1.52344e-75	4
Tceb2	1.9668e-78	0.276718	0.963	0.745	3.74912e-74	4
Nhp2l1	4.59446e-77	0.27621	0.763	0.426	8.75796e-73	4
Arpp19	3.08469e-73	0.272105	0.898	0.588	5.88005e-69	4
2019-09-07	6.99526e-73	0.274702	0.804	0.471	1.33344e-68	4
Ywhaz	7.18869e-72	0.257731	0.852	0.523	1.37031e-67	4
Ndufb7	1.17877e-71	0.276797	0.905	0.599	2.24696e-67	4
Ncl	2.37064e-71	0.309823	0.906	0.645	4.51892e-67	4
Atp5k	1.00943e-69	0.274261	0.885	0.584	1.92418e-65	4
Hsp90ab1	1.10453e-69	0.271306	0.978	0.876	2.10545e-65	4
Actb	1.15906e-68	0.265857	1	0.993	2.2094e-64	4
Ndufa4	2.58476e-68	0.275366	0.923	0.67	4.92707e-64	4
Ndufb8	7.78512e-65	0.250165	0.756	0.435	1.484e-60	4
Ifitm1	5.87592e-64	0.287164	0.453	0.224	1.12007e-59	4
Atp5f1	1.29063e-63	0.263367	0.863	0.565	2.4602e-59	4
Atp5o	1.61107e-63	0.260521	0.84	0.528	3.07103e-59	4
Atp5b	3.45737e-52	0.253207	0.875	0.621	6.59043e-48	4
Gm42418	1.0361e-12	0.422522	0.671	0.464	1.97501e-08	4
Tnfrsf4	0	2.27715	0.833	0.077	0	5
Ikzf2	0	2.07898	0.935	0.229	0	5
Ifi27l2a	0	1.62203	0.988	0.649	0	5
Maf	0	1.62114	0.68	0.08	0	5
Ctla4	0	1.54132	0.884	0.331	0	5
Tnfrsf18	0	1.51198	0.897	0.403	0	5
Izumo1r	0	1.49211	0.581	0.045	0	5
Foxp3	0	1.17755	0.495	0.01	0	5
Fam46a	0	1.17675	0.571	0.144	0	5
Capg	0	1.1447	0.841	0.363	0	5
Arl5a	0	1.08237	0.56	0.119	0	5
Il2ra	0	1.05471	0.462	0.063	0	5
Ass1	0	0.930308	0.445	0.062	0	5
Cd5	3.85059e-304	0.879338	0.54	0.139	7.34e-300	5
Icos	2.23679e-300	1.17513	0.833	0.402	4.26378e-296	5
Iigp1	2.21482e-283	0.993458	0.447	0.099	4.22189e-279	5
Cd2	1.4079e-273	0.964332	0.908	0.57	2.68375e-269	5
Cd4	9.05071e-265	0.58264	0.318	0.05	1.72525e-260	5
Itgb7	9.13236e-265	0.92798	0.669	0.242	1.74081e-260	5
Pim1	1.70553e-264	1.00511	0.77	0.344	3.25109e-260	5
Tspan32	5.7083e-236	0.709189	0.434	0.105	1.08812e-231	5
Tnfrsf9	1.61987e-234	1.1113	0.578	0.211	3.08779e-230	5
Klrg1	9.10365e-234	0.858853	0.309	0.056	1.73534e-229	5
Sdf4	2.81292e-225	1.05691	0.798	0.456	5.36199e-221	5
Rora	3.53769e-203	0.756966	0.477	0.144	6.74355e-199	5
Samsn1	3.07324e-199	0.900651	0.715	0.353	5.8582e-195	5
Bmyc	9.227e-195	0.692562	0.267	0.049	1.75885e-190	5
Actg1	4.33923e-183	0.607728	0.991	0.94	8.27145e-179	5
Pkm	1.79532e-181	0.79755	0.805	0.544	3.42225e-177	5
Gm2a	3.54488e-175	0.663401	0.478	0.161	6.75724e-171	5
Cxcr3	3.56904e-169	0.7063	0.448	0.147	6.8033e-165	5
Psen2	3.87444e-168	0.526074	0.295	0.068	7.38547e-164	5
Cd81	9.48518e-165	0.630793	0.28	0.061	1.80807e-160	5
Cd6	3.7995e-159	0.682879	0.531	0.205	7.24261e-155	5
Samhd1	1.45293e-157	0.781167	0.762	0.417	2.76957e-153	5
Prdx4	1.17718e-156	0.487001	0.297	0.073	2.24395e-152	5
Mif4gd	5.03621e-156	0.591256	0.437	0.148	9.60003e-152	5
Trp53i11	7.24806e-156	0.448886	0.269	0.06	1.38162e-151	5
Glrx	1.56743e-155	0.859907	0.632	0.323	2.98784e-151	5
Gimap7	3.9865e-152	0.739297	0.738	0.41	7.59906e-148	5
Snx2	1.29107e-151	0.584469	0.436	0.15	2.46104e-147	5
S100a10	2.36323e-151	0.664789	0.966	0.846	4.50479e-147	5
Vim	5.02026e-151	0.802988	0.826	0.615	9.56961e-147	5
Nfkbia	2.63667e-150	0.802315	0.795	0.504	5.02602e-146	5
Socs2	1.37052e-148	0.562255	0.271	0.064	2.61248e-144	5
Sdcbp2	1.07822e-144	0.485944	0.264	0.061	2.0553e-140	5
Srgn	4.8196e-142	0.576941	0.955	0.84	9.18713e-138	5
Ube2l6	8.37166e-139	0.566931	0.289	0.076	1.59581e-134	5
Chchd10	1.65671e-131	0.699401	0.411	0.152	3.15802e-127	5
B2m	2.05599e-124	0.304222	1	0.999	3.91913e-120	5
Ptp4a2	2.63457e-124	0.604584	0.822	0.582	5.02201e-120	5
Lgals1	1.9391e-122	0.534799	0.966	0.82	3.6963e-118	5
Pkp3	5.19208e-117	0.627894	0.538	0.249	9.89714e-113	5
Cyb5a	6.57669e-117	0.582964	0.556	0.268	1.25365e-112	5
Ldha	8.46089e-115	0.600218	0.837	0.651	1.61281e-110	5
H2-D1	1.1883e-108	0.365206	0.997	0.988	2.26513e-104	5
Ly6a	4.71526e-107	0.609954	0.896	0.715	8.98824e-103	5
H2-K1	6.45535e-107	0.394135	0.995	0.966	1.23052e-102	5
Sh3bgrl	1.08363e-104	0.56682	0.458	0.208	2.06561e-100	5
Smpdl3a	4.10164e-104	0.517705	0.397	0.156	7.81854e-100	5
Rap1b	1.42626e-103	0.556177	0.798	0.581	2.71873e-99	5
Snx18	3.66726e-102	0.457912	0.275	0.087	6.99053e-98	5
Got1	3.75422e-102	0.483371	0.313	0.108	7.1563e-98	5
Fam129a	1.14695e-101	0.443591	0.282	0.09	2.18632e-97	5
Smco4	3.89158e-100	0.47961	0.306	0.106	7.41814e-96	5
Psme2	5.43929e-98	0.498693	0.851	0.682	1.03684e-93	5
Nrip1	1.1674e-96	0.624002	0.449	0.206	2.2253e-92	5
Hif1a	4.51906e-95	0.529166	0.725	0.458	8.61423e-91	5
Ppil1	1.77277e-92	0.451666	0.298	0.107	3.37925e-88	5
Gadd45b	3.79772e-92	0.584916	0.377	0.156	7.23922e-88	5
Gbp3	3.98934e-92	0.506513	0.376	0.156	7.60449e-88	5
Cmtm7	1.1786e-91	0.587022	0.641	0.403	2.24664e-87	5
Isg20	5.33511e-87	0.556187	0.481	0.235	1.01698e-82	5
Sla	1.18667e-86	0.507643	0.554	0.297	2.26203e-82	5
Coro1a	1.27734e-86	0.389657	0.942	0.853	2.43486e-82	5
Tank	8.19666e-84	0.40823	0.275	0.096	1.56245e-79	5
Zfp36l1	4.76617e-83	0.589086	0.534	0.292	9.08527e-79	5
Isg15	1.05081e-82	0.779882	0.535	0.29	2.00305e-78	5
Npc2	1.35476e-82	0.509758	0.842	0.684	2.58244e-78	5
Ptprcap	1.39685e-82	0.422495	0.892	0.76	2.66267e-78	5
H2-Q7	4.79821e-82	0.455565	0.918	0.788	9.14635e-78	5
Gbp7	6.05866e-82	0.546199	0.632	0.383	1.1549e-77	5
H2-T22	2.79236e-81	0.526383	0.811	0.629	5.32279e-77	5
Traf1	4.70025e-81	0.525672	0.471	0.235	8.95962e-77	5
Vmp1	5.73217e-81	0.516024	0.615	0.371	1.09267e-76	5
Tnfrsf1b	3.51889e-79	0.403266	0.281	0.104	6.70772e-75	5
S100a4	9.28827e-79	0.657012	0.709	0.479	1.77053e-74	5
Chd3	2.20109e-76	0.441071	0.508	0.261	4.19573e-72	5
Ly6e	2.86125e-76	0.429761	0.914	0.821	5.45412e-72	5
Cd53	2.66763e-75	0.464131	0.877	0.716	5.08504e-71	5
Batf	5.43125e-73	0.441189	0.396	0.188	1.03531e-68	5
Itgav	8.98218e-73	0.511477	0.381	0.178	1.71218e-68	5
Rtp4	1.8921e-72	0.535543	0.412	0.199	3.60672e-68	5
Gapdh	7.44993e-72	0.436393	0.866	0.754	1.42011e-67	5
Ddit4	4.27658e-71	0.549893	0.409	0.206	8.15201e-67	5
Ctsb	1.61374e-70	0.48948	0.552	0.33	3.07612e-66	5
Crem	1.71958e-70	0.532434	0.605	0.375	3.27786e-66	5
Glipr1	8.46955e-70	0.450417	0.478	0.258	1.61447e-65	5
Sypl	4.01261e-69	0.312222	0.261	0.097	7.64884e-65	5
Cytip	5.31036e-69	0.522259	0.658	0.438	1.01226e-64	5
Snx20	3.09428e-67	0.406743	0.3	0.126	5.89831e-63	5
Fam134b	8.49513e-67	0.399696	0.273	0.108	1.61934e-62	5
Tnfaip8	1.63752e-66	0.439775	0.536	0.308	3.12145e-62	5
Igtp	2.71401e-66	0.468045	0.506	0.279	5.17345e-62	5
Dusp1	2.73072e-65	0.46776	0.647	0.421	5.2053e-61	5
Itm2c	3.22367e-65	0.428038	0.397	0.195	6.14495e-61	5
Slc9a3r1	5.11209e-65	0.441905	0.511	0.292	9.74466e-61	5
Smc4	1.24266e-64	0.485686	0.582	0.36	2.36876e-60	5
Emp3	2.29018e-64	0.461006	0.6	0.386	4.36553e-60	5
M6pr	1.28895e-63	0.451872	0.488	0.286	2.457e-59	5
Ccnd2	1.30035e-62	0.451907	0.793	0.592	2.47872e-58	5
Rac2	3.52422e-62	0.317271	0.95	0.908	6.71786e-58	5
Slamf6	5.46828e-61	0.403171	0.344	0.156	1.04236e-56	5
Ifngr1	6.53389e-61	0.441051	0.809	0.633	1.24549e-56	5
Sepp1	1.46532e-60	0.371876	0.314	0.139	2.79319e-56	5
Vamp8	4.81292e-60	0.408446	0.678	0.462	9.17439e-56	5
Fabp5	1.47667e-59	0.465338	0.288	0.13	2.81482e-55	5
Rhoh	1.79722e-59	0.41291	0.653	0.426	3.42586e-55	5
Grap	3.92895e-59	0.3931	0.447	0.241	7.48936e-55	5
Ctss	1.97705e-58	0.433156	0.684	0.475	3.76865e-54	5
Rac1	2.36763e-56	0.382419	0.726	0.556	4.51317e-52	5
Itm2b	3.37887e-56	0.33786	0.943	0.859	6.44079e-52	5
Ubb	4.76837e-56	0.294778	0.991	0.983	9.08947e-52	5
Gdpd3	5.04374e-56	0.544461	0.6	0.389	9.61437e-52	5
Rilpl2	1.81774e-55	0.447392	0.423	0.233	3.46497e-51	5
Psmb8	4.80688e-55	0.298398	0.915	0.848	9.16287e-51	5
Agfg1	8.64253e-55	0.347113	0.373	0.189	1.64744e-50	5
Bst2	1.29143e-54	0.471111	0.602	0.397	2.46173e-50	5
Actr3	1.97215e-54	0.337142	0.837	0.702	3.75931e-50	5
Arl6ip1	2.80182e-54	0.372663	0.743	0.551	5.34083e-50	5
Grb2	8.90292e-54	0.371607	0.473	0.274	1.69708e-49	5
Gna15	4.34001e-53	0.294695	0.273	0.118	8.27293e-49	5
Tpi1	5.77876e-53	0.485437	0.512	0.329	1.10155e-48	5
2310001H17Rik	1.49933e-52	0.38911	0.351	0.178	2.85802e-48	5
Ndfip1	1.61506e-52	0.362837	0.479	0.279	3.07863e-48	5
Chmp2a	3.27318e-52	0.396218	0.61	0.414	6.23934e-48	5
Lat	1.19082e-51	0.352532	0.716	0.491	2.26995e-47	5
Cd48	4.37936e-51	0.378072	0.674	0.481	8.34793e-47	5
Crlf3	6.81133e-51	0.432069	0.585	0.382	1.29838e-46	5
Foxo1	6.8609e-51	0.301178	0.289	0.132	1.30782e-46	5
Tap1	6.91408e-51	0.376528	0.543	0.341	1.31796e-46	5
Capza2	2.26938e-50	0.407779	0.645	0.465	4.32589e-46	5
Lmnb1	2.7643e-50	0.403388	0.368	0.2	5.26931e-46	5
Gnai2	2.88068e-50	0.322157	0.853	0.746	5.49115e-46	5
Cd27	4.21272e-50	0.448823	0.602	0.413	8.03028e-46	5
Rexo2	5.64173e-50	0.422859	0.559	0.371	1.07543e-45	5
Rhog	6.37699e-50	0.344559	0.408	0.225	1.21558e-45	5
H2afz	1.74964e-49	0.491191	0.841	0.763	3.33517e-45	5
Gimap3	5.69509e-49	0.376817	0.728	0.531	1.0856e-44	5
Pigx	7.94178e-49	0.357116	0.381	0.205	1.51386e-44	5
Rcsd1	9.58261e-49	0.276797	0.336	0.166	1.82664e-44	5
Fyb	1.71008e-47	0.364047	0.777	0.615	3.25975e-43	5
Cd28	1.91504e-47	0.350237	0.753	0.545	3.65046e-43	5
Shisa5	1.29002e-46	0.365801	0.959	0.906	2.45903e-42	5
Abracl	1.63076e-46	0.318774	0.815	0.677	3.10855e-42	5
Hmgb2	1.6846e-46	0.454353	0.738	0.58	3.21119e-42	5
Tmem123	7.48829e-46	0.345933	0.478	0.288	1.42742e-41	5
Sell	2.69745e-45	0.394107	0.406	0.225	5.14189e-41	5
Aebp2	2.74576e-45	0.331668	0.408	0.23	5.23397e-41	5
Mxd1	1.40514e-44	0.395849	0.391	0.221	2.67848e-40	5
S100a6	1.54944e-44	0.421692	0.838	0.673	2.95353e-40	5
Cebpb	3.29082e-44	0.365876	0.544	0.357	6.27296e-40	5
Ptpn7	4.05968e-44	0.35022	0.405	0.234	7.73856e-40	5
Spcs2	2.40175e-43	0.307258	0.723	0.543	4.57821e-39	5
Pycard	2.59711e-43	0.359551	0.623	0.455	4.9506e-39	5
Nr3c1	7.92825e-43	0.372572	0.361	0.2	1.51128e-38	5
Naa10	1.48633e-42	0.314769	0.362	0.2	2.83324e-38	5
Ube2b	1.69197e-42	0.377029	0.666	0.486	3.22524e-38	5
Tox	5.54297e-42	0.303636	0.283	0.138	1.0566e-37	5
Tmbim6	7.58142e-42	0.326016	0.772	0.613	1.44517e-37	5
Ifit1	8.6417e-42	0.620903	0.289	0.146	1.64728e-37	5
Srpk2	1.06079e-41	0.464307	0.515	0.343	2.02208e-37	5
2010111I01Rik	1.69618e-41	0.267449	0.263	0.126	3.23326e-37	5
Zbp1	1.84263e-41	0.369336	0.496	0.318	3.51243e-37	5
Ctsz	2.29947e-41	0.339548	0.372	0.212	4.38324e-37	5
BC021614	6.09971e-41	0.321572	0.285	0.142	1.16273e-36	5
Gimap4	2.67197e-40	0.326511	0.87	0.76	5.0933e-36	5
Ets1	8.86316e-40	0.34611	0.685	0.515	1.68949e-35	5
Cyba	1.19706e-39	0.271906	0.902	0.82	2.28184e-35	5
Lbh	1.93024e-39	0.294029	0.345	0.187	3.67942e-35	5
Aldoa	2.27199e-39	0.339379	0.778	0.661	4.33087e-35	5
Orai1	9.50823e-39	0.267983	0.253	0.122	1.81246e-34	5
Rap1a	1.03572e-38	0.321076	0.708	0.561	1.9743e-34	5
Gimap1	2.08617e-38	0.312847	0.767	0.605	3.97666e-34	5
Mdh2	3.11362e-38	0.349458	0.577	0.413	5.93519e-34	5
Arhgdib	3.58164e-38	0.26969	0.903	0.826	6.82732e-34	5
Sat1	2.7556e-37	0.360039	0.621	0.444	5.25272e-33	5
Coro1b	5.10607e-37	0.299245	0.362	0.208	9.73319e-33	5
2019-09-07	5.184e-37	0.34763	0.642	0.492	9.88175e-33	5
Cdc42se2	7.34565e-37	0.33024	0.35	0.2	1.40023e-32	5
Ywhae	9.49465e-37	0.324326	0.617	0.465	1.80987e-32	5
Tap2	1.10817e-36	0.315457	0.418	0.252	2.11239e-32	5
Cers4	1.41742e-36	0.299533	0.309	0.166	2.70189e-32	5
Ccr2	2.14097e-36	0.450238	0.469	0.317	4.08112e-32	5
Gna13	3.69972e-36	0.264122	0.366	0.209	7.05241e-32	5
Syngr2	6.45921e-36	0.288265	0.319	0.177	1.23126e-31	5
Actb	8.15521e-36	0.267856	0.999	0.993	1.55455e-31	5
Casp8	9.13635e-36	0.318045	0.343	0.197	1.74157e-31	5
Msi2	1.04465e-35	0.289394	0.286	0.151	1.99131e-31	5
Psmb9	1.19175e-35	0.289931	0.715	0.578	2.27172e-31	5
Rnaset2a	1.22397e-35	0.355154	0.662	0.512	2.33313e-31	5
S100a11	1.57752e-35	0.278334	0.887	0.757	3.00706e-31	5
Cdipt	1.66205e-35	0.278447	0.274	0.143	3.16821e-31	5
Snw1	1.79071e-35	0.336218	0.466	0.307	3.41346e-31	5
Hcls1	5.24576e-35	0.30397	0.523	0.354	9.99947e-31	5
Hint1	5.29215e-35	0.277906	0.794	0.688	1.00879e-30	5
Cdk2ap2	5.75389e-35	0.310342	0.698	0.532	1.09681e-30	5
Gmfg	6.67569e-35	0.265421	0.842	0.75	1.27252e-30	5
Spcs1	7.20836e-35	0.304531	0.608	0.451	1.37406e-30	5
Rab11a	2.25772e-34	0.311245	0.432	0.274	4.30366e-30	5
Gnb2	2.25822e-34	0.32646	0.617	0.474	4.30461e-30	5
Park7	2.37457e-34	0.290033	0.63	0.485	4.52641e-30	5
Leprotl1	4.60647e-34	0.329756	0.586	0.42	8.78086e-30	5
Crip1	5.63031e-34	0.409996	0.89	0.791	1.07325e-29	5
Lamtor5	5.75742e-34	0.295646	0.512	0.35	1.09748e-29	5
Stat1	7.69416e-34	0.30601	0.715	0.538	1.46666e-29	5
Fkbp1a	1.0038e-33	0.294682	0.67	0.517	1.91345e-29	5
Fam96b	6.70407e-33	0.278783	0.387	0.235	1.27793e-28	5
Lcp2	8.29344e-33	0.277411	0.365	0.217	1.5809e-28	5
Psma6	8.47544e-33	0.283703	0.482	0.324	1.61559e-28	5
Hmgn5	9.42116e-33	0.271936	0.319	0.183	1.79586e-28	5
Exosc8	2.08454e-32	0.283649	0.372	0.228	3.97355e-28	5
Ssu72	2.38481e-32	0.287414	0.511	0.348	4.54592e-28	5
N4bp1	4.28833e-32	0.333446	0.305	0.175	8.17442e-28	5
Cd82	5.0434e-32	0.307114	0.48	0.319	9.61374e-28	5
Ltb	5.37968e-32	0.423982	0.767	0.639	1.02548e-27	5
H13	5.43446e-32	0.264333	0.416	0.261	1.03592e-27	5
Tkt	6.75489e-32	0.300738	0.428	0.277	1.28762e-27	5
Tmem173	7.4912e-32	0.264749	0.259	0.138	1.42797e-27	5
Psma2	1.29978e-31	0.265159	0.69	0.559	2.47765e-27	5
Phgdh	1.41104e-31	0.317577	0.317	0.187	2.68972e-27	5
Lamp2	2.33981e-31	0.26516	0.277	0.152	4.46015e-27	5
Prkar1a	3.69152e-31	0.288467	0.627	0.473	7.03677e-27	5
Nsmce1	4.44623e-31	0.260558	0.283	0.156	8.47541e-27	5
Snx3	1.24063e-30	0.281972	0.574	0.424	2.36488e-26	5
Scand1	1.4851e-30	0.320286	0.652	0.498	2.83091e-26	5
Odc1	1.89914e-30	0.334826	0.3	0.176	3.62014e-26	5
Edf1	2.67176e-30	0.253283	0.753	0.641	5.09291e-26	5
Psmb2	4.0986e-30	0.284909	0.616	0.485	7.81275e-26	5
Sdhb	4.09957e-30	0.293987	0.555	0.412	7.81461e-26	5
Dynlrb1	5.2455e-30	0.270642	0.488	0.329	9.99898e-26	5
Psma3	6.74332e-30	0.290952	0.687	0.565	1.28541e-25	5
Atp2b1	8.70366e-30	0.33106	0.456	0.307	1.65909e-25	5
Prdx1	1.08612e-29	0.269386	0.808	0.711	2.07036e-25	5
Hsd11b1	1.61593e-29	0.267805	0.279	0.155	3.08029e-25	5
Mtdh	1.87455e-29	0.284899	0.539	0.381	3.57327e-25	5
Psma4	4.2329e-29	0.30051	0.562	0.425	8.06875e-25	5
Lrrfip1	7.57178e-29	0.286695	0.557	0.4	1.44333e-24	5
Cks2	8.03559e-29	0.32248	0.347	0.217	1.53174e-24	5
Pdia3	1.24803e-28	0.272657	0.641	0.491	2.379e-24	5
Pyhin1	1.39551e-28	0.304138	0.401	0.254	2.66011e-24	5
Hnrnpf	1.46078e-28	0.253322	0.792	0.708	2.78454e-24	5
Anxa6	1.56722e-28	0.285779	0.496	0.345	2.98743e-24	5
Ramp1	1.98573e-28	0.262881	0.297	0.168	3.7852e-24	5
Dctpp1	2.29086e-28	0.287458	0.318	0.191	4.36685e-24	5
Nt5c	4.37967e-28	0.255455	0.491	0.337	8.34852e-24	5
Nr4a1	4.76651e-28	0.288765	0.277	0.158	9.08592e-24	5
Irf7	4.77376e-28	0.395056	0.386	0.251	9.09975e-24	5
Tagln2	5.06538e-28	0.343118	0.643	0.537	9.65563e-24	5
Chmp4b	7.09034e-28	0.286965	0.685	0.544	1.35156e-23	5
Prelid1	8.53816e-28	0.268991	0.61	0.463	1.62754e-23	5
Map2k3	8.81418e-28	0.265964	0.29	0.169	1.68016e-23	5
Mdh1	9.26575e-28	0.303299	0.54	0.395	1.76624e-23	5
Esd	9.38266e-28	0.257866	0.378	0.242	1.78852e-23	5
Tgif1	1.35414e-27	0.302821	0.335	0.204	2.58126e-23	5
Ppp2ca	1.60316e-27	0.257558	0.554	0.401	3.05594e-23	5
Rnf138	2.09842e-27	0.276069	0.383	0.243	4.00001e-23	5
Smim15	2.14264e-27	0.253213	0.346	0.213	4.08429e-23	5
Fermt3	2.31086e-27	0.26858	0.373	0.238	4.40496e-23	5
Zc3hav1	4.16874e-27	0.295212	0.519	0.363	7.94645e-23	5
Hnrnpk	5.90292e-27	0.263447	0.753	0.64	1.12521e-22	5
Dgat1	6.3877e-27	0.293887	0.251	0.141	1.21762e-22	5
Trim30a	1.04505e-26	0.292771	0.463	0.316	1.99208e-22	5
Tpm4	1.26457e-26	0.274833	0.549	0.4	2.41052e-22	5
Ppp1cc	6.05753e-26	0.269414	0.575	0.436	1.15469e-21	5
Eno1	9.98537e-26	0.275901	0.63	0.495	1.90341e-21	5
Xaf1	1.72598e-25	0.278134	0.386	0.249	3.29005e-21	5
Phf11b	1.83695e-25	0.284851	0.461	0.314	3.50159e-21	5
Cflar	2.25722e-25	0.263621	0.295	0.176	4.30271e-21	5
Ppp1r15a	3.97038e-25	0.332671	0.394	0.258	7.56833e-21	5
Wdr1	4.24793e-25	0.265853	0.487	0.346	8.0974e-21	5
Psmd8	4.46549e-25	0.269873	0.493	0.352	8.51211e-21	5
S100a13	4.76314e-25	0.265129	0.715	0.588	9.07951e-21	5
Ms4a6b	7.47247e-25	0.275549	0.828	0.699	1.4244e-20	5
Crbn	8.60029e-25	0.25597	0.278	0.162	1.63939e-20	5
Map1lc3b	1.51569e-24	0.275635	0.693	0.557	2.88921e-20	5
Peli1	1.53049e-24	0.308403	0.632	0.484	2.91742e-20	5
Ube2d2a	1.56855e-24	0.250715	0.551	0.409	2.98997e-20	5
Camk4	1.77728e-24	0.257924	0.323	0.203	3.38785e-20	5
Vsir	3.06625e-24	0.2817	0.302	0.185	5.84489e-20	5
Pglyrp1	6.3023e-24	0.371651	0.305	0.192	1.20135e-19	5
Gpi1	9.60547e-24	0.25712	0.566	0.431	1.831e-19	5
Ubl3	1.00975e-23	0.25844	0.36	0.232	1.92479e-19	5
Ciapin1	1.0852e-23	0.250875	0.318	0.2	2.0686e-19	5
P2ry10	1.09512e-23	0.256851	0.387	0.255	2.08751e-19	5
Vcp	1.70677e-23	0.267528	0.465	0.331	3.25344e-19	5
Ppdpf	1.82072e-23	0.251852	0.421	0.286	3.47066e-19	5
Rnf125	2.04037e-23	0.272456	0.365	0.239	3.88935e-19	5
Serinc3	2.17772e-23	0.256027	0.295	0.18	4.15117e-19	5
Khdrbs1	1.00265e-22	0.268579	0.46	0.333	1.91126e-18	5
Pla2g16	1.02422e-22	0.256813	0.621	0.481	1.95237e-18	5
2810417H13Rik	1.28813e-22	0.357486	0.304	0.191	2.45543e-18	5
Wnk1	1.40031e-22	0.293069	0.636	0.514	2.66927e-18	5
Arf4	1.43886e-21	0.252374	0.51	0.375	2.74275e-17	5
Nmi	1.88211e-21	0.254908	0.339	0.22	3.58768e-17	5
Isy1	2.33648e-21	0.272267	0.357	0.241	4.45379e-17	5
Elf1	5.8054e-21	0.267149	0.566	0.429	1.10663e-16	5
Rps27l	1.33235e-20	0.256888	0.631	0.534	2.53972e-16	5
Ubald2	6.61891e-19	0.258545	0.489	0.366	1.2617e-14	5
Lig1	7.32822e-18	0.273337	0.274	0.178	1.39691e-13	5
Mxd4	1.65821e-17	0.267558	0.334	0.232	3.16088e-13	5
Mif	4.40152e-16	0.290862	0.699	0.629	8.39018e-12	5
Ifit1	0	1.79821	0.754	0.121	0	6
Isg15	0	1.74792	0.902	0.274	0	6
Ifit3	0	1.63039	0.725	0.105	0	6
Phf11b	0	1.31886	0.804	0.298	0	6
Isg20	0	1.31301	0.743	0.226	0	6
BC094916	0	1.28619	0.7	0.175	0	6
Ifi203	0	1.24425	0.965	0.646	0	6
Pyhin1	0	1.24036	0.752	0.237	0	6
Mndal	8.93462e-304	1.15885	0.958	0.667	1.70312e-299	6
Mx1	1.57114e-288	0.837975	0.347	0.044	2.9949e-284	6
Ms4a4b	8.90383e-286	0.988878	0.998	0.858	1.69725e-281	6
Gm4955	1.59464e-272	1.00174	0.491	0.1	3.0397e-268	6
Rsad2	1.01771e-270	1.06137	0.357	0.051	1.93996e-266	6
Ifit1bl1	6.00837e-265	1.01593	0.429	0.077	1.14532e-260	6
Usp18	7.23853e-238	1.03755	0.496	0.118	1.37981e-233	6
Rtp4	3.70877e-233	1.00875	0.631	0.192	7.06966e-229	6
Ly6a	4.30015e-223	0.913033	0.975	0.716	8.19694e-219	6
Zbp1	3.8597e-217	1.03888	0.732	0.309	7.35736e-213	6
Pydc3	2.4478e-210	0.823397	0.43	0.094	4.66599e-206	6
Samhd1	4.97156e-210	1.0107	0.838	0.422	9.47678e-206	6
Cmpk2	1.74444e-206	0.747737	0.263	0.035	3.32525e-202	6
Amica1	5.99738e-202	1.05732	0.686	0.275	1.14322e-197	6
Trim30a	7.2802e-200	1.05256	0.707	0.305	1.38775e-195	6
Herc6	8.13662e-197	0.961252	0.506	0.144	1.551e-192	6
Bst2	8.62364e-197	1.05722	0.793	0.391	1.64384e-192	6
Stat1	2.12078e-191	0.924089	0.876	0.534	4.04262e-187	6
Phf11c	3.88209e-180	0.78225	0.374	0.083	7.40004e-176	6
Slfn1	2.56118e-174	0.888026	0.491	0.145	4.88213e-170	6
Phf11a	7.83804e-174	0.786885	0.348	0.075	1.49409e-169	6
Cd8b1	9.22481e-168	0.841887	0.87	0.449	1.75843e-163	6
Ifit2	5.56229e-167	0.722768	0.284	0.051	1.06028e-162	6
Ddx60	3.23713e-162	0.692283	0.296	0.056	6.17061e-158	6
Gbp9	4.69377e-155	0.802475	0.407	0.112	8.94727e-151	6
B2m	3.46985e-152	0.371318	1	0.999	6.61424e-148	6
Ly6c2	1.83182e-148	1.1454	0.79	0.457	3.49182e-144	6
Ms4a6b	2.94062e-142	0.73571	0.936	0.696	5.60541e-138	6
H2-T22	2.07393e-135	0.743629	0.879	0.631	3.95333e-131	6
Cd8a	2.75354e-132	0.688119	0.81	0.403	5.24879e-128	6
Gbp7	4.10393e-132	0.848657	0.707	0.386	7.82292e-128	6
Nt5c3	1.68015e-131	0.898495	0.502	0.197	3.2027e-127	6
Ifih1	1.13417e-130	0.685534	0.276	0.06	2.16196e-126	6
Irf7	9.04055e-129	0.804873	0.579	0.243	1.72331e-124	6
Parp14	1.91311e-127	0.799924	0.506	0.195	3.64677e-123	6
Xaf1	3.09069e-124	0.801048	0.557	0.243	5.89147e-120	6
Sp100	3.33733e-122	0.734837	0.787	0.511	6.36163e-118	6
Eif2ak2	4.71399e-121	0.742443	0.366	0.111	8.98581e-117	6
9930111J21Rik2	5.04567e-119	0.752786	0.511	0.203	9.61806e-115	6
Psmb8	1.09272e-116	0.529425	0.958	0.847	2.08294e-112	6
Epsti1	1.95835e-116	0.751209	0.725	0.429	3.733e-112	6
AW112010	1.22149e-114	0.490413	0.999	0.906	2.3284e-110	6
Dtx3l	1.06804e-109	0.708506	0.478	0.192	2.03589e-105	6
Daxx	1.56275e-109	0.750854	0.379	0.126	2.97892e-105	6
Rnf213	1.01881e-108	0.699614	0.398	0.138	1.94205e-104	6
Oas3	1.27326e-102	0.604984	0.27	0.07	2.42709e-98	6
Ifi47	4.12371e-102	0.762125	0.671	0.395	7.86063e-98	6
Cxcr6	1.59096e-101	0.66097	0.671	0.33	3.03268e-97	6
Gzmk	1.2904e-99	0.683291	0.516	0.22	2.45977e-95	6
Ube2l6	8.22538e-97	0.688921	0.287	0.082	1.56792e-92	6
Smchd1	2.97509e-96	0.750241	0.701	0.458	5.67111e-92	6
Shisa5	2.55379e-95	0.445636	0.994	0.906	4.86804e-91	6
Ifi27l2a	6.91782e-95	0.849595	0.845	0.669	1.31867e-90	6
Igtp	7.84731e-95	0.717476	0.567	0.282	1.49585e-90	6
H2-K1	1.77845e-94	0.376508	0.994	0.967	3.39007e-90	6
Ifi35	3.80767e-94	0.750076	0.541	0.274	7.25817e-90	6
Lgals3bp	7.68764e-94	0.709796	0.535	0.262	1.46542e-89	6
Gzmb	2.62689e-91	0.720418	0.846	0.605	5.00738e-87	6
Samd9l	5.11611e-90	0.71898	0.533	0.259	9.75233e-86	6
Cd3g	3.05927e-89	0.479705	0.952	0.664	5.83159e-85	6
Gbp2	5.33091e-88	0.696987	0.394	0.152	1.01618e-83	6
Cd3d	4.22589e-86	0.461006	0.96	0.683	8.05539e-82	6
Slfn2	3.24776e-84	0.632885	0.779	0.541	6.19087e-80	6
Plac8	2.42956e-83	0.805806	0.79	0.594	4.63123e-79	6
Trafd1	3.21104e-81	0.577474	0.319	0.112	6.12089e-77	6
Gbp4	1.52669e-78	0.681443	0.494	0.247	2.91019e-74	6
H2-Q7	2.291e-78	0.475054	0.929	0.792	4.36711e-74	6
Naa20	4.32175e-78	0.626973	0.449	0.21	8.23811e-74	6
Ddx58	5.49303e-77	0.59702	0.328	0.12	1.04708e-72	6
Gbp2b	3.71767e-76	0.680853	0.374	0.151	7.08663e-72	6
Tor3a	6.70915e-73	0.56528	0.251	0.079	1.2789e-68	6
Pml	4.82904e-68	0.549685	0.306	0.115	9.20512e-64	6
Nkg7	9.48716e-68	0.383148	0.978	0.774	1.80844e-63	6
Psmb10	2.51766e-67	0.582807	0.674	0.466	4.79916e-63	6
Pttg1	1.13293e-65	0.606537	0.415	0.195	2.1596e-61	6
Sepw1	1.50264e-63	0.465508	0.856	0.717	2.86433e-59	6
Ccl5	1.30457e-62	0.480661	0.829	0.584	2.48677e-58	6
H2-D1	8.93296e-62	0.277905	0.999	0.988	1.7028e-57	6
Ifitm3	1.89524e-60	0.910702	0.658	0.468	3.61271e-56	6
1600014C10Rik	1.89331e-59	0.53386	0.297	0.118	3.60902e-55	6
Slfn8	1.6448e-57	0.549706	0.31	0.129	3.13531e-53	6
Lgals9	2.02929e-57	0.538345	0.396	0.194	3.86823e-53	6
Evi2a	1.21928e-55	0.541225	0.32	0.14	2.3242e-51	6
Hcst	1.89119e-54	0.438717	0.855	0.726	3.60498e-50	6
Slco3a1	3.60403e-54	0.532093	0.298	0.124	6.87001e-50	6
Sp110	8.34913e-54	0.568885	0.579	0.391	1.59151e-49	6
Tor1aip1	9.10615e-54	0.564594	0.487	0.288	1.73581e-49	6
Psmb9	1.13309e-53	0.471389	0.748	0.58	2.1599e-49	6
Cd3e	7.80636e-52	0.387347	0.786	0.531	1.48805e-47	6
Cnp	1.39411e-51	0.54737	0.444	0.245	2.65744e-47	6
Tspo	2.0989e-51	0.394864	0.891	0.78	4.00092e-47	6
Parp9	2.45246e-51	0.469809	0.285	0.119	4.67488e-47	6
Aftph	1.73745e-50	0.560021	0.312	0.142	3.31194e-46	6
Ctsw	5.05493e-50	0.432761	0.722	0.516	9.6357e-46	6
Klrc1	8.89265e-50	0.49459	0.62	0.393	1.69512e-45	6
Pla2g16	4.95221e-49	0.50019	0.646	0.483	9.43991e-45	6
Gng2	7.61722e-49	0.487701	0.557	0.365	1.452e-44	6
Klrk1	2.1499e-48	0.486546	0.727	0.518	4.09814e-44	6
Mitd1	5.4681e-48	0.512055	0.418	0.227	1.04233e-43	6
Lag3	1.26896e-46	0.439787	0.482	0.269	2.41889e-42	6
Cd47	1.09857e-45	0.378725	0.829	0.689	2.0941e-41	6
Gm8369	1.33112e-45	0.444368	0.641	0.418	2.53738e-41	6
Tapbp	3.46824e-45	0.490317	0.579	0.401	6.61117e-41	6
Cd69	1.47324e-44	0.616588	0.53	0.341	2.80829e-40	6
Chmp4b	3.08596e-44	0.494254	0.683	0.548	5.88246e-40	6
Etnk1	3.15926e-42	0.500988	0.397	0.222	6.02218e-38	6
Itm2b	4.45492e-42	0.291837	0.942	0.861	8.49198e-38	6
Sp140	1.5051e-41	0.477941	0.426	0.248	2.86902e-37	6
Ms4a6d	5.92012e-40	0.464093	0.287	0.137	1.12849e-35	6
Pdcd1	1.34726e-39	0.415114	0.543	0.329	2.56814e-35	6
Cd52	3.61538e-38	0.259107	0.991	0.981	6.89164e-34	6
Usp25	1.16792e-37	0.523592	0.364	0.207	2.2263e-33	6
Nmi	1.67927e-37	0.50397	0.381	0.221	3.20103e-33	6
Mxd1	5.7803e-37	0.496425	0.391	0.226	1.10184e-32	6
Bcl2a1b	1.28049e-36	0.374615	0.66	0.472	2.44088e-32	6
Npc2	1.4923e-36	0.365439	0.798	0.692	2.84463e-32	6
Ddx24	8.05548e-36	0.43781	0.614	0.471	1.53554e-31	6
BC018473	2.88982e-35	0.420662	0.567	0.39	5.50858e-31	6
Psme1	5.07711e-35	0.331638	0.803	0.708	9.67799e-31	6
Klrd1	4.1915e-33	0.271504	0.852	0.622	7.98985e-29	6
Tap1	6.09587e-33	0.406951	0.507	0.35	1.16199e-28	6
Trim12c	7.43578e-33	0.467561	0.354	0.204	1.41741e-28	6
Ltb	8.15731e-32	0.33329	0.798	0.641	1.55495e-27	6
Ly6e	1.23954e-31	0.279672	0.905	0.824	2.36281e-27	6
Hif1a	2.06391e-31	0.359797	0.626	0.472	3.93423e-27	6
Klrc2	4.12349e-31	0.400326	0.493	0.325	7.8602e-27	6
Arl6ip1	2.60899e-30	0.315315	0.709	0.559	4.97325e-26	6
Tmbim6	1.29786e-29	0.338072	0.732	0.62	2.47398e-25	6
Itk	1.3345e-28	0.387206	0.449	0.3	2.54383e-24	6
Lsp1	5.41557e-28	0.310287	0.765	0.64	1.03232e-23	6
Ptpn22	5.75004e-28	0.308883	0.744	0.616	1.09607e-23	6
S100a4	1.24092e-27	0.326219	0.662	0.489	2.36544e-23	6
Id2	1.01935e-26	0.30396	0.85	0.71	1.94308e-22	6
Prkcq	5.62184e-26	0.384367	0.346	0.209	1.07164e-21	6
Lpxn	1.62628e-25	0.398221	0.393	0.258	3.10001e-21	6
Txn1	4.21814e-24	0.274007	0.817	0.683	8.04061e-20	6
Ctss	5.08582e-24	0.33472	0.61	0.486	9.69459e-20	6
Icos	6.59406e-24	0.273087	0.582	0.43	1.25696e-19	6
Fyb	1.02219e-23	0.276645	0.734	0.622	1.94849e-19	6
Il2rg	1.56447e-23	0.352334	0.626	0.532	2.9822e-19	6
S100a6	7.95738e-23	0.30012	0.813	0.679	1.51684e-18	6
H2-Q6	1.63927e-22	0.372673	0.492	0.367	3.12478e-18	6
Themis	1.89606e-22	0.347732	0.28	0.161	3.61428e-18	6
Rnf114	2.59566e-22	0.360828	0.328	0.206	4.94786e-18	6
Peli1	6.55256e-22	0.339306	0.606	0.49	1.24905e-17	6
Cd28	8.43555e-21	0.274993	0.678	0.556	1.60798e-16	6
Zcchc11	1.2306e-20	0.338209	0.442	0.321	2.34578e-16	6
Gbp3	1.56557e-20	0.383911	0.276	0.168	2.98428e-16	6
Fam111a	2.30358e-20	0.392241	0.352	0.243	4.39108e-16	6
Snw1	2.46135e-20	0.360975	0.425	0.314	4.69182e-16	6
Atp8b4	3.75482e-20	0.353349	0.296	0.186	7.15744e-16	6
Ifitm1	7.22146e-20	0.638208	0.363	0.24	1.37656e-15	6
Gimap7	3.32448e-19	0.292851	0.554	0.431	6.33713e-15	6
Pstpip1	3.83031e-19	0.318576	0.328	0.216	7.30133e-15	6
Evl	4.61391e-19	0.316811	0.425	0.3	8.79503e-15	6
Whsc1l1	8.89063e-18	0.317038	0.551	0.453	1.69473e-13	6
Arf4	9.41458e-18	0.343613	0.477	0.381	1.79461e-13	6
Cd164	1.17426e-17	0.3392	0.464	0.361	2.23837e-13	6
Ppp1r12a	1.44161e-17	0.338541	0.418	0.314	2.74799e-13	6
Tmem50a	1.62099e-17	0.276117	0.658	0.594	3.08993e-13	6
Gm29243	4.1665e-17	0.323567	0.292	0.19	7.94218e-13	6
Irf2	8.23583e-17	0.329114	0.404	0.301	1.56991e-12	6
Ppa1	1.1799e-16	0.391003	0.304	0.207	2.24913e-12	6
Gramd3	2.68579e-16	0.311634	0.329	0.221	5.11966e-12	6
Bcl2a1d	4.96989e-16	0.301249	0.442	0.326	9.4736e-12	6
Ms4a4c	6.27585e-16	0.48963	0.27	0.175	1.1963e-11	6
Crbn	7.52691e-16	0.326625	0.261	0.167	1.43478e-11	6
Fgl2	8.57813e-16	0.353614	0.379	0.273	1.63516e-11	6
H2-T23	9.88124e-16	0.314626	0.409	0.31	1.88356e-11	6
Casp8	1.08385e-15	0.328292	0.3	0.204	2.06604e-11	6
Capza2	2.36334e-15	0.30896	0.554	0.476	4.505e-11	6
Mycbp2	2.87267e-15	0.306809	0.537	0.453	5.47588e-11	6
Rhoh	4.48137e-15	0.257723	0.549	0.439	8.54239e-11	6
Ccnd2	2.00556e-14	0.302154	0.675	0.605	3.823e-10	6
2810474O19Rik	1.43799e-13	0.310303	0.451	0.36	2.74109e-09	6
Cst7	3.12509e-13	0.257041	0.549	0.46	5.95704e-09	6
Sla	3.70097e-13	0.281122	0.407	0.314	7.05479e-09	6
Ascc3	5.55439e-13	0.29518	0.254	0.171	1.05878e-08	6
Socs1	5.79557e-13	0.336104	0.301	0.214	1.10475e-08	6
Prdx1	1.46996e-12	0.25159	0.775	0.716	2.80204e-08	6
Phip	1.56918e-12	0.300021	0.331	0.245	2.99118e-08	6
Cnot6l	1.60885e-12	0.32587	0.352	0.272	3.0668e-08	6
Zc3hav1	2.21599e-12	0.290033	0.458	0.372	4.22413e-08	6
Gabarapl2	3.00722e-12	0.273187	0.56	0.498	5.73235e-08	6
Svbp	4.38342e-12	0.2697	0.396	0.312	8.35568e-08	6
2019-03-05	6.58494e-12	0.286084	0.282	0.201	1.25522e-07	6
Psme2b	1.47761e-11	0.289602	0.332	0.249	2.81662e-07	6
Mrpl30	9.65591e-11	0.268148	0.496	0.435	1.84061e-06	6
Ehd4	1.05216e-10	0.300233	0.257	0.186	2.00562e-06	6
Tapbpl	1.36553e-10	0.263399	0.286	0.209	2.60297e-06	6
Fasl	1.80842e-10	0.278864	0.284	0.207	3.44721e-06	6
Rinl	6.74606e-10	0.262922	0.415	0.341	1.28593e-05	6
Uhrf2	1.26952e-06	0.253528	0.403	0.349	0.0241997	6
Nr4a2	2.65708e-06	0.256444	0.352	0.296	0.0506493	6
Cd74	0	3.45165	1	0.492	0	7
Ly6d	0	2.92472	0.891	0.013	0	7
Cd79a	0	2.81972	0.945	0.012	0	7
Ebf1	0	2.79324	0.915	0.008	0	7
H2-Aa	0	2.60373	0.999	0.399	0	7
H2-Eb1	0	2.44326	0.992	0.331	0	7
H2-Ab1	0	2.41997	0.999	0.476	0	7
Ms4a1	0	2.32874	0.773	0.005	0	7
Gm43603	0	2.31013	0.758	0.004	0	7
H2-DMb2	0	2.18627	0.812	0.009	0	7
Cd79b	0	2.16788	0.761	0.018	0	7
Mef2c	0	2.16083	0.815	0.053	0	7
Cd83	0	1.70838	0.569	0.029	0	7
Bank1	0	1.53238	0.547	0.004	0	7
Ifi30	0	1.51216	0.555	0.069	0	7
H2-Ob	0	1.44276	0.504	0.01	0	7
H2-DMa	0	1.44138	0.703	0.184	0	7
Ralgps2	0	1.43157	0.565	0.062	0	7
Mzb1	0	1.39373	0.64	0.014	0	7
H2-Oa	0	1.34567	0.462	0.022	0	7
Scd1	0	1.22064	0.411	0.003	0	7
Tnfrsf13c	0	1.20278	0.403	0.009	0	7
Fcmr	0	1.09717	0.281	0.001	0	7
Cd24a	0	1.05376	0.352	0.019	0	7
Fcrl1	0	1.04074	0.343	0.011	0	7
Fcrla	0	1.01417	0.323	0.003	0	7
Siglecg	0	0.988531	0.312	0.002	0	7
Cd19	0	0.958925	0.314	0.002	0	7
Pkib	0	0.945916	0.277	0.017	0	7
Pax5	0	0.934567	0.295	0.001	0	7
Bcl11a	0	0.90296	0.271	0.004	0	7
Pou2af1	0	0.86906	0.288	0.011	0	7
Blnk	0	0.84771	0.261	0.009	0	7
Napsa	3.98824e-291	1.37227	0.616	0.15	7.60238e-287	7
Lmo2	2.01645e-285	0.859152	0.275	0.023	3.84376e-281	7
Ctsh	4.07182e-284	1.14329	0.453	0.073	7.76171e-280	7
Hvcn1	3.32491e-259	1.05279	0.347	0.044	6.33794e-255	7
Aldh2	9.4967e-257	0.827405	0.295	0.031	1.81026e-252	7
Ly86	3.13666e-255	0.817399	0.263	0.024	5.97911e-251	7
Cybb	6.41202e-255	1.03851	0.395	0.06	1.22226e-250	7
Pkig	2.81764e-231	0.896787	0.288	0.034	5.37099e-227	7
Unc93b1	1.0197e-225	1.10673	0.456	0.094	1.94375e-221	7
Pou2f2	4.48711e-221	1.11933	0.469	0.1	8.55333e-217	7
Syk	2.45472e-220	0.811437	0.291	0.036	4.67918e-216	7
Rps19	3.70529e-218	0.568825	1	0.997	7.06302e-214	7
Serp1	2.05886e-206	1.18864	0.78	0.367	3.92459e-202	7
Cd81	2.40482e-190	0.868503	0.364	0.066	4.58407e-186	7
Rps27	6.62772e-182	0.51641	1	0.999	1.26338e-177	7
mt-Co3	8.96928e-160	0.466676	0.997	0.997	1.70972e-155	7
mt-Atp6	4.52089e-157	0.494372	0.999	0.996	8.61772e-153	7
Rel	4.9805e-155	1.1886	0.538	0.186	9.49383e-151	7
Plaur	9.32098e-154	0.954496	0.38	0.088	1.77677e-149	7
Tcf4	1.75892e-151	0.856573	0.338	0.071	3.35286e-147	7
Swap70	9.88273e-149	0.733853	0.266	0.044	1.88385e-144	7
Cd72	3.18434e-145	0.98723	0.394	0.101	6.06999e-141	7
mt-Nd1	5.12187e-144	0.570944	0.997	0.965	9.76331e-140	7
Ccr7	3.4758e-138	0.909468	0.449	0.123	6.62557e-134	7
Ly6e	3.40876e-123	0.643141	0.956	0.823	6.49777e-119	7
Pold4	3.41678e-122	1.03773	0.564	0.246	6.51307e-118	7
1110059E24Rik	1.25974e-117	0.841367	0.371	0.106	2.40132e-113	7
H3f3a	2.10274e-117	0.672734	0.939	0.845	4.00824e-113	7
mt-Cytb	8.66672e-117	0.549833	0.99	0.945	1.65205e-112	7
Lyn	6.9369e-110	0.721225	0.301	0.074	1.32231e-105	7
Cd37	1.77927e-105	0.912652	0.66	0.377	3.39164e-101	7
Rps27rt	4.96731e-103	0.610269	0.965	0.926	9.46869e-99	7
Rps5	2.45061e-101	0.318749	1	0.996	4.67135e-97	7
Rpl13	7.60196e-101	0.31545	1	0.999	1.44909e-96	7
mt-Co2	4.4822e-98	0.383666	0.993	0.986	8.54398e-94	7
Rps9	1.0854e-97	0.307485	0.999	0.997	2.06899e-93	7
Rps29	1.80914e-95	0.314311	1	0.999	3.44859e-91	7
Cxcr4	2.99334e-93	0.807144	0.475	0.188	5.70591e-89	7
mt-Nd4	8.45547e-93	0.487301	0.965	0.897	1.61178e-88	7
Rpl37a	3.62388e-92	0.282584	1	0.999	6.90784e-88	7
Rpl18a	1.76868e-88	0.278885	1	1	3.37147e-84	7
Rpl35	1.4327e-85	0.3766	1	0.986	2.73101e-81	7
Rpl36a	3.76026e-84	0.394939	0.996	0.973	7.16781e-80	7
Tsc22d3	1.97058e-80	0.782817	0.742	0.494	3.75632e-76	7
Smim14	1.88756e-74	0.85251	0.54	0.294	3.59807e-70	7
Ctsz	3.57442e-71	0.786287	0.451	0.214	6.81356e-67	7
Gm9843	3.60055e-71	0.456386	0.976	0.948	6.86337e-67	7
Rps20	1.93906e-69	0.360761	0.993	0.98	3.69623e-65	7
Zbtb20	4.27664e-69	0.959734	0.384	0.159	8.15212e-65	7
Fau	1.61377e-66	0.286792	1	0.999	3.07617e-62	7
Rpl14	2.32722e-64	0.274637	0.999	0.992	4.43615e-60	7
Rpl9	2.82948e-61	0.258121	0.997	0.995	5.39356e-57	7
Rpl6	3.61068e-61	0.263448	0.999	0.995	6.88269e-57	7
Foxp1	1.03077e-60	0.78205	0.528	0.306	1.96484e-56	7
Zfp36l1	7.8348e-60	0.717742	0.531	0.302	1.49347e-55	7
Hmgn1	7.92425e-54	0.725793	0.428	0.221	1.51052e-49	7
Rps28	1.02512e-53	0.251645	0.999	0.994	1.95409e-49	7
mt-Nd2	3.67074e-51	0.443544	0.873	0.805	6.99717e-47	7
Klf2	2.43207e-50	0.652688	0.593	0.357	4.63602e-46	7
Dnajc7	2.81205e-50	0.989369	0.418	0.232	5.36033e-46	7
Sypl	7.15584e-49	0.61207	0.266	0.103	1.36405e-44	7
Gm2000	1.77636e-47	0.510203	0.828	0.748	3.3861e-43	7
Chchd10	4.76787e-47	0.674405	0.349	0.165	9.08851e-43	7
Stk17b	4.16828e-45	0.531525	0.736	0.609	7.94557e-41	7
Btg1	1.13803e-44	0.418772	0.968	0.951	2.16931e-40	7
Man1a	2.64847e-43	0.583007	0.323	0.15	5.04852e-39	7
Nr4a1	4.9047e-43	0.739284	0.332	0.16	9.34934e-39	7
Prkcb	1.08455e-41	0.535522	0.29	0.127	2.06736e-37	7
Gngt2	6.55515e-39	0.574582	0.309	0.149	1.24954e-34	7
Ddx5	1.28137e-38	0.335819	0.935	0.91	2.44255e-34	7
mt-Nd3	6.66608e-37	0.443359	0.715	0.592	1.27069e-32	7
Rpl13-ps3	8.22777e-37	0.529696	0.791	0.706	1.56838e-32	7
Inpp5d	2.90128e-36	0.598575	0.408	0.244	5.53042e-32	7
Ctss	3.13414e-35	0.480842	0.624	0.486	5.9743e-31	7
Rpl6l	3.4334e-34	0.411658	0.805	0.746	6.54474e-30	7
Fth1	6.53928e-34	0.250354	0.98	0.977	1.24652e-29	7
Rpl9-ps6	1.18411e-32	0.473961	0.795	0.743	2.25716e-28	7
Fosb	2.32901e-32	0.598875	0.282	0.137	4.43955e-28	7
Junb	2.63593e-31	0.408555	0.867	0.798	5.02462e-27	7
Eef1g	5.37283e-31	0.330151	0.871	0.827	1.02417e-26	7
Sp140	6.75546e-31	0.562825	0.404	0.251	1.28773e-26	7
Ppdpf	2.91456e-30	0.51899	0.442	0.29	5.55574e-26	7
Snx2	4.58174e-29	0.537716	0.309	0.168	8.73371e-25	7
Gpr183	1.4696e-28	0.53221	0.288	0.149	2.80135e-24	7
Ftl1	8.39456e-28	0.308785	0.941	0.935	1.60017e-23	7
Mif4gd	1.89959e-27	0.476304	0.304	0.167	3.621e-23	7
Ms4a4c	6.27624e-27	0.545084	0.311	0.174	1.19638e-22	7
Capg	1.19509e-26	0.44192	0.537	0.398	2.27808e-22	7
Camk2d	2.8013e-24	0.4638	0.257	0.135	5.33983e-20	7
Gm9493	3.01449e-23	0.284548	0.863	0.842	5.74621e-19	7
Ptpn6	1.2851e-22	0.486747	0.421	0.302	2.44966e-18	7
Cd69	2.71827e-22	0.471169	0.48	0.345	5.18157e-18	7
Tmem243	5.14721e-21	0.476193	0.391	0.269	9.81161e-17	7
Fos	8.82425e-21	0.476841	0.479	0.358	1.68208e-16	7
Ppp3ca	8.24029e-20	0.498345	0.38	0.271	1.57076e-15	7
Gdi2	9.3288e-19	0.395302	0.583	0.521	1.77826e-14	7
Grb2	1.00783e-18	0.489003	0.39	0.287	1.92113e-14	7
4930523C07Rik	1.39509e-18	0.441908	0.435	0.32	2.65932e-14	7
Pmf1	6.13982e-18	0.46552	0.261	0.159	1.17037e-13	7
Zfos1	8.95211e-18	0.456354	0.48	0.385	1.70645e-13	7
Gm11808	2.85062e-17	0.270679	0.869	0.862	5.43385e-13	7
Syngr2	3.2995e-17	0.480973	0.285	0.184	6.28951e-13	7
Rps18-ps3	4.62531e-17	0.343603	0.726	0.689	8.81677e-13	7
Eif4a2	6.14915e-17	0.372523	0.496	0.401	1.17215e-12	7
Sorl1	8.85447e-17	0.4502	0.258	0.157	1.68784e-12	7
Pgls	3.23673e-16	0.427327	0.472	0.391	6.16986e-12	7
Gm2a	3.74173e-16	0.409136	0.287	0.184	7.13249e-12	7
Ier5	5.10078e-16	0.406248	0.379	0.278	9.7231e-12	7
Ier2	1.80859e-15	0.402296	0.561	0.498	3.44753e-11	7
Jund	2.6294e-15	0.328599	0.819	0.829	5.01217e-11	7
Zfp36	7.20268e-15	0.405734	0.263	0.168	1.37297e-10	7
Tgif1	8.78996e-15	0.414429	0.309	0.211	1.67554e-10	7
Jmjd1c	8.88305e-15	0.38611	0.291	0.193	1.69329e-10	7
Erp29	3.83462e-14	0.398875	0.374	0.287	7.30955e-10	7
mt-Nd5	8.30918e-14	0.36208	0.469	0.391	1.5839e-09	7
Gpx1	1.23293e-13	0.426373	0.425	0.351	2.35022e-09	7
Bin1	2.36353e-13	0.410635	0.298	0.209	4.50537e-09	7
Fam111a	4.39574e-13	0.4328	0.332	0.246	8.37917e-09	7
Zfp706	1.96528e-12	0.327216	0.518	0.464	3.74621e-08	7
Arpc5l	4.53931e-12	0.398384	0.429	0.371	8.65284e-08	7
AB124611	1.78379e-11	0.326191	0.261	0.177	3.40026e-07	7
Psap	6.35067e-11	0.368293	0.455	0.398	1.21056e-06	7
Tob2	8.52545e-11	0.407849	0.268	0.191	1.62512e-06	7
Btg2	1.07507e-10	0.313932	0.627	0.598	2.0493e-06	7
Plac8	1.38296e-10	0.280447	0.692	0.601	2.6362e-06	7
Snx5	2.26027e-10	0.395956	0.418	0.365	4.30853e-06	7
Tmem123	8.15435e-10	0.410969	0.364	0.302	1.55438e-05	7
Cebpb	4.9598e-09	0.368421	0.429	0.371	9.45436e-05	7
Cnp	5.10021e-09	0.338746	0.322	0.253	9.72202e-05	7
Atp6v0b	6.49507e-09	0.337029	0.379	0.32	0.000123809	7
Yeats4	2.14465e-08	0.340746	0.27	0.207	0.000408814	7
Gm10263	3.22209e-08	0.311607	0.438	0.383	0.000614194	7
Gm10269	6.67254e-08	0.362292	0.284	0.222	0.00127192	7
Gm6133	7.82235e-08	0.262078	0.54	0.516	0.0014911	7
Ppp1r15a	4.49697e-07	0.315168	0.326	0.267	0.00857212	7
Nap1l1	4.52931e-07	0.271151	0.516	0.488	0.00863376	7
Baz1a	5.61918e-07	0.280579	0.38	0.331	0.0107113	7
Csk	4.1558e-06	0.31291	0.323	0.282	0.0792179	7
mt-Nd4l	1.18468e-05	0.304718	0.256	0.208	0.225823	7
Ptpn1	1.83653e-05	0.314269	0.338	0.305	0.350079	7
Sipa1	3.93921e-05	0.294058	0.267	0.225	0.750892	7
Itga4	4.18645e-05	0.264745	0.292	0.248	0.798021	7
Smap2	0.00394509	0.261324	0.325	0.31	1	7
Cirbp	0.00896643	0.257578	0.261	0.244	1	7
Ly6c2	4.38778e-121	1.08717	0.788	0.461	8.36399e-117	8
Cd8b1	8.76668e-94	0.699389	0.825	0.457	1.6711e-89	8
Ms4a6b	7.71811e-91	0.627168	0.904	0.7	1.47123e-86	8
Ms4a4b	5.4533e-67	0.42137	0.978	0.861	1.03951e-62	8
Gzmk	2.29518e-62	0.73158	0.472	0.226	4.37508e-58	8
Slamf6	2.13753e-51	0.638139	0.371	0.163	4.07455e-47	8
Gramd3	1.93375e-50	0.600818	0.433	0.217	3.68611e-46	8
Cxcr3	3.79476e-50	0.599628	0.365	0.163	7.23357e-46	8
Ccl5	6.12248e-49	0.689515	0.794	0.589	1.16707e-44	8
Cd8a	3.0367e-42	0.419831	0.693	0.414	5.78855e-38	8
Bcl11b	2.7058e-39	0.486962	0.569	0.36	5.1578e-35	8
Thy1	6.73716e-38	0.401145	0.789	0.607	1.28424e-33	8
BC018473	9.44203e-38	0.570885	0.575	0.392	1.79984e-33	8
Arl4c	3.70769e-37	0.566236	0.385	0.204	7.06761e-33	8
Cd3d	3.95927e-35	0.321683	0.906	0.689	7.54716e-31	8
Hcst	2.12039e-34	0.376296	0.827	0.728	4.04188e-30	8
Cd28	3.3918e-33	0.48251	0.692	0.556	6.46544e-29	8
Il7r	5.60276e-33	0.53525	0.456	0.263	1.068e-28	8
Rpl29	9.97647e-31	0.598958	0.617	0.487	1.90171e-26	8
Klk8	1.14709e-30	0.479617	0.325	0.169	2.18658e-26	8
Bcl2	4.14491e-30	0.480751	0.637	0.471	7.90102e-26	8
Glipr2	4.02804e-28	0.477961	0.428	0.274	7.67826e-24	8
Lck	1.02833e-27	0.364758	0.77	0.679	1.9602e-23	8
Gm8369	2.10082e-27	0.396425	0.595	0.423	4.00458e-23	8
Selplg	8.43643e-27	0.352877	0.807	0.71	1.60815e-22	8
Chd3	1.69472e-26	0.417509	0.436	0.275	3.23047e-22	8
S100a10	1.94489e-26	0.327545	0.928	0.853	3.70734e-22	8
Klhl6	8.10053e-26	0.499761	0.341	0.196	1.54412e-21	8
Lat	9.77931e-26	0.408763	0.651	0.504	1.86413e-21	8
H2-Q7	6.15212e-25	0.269253	0.886	0.795	1.17272e-20	8
Pdcd4	4.01786e-23	0.385147	0.719	0.617	7.65885e-19	8
Cxcr4	4.14036e-23	0.458317	0.336	0.195	7.89235e-19	8
Gimap3	6.21585e-23	0.367249	0.664	0.543	1.18487e-18	8
Crip1	6.6667e-23	0.383728	0.874	0.796	1.27081e-18	8
Zfp36l2	1.44387e-22	0.358668	0.725	0.639	2.75231e-18	8
Ifngr1	2.66058e-21	0.305554	0.744	0.643	5.0716e-17	8
Arhgdib	3.10503e-21	0.283562	0.863	0.831	5.91882e-17	8
Laptm5	1.14639e-19	0.267615	0.798	0.75	2.18526e-15	8
S100a6	2.58514e-19	0.33077	0.789	0.682	4.92778e-15	8
Gpr183	2.71959e-19	0.393761	0.268	0.15	5.18409e-15	8
Rnf138	5.1972e-19	0.418984	0.371	0.25	9.9069e-15	8
Ltb	1.31125e-18	0.277758	0.757	0.645	2.4995e-14	8
Saraf	2.55188e-18	0.346169	0.576	0.471	4.86439e-14	8
Ccnd2	3.5561e-17	0.285499	0.715	0.604	6.77863e-13	8
Cd69	1.52234e-15	0.381513	0.463	0.346	2.90189e-11	8
Ptpn22	2.26617e-15	0.282459	0.702	0.619	4.31977e-11	8
Lsp1	1.31867e-14	0.300628	0.687	0.646	2.51364e-10	8
Vim	1.4601e-14	0.292001	0.708	0.63	2.78324e-10	8
Emb	2.21395e-14	0.291334	0.379	0.259	4.22024e-10	8
Pde7a	3.05158e-14	0.351759	0.257	0.159	5.81693e-10	8
Emp3	3.09023e-14	0.322648	0.506	0.4	5.89061e-10	8
Tpst2	3.51993e-14	0.35454	0.393	0.29	6.7097e-10	8
Rora	3.72333e-14	0.312039	0.272	0.168	7.09741e-10	8
Itgb1	1.60094e-13	0.400804	0.478	0.392	3.05172e-09	8
Klf2	6.82498e-13	0.285924	0.484	0.363	1.30098e-08	8
Amica1	2.66049e-12	0.313258	0.399	0.295	5.07142e-08	8
4930523C07Rik	4.30086e-12	0.364969	0.412	0.322	8.1983e-08	8
Cd48	1.21176e-11	0.334037	0.551	0.495	2.30985e-07	8
Txnip	8.01718e-11	0.367265	0.371	0.281	1.52823e-06	8
Sp100	2.60199e-10	0.262198	0.582	0.525	4.95991e-06	8
Acp5	4.11408e-10	0.282462	0.26	0.177	7.84226e-06	8
Ccnd3	6.191e-10	0.376562	0.458	0.394	1.18013e-05	8
Grap	1.33239e-09	0.338808	0.333	0.255	2.5398e-05	8
Apbb1ip	3.11071e-09	0.284324	0.36	0.28	5.92963e-05	8
Itgb7	3.32598e-09	0.259205	0.361	0.275	6.33998e-05	8
Cd82	7.72355e-09	0.287738	0.404	0.329	0.000147226	8
S1pr4	2.75013e-08	0.294048	0.254	0.184	0.000524229	8
Tsc22d3	4.91661e-08	0.29309	0.564	0.503	0.000937204	8
Tnfaip8	8.48199e-08	0.312616	0.389	0.325	0.00161684	8
Klf6	1.00487e-07	0.269137	0.595	0.55	0.00191548	8
Tbc1d10c	4.78085e-07	0.289567	0.377	0.325	0.00911325	8
Dusp2	7.71035e-07	0.280701	0.547	0.508	0.0146975	8
Ahnak	8.72109e-07	0.271408	0.449	0.403	0.0166241	8
Ppp1r12a	1.03288e-06	0.271367	0.371	0.318	0.0196888	8
Arl6ip5	1.28964e-06	0.250234	0.51	0.482	0.0245831	8
Il18r1	3.62147e-06	0.277287	0.287	0.226	0.0690325	8
Ier2	5.61452e-05	0.257149	0.518	0.5	1	8
Itga4	9.66645e-05	0.250512	0.295	0.248	1	8
Tbc1d4	0	1.5432	0.506	0.054	0	9
Cd40lg	0	0.972742	0.323	0.021	0	9
Cd4	3.95559e-200	0.913848	0.382	0.06	7.54015e-196	9
Tnfsf8	8.48707e-180	1.11876	0.322	0.048	1.6178e-175	9
Maf	4.28898e-86	0.76605	0.39	0.121	8.17565e-82	9
Slamf6	1.30782e-82	0.875982	0.442	0.161	2.49297e-78	9
Tnfrsf4	9.28191e-78	0.611464	0.402	0.131	1.76932e-73	9
Rora	7.29376e-68	0.822074	0.414	0.163	1.39034e-63	9
Izumo1r	1.99821e-61	0.803314	0.276	0.083	3.80899e-57	9
Cd200	6.73882e-57	0.799944	0.3	0.104	1.28455e-52	9
Il7r	1.73414e-54	0.755543	0.524	0.262	3.30561e-50	9
Icos	3.19414e-51	0.622898	0.683	0.429	6.08867e-47	9
Ccr7	6.31808e-46	0.72749	0.33	0.131	1.20435e-41	9
Tcf7	8.33263e-46	0.571461	0.33	0.131	1.58837e-41	9
Cd28	1.1861e-44	0.629359	0.724	0.556	2.26094e-40	9
Emb	2.70761e-43	0.669596	0.481	0.256	5.16126e-39	9
Tnfaip8	2.89275e-42	0.611245	0.534	0.319	5.51417e-38	9
Asap1	7.77155e-39	0.550707	0.28	0.112	1.48141e-34	9
Itgb1	3.34087e-38	0.669578	0.575	0.388	6.36836e-34	9
Smpdl3a	1.81872e-37	0.516587	0.358	0.169	3.46684e-33	9
Lat	2.93598e-33	0.483659	0.693	0.503	5.59656e-29	9
Ifi27l2a	3.81685e-30	0.332414	0.832	0.672	7.27569e-26	9
Prkca	2.96615e-29	0.569335	0.365	0.196	5.65407e-25	9
Junb	5.85454e-29	0.43968	0.873	0.799	1.11599e-24	9
Sesn3	1.36279e-25	0.469453	0.345	0.188	2.59775e-21	9
Tspan32	2.15352e-25	0.388342	0.273	0.128	4.10503e-21	9
Gm8369	6.14304e-25	0.484	0.586	0.425	1.17099e-20	9
Nfkbia	1.93641e-24	0.664878	0.642	0.524	3.69119e-20	9
2310001H17Rik	4.60567e-24	0.490819	0.335	0.187	8.77932e-20	9
Trps1	4.92227e-24	0.471905	0.256	0.124	9.38283e-20	9
Bcl11b	5.47319e-24	0.446225	0.536	0.363	1.0433e-19	9
Chd3	9.65779e-22	0.448489	0.434	0.276	1.84097e-17	9
Ets1	1.25989e-21	0.389113	0.662	0.524	2.4016e-17	9
Cd82	1.84259e-21	0.527622	0.467	0.327	3.51234e-17	9
Nrip1	7.83484e-21	0.516083	0.362	0.221	1.49348e-16	9
Cd5	2.10473e-20	0.365263	0.308	0.168	4.01203e-16	9
Sdf4	3.22098e-20	0.753277	0.586	0.482	6.13984e-16	9
Fyb	1.72984e-18	0.365731	0.704	0.626	3.29743e-14	9
Ogt	1.12062e-17	0.387118	0.556	0.43	2.13612e-13	9
4930523C07Rik	7.67754e-17	0.361345	0.454	0.321	1.46349e-12	9
Crlf3	1.0793e-16	0.46192	0.506	0.396	2.05737e-12	9
Ramp1	1.33637e-16	0.555702	0.291	0.175	2.5474e-12	9
Nek7	1.55105e-16	0.415758	0.295	0.178	2.95662e-12	9
Gpr183	3.39586e-16	0.502851	0.261	0.151	6.4732e-12	9
Cd247	7.15253e-16	0.389236	0.389	0.264	1.36342e-11	9
Zfp36l1	1.18972e-15	0.419402	0.434	0.308	2.26784e-11	9
Fam53b	3.73825e-15	0.331262	0.265	0.151	7.12586e-11	9
Sepp1	8.26572e-15	0.396538	0.26	0.15	1.57561e-10	9
Itm2c	2.51874e-14	0.346116	0.322	0.207	4.80122e-10	9
Tecpr1	8.74856e-14	0.34069	0.28	0.17	1.66765e-09	9
Arap2	8.89139e-14	0.440071	0.315	0.207	1.69488e-09	9
Btg1	9.77408e-14	0.293879	0.961	0.952	1.86314e-09	9
Uhrf2	1.28935e-13	0.43101	0.452	0.348	2.45776e-09	9
Inpp4b	1.53157e-13	0.348887	0.328	0.213	2.91949e-09	9
Prr13	8.2488e-13	0.312819	0.648	0.582	1.57239e-08	9
Hif1a	8.8539e-13	0.398612	0.571	0.477	1.68773e-08	9
Tnfrsf18	1.20658e-12	0.335758	0.534	0.442	2.29998e-08	9
Lsp1	2.40462e-12	0.302612	0.705	0.645	4.58369e-08	9
Cd84	4.44421e-12	0.272726	0.357	0.242	8.47155e-08	9
Gm12840	3.59253e-11	0.374787	0.43	0.32	6.84807e-07	9
Cd6	1.18672e-10	0.293434	0.332	0.229	2.26213e-06	9
Atp2b1	1.64527e-10	0.357267	0.409	0.316	3.13622e-06	9
Gna13	2.38802e-10	0.342702	0.312	0.219	4.55205e-06	9
Smap1	2.87373e-10	0.330515	0.397	0.307	5.47791e-06	9
Fkbp1a	8.86574e-10	0.28126	0.605	0.527	1.68999e-05	9
Itgb7	1.08905e-09	0.291962	0.375	0.275	2.07595e-05	9
Prdx2	1.15286e-09	0.331624	0.362	0.272	2.19757e-05	9
Ucp2	1.27698e-09	0.302545	0.553	0.485	2.43418e-05	9
Gm2a	1.37647e-09	0.260602	0.276	0.185	2.62383e-05	9
Pdcd4	1.78029e-09	0.26611	0.677	0.619	3.3936e-05	9
Mif4gd	2.9197e-09	0.276021	0.253	0.17	5.56553e-05	9
Nfkbiz	4.82908e-09	0.307324	0.261	0.178	9.20519e-05	9
Cd44	4.91119e-09	0.327243	0.318	0.235	9.36172e-05	9
Cd69	6.95171e-09	0.317632	0.451	0.348	0.000132514	9
Anp32a	8.88378e-09	0.290203	0.533	0.474	0.000169343	9
Ankrd12	2.42536e-08	0.298984	0.389	0.31	0.000462322	9
Btg2	2.66833e-08	0.287059	0.647	0.598	0.000508638	9
Tnfaip3	1.25037e-07	0.304399	0.402	0.324	0.00238345	9
Fam104a	2.72912e-07	0.269865	0.36	0.286	0.00520225	9
Batf	4.84524e-07	0.262206	0.276	0.203	0.00923599	9
Atp1b3	4.98364e-07	0.274948	0.533	0.477	0.00949982	9
Mllt3	7.35699e-07	0.260973	0.26	0.188	0.0140239	9
Cited2	7.80894e-07	0.349277	0.312	0.24	0.0148854	9
Gpx1	1.03007e-06	0.334784	0.407	0.352	0.0196352	9
Cytip	1.21409e-06	0.274228	0.509	0.455	0.0231429	9
Aebp2	1.6658e-06	0.268917	0.313	0.243	0.0317534	9
Traf1	2.57859e-06	0.250819	0.322	0.253	0.0491531	9
Clint1	2.6557e-06	0.259812	0.32	0.254	0.050623	9
Klf2	4.9279e-06	0.317865	0.436	0.366	0.0939356	9
Rexo2	5.53332e-06	0.261953	0.439	0.385	0.105476	9
Tgif1	7.67249e-06	0.307567	0.276	0.213	0.146253	9
Clk1	1.02265e-05	0.261999	0.553	0.511	0.194938	9
Gdi2	1.07149e-05	0.263413	0.551	0.523	0.204248	9
Aprt	2.58681e-05	0.254972	0.387	0.337	0.493097	9
Bhlhe40	0.0014465	0.289129	0.312	0.276	1	9
Crip1	0.00149196	0.442977	0.755	0.802	1	9
Birc5	0	1.20102	0.872	0.131	0	10
2810417H13Rik	5.39527e-289	1.42978	0.961	0.183	1.02845e-284	10
Rrm2	3.29646e-282	1.06421	0.783	0.115	6.2837e-278	10
Cks1b	3.47706e-280	1.1484	0.911	0.164	6.62797e-276	10
Mki67	1.09154e-265	1.0349	0.81	0.13	2.0807e-261	10
Cdca8	1.18588e-261	0.807142	0.706	0.098	2.26052e-257	10
Spc24	7.02419e-256	0.861049	0.78	0.124	1.33895e-251	10
Car2	6.84859e-243	1.06702	0.828	0.141	1.30548e-238	10
Top2a	2.03419e-238	1.29333	0.893	0.188	3.87757e-234	10
Nusap1	3.17272e-238	0.869928	0.653	0.091	6.04783e-234	10
Stmn1	2.22313e-225	1.50839	0.961	0.244	4.23773e-221	10
Ccna2	9.0148e-224	0.707768	0.608	0.084	1.7184e-219	10
Cdca3	1.23803e-221	0.782695	0.632	0.092	2.35994e-217	10
Asf1b	1.96543e-218	0.711606	0.656	0.1	3.7465e-214	10
H2afx	1.42708e-215	1.21295	0.869	0.19	2.72029e-211	10
Cenpm	2.91513e-214	0.54349	0.543	0.07	5.55683e-210	10
Cdk1	7.60586e-212	0.680563	0.602	0.087	1.44983e-207	10
Tyms	3.81643e-207	0.764435	0.736	0.13	7.27489e-203	10
Aurkb	1.70511e-201	0.562927	0.522	0.068	3.25028e-197	10
Cenpf	8.31048e-197	0.825972	0.585	0.087	1.58414e-192	10
Tk1	7.2847e-196	0.754201	0.629	0.104	1.38861e-191	10
Hmmr	2.93911e-192	0.526839	0.487	0.061	5.60254e-188	10
Prc1	1.79598e-189	0.694453	0.599	0.094	3.42349e-185	10
Tubb6	2.98083e-189	0.504889	0.487	0.063	5.68206e-185	10
Tuba1b	4.11924e-187	1.49395	0.979	0.412	7.85209e-183	10
Spc25	1.25112e-180	0.592154	0.501	0.07	2.38488e-176	10
Casc5	3.34548e-180	0.563727	0.507	0.071	6.37716e-176	10
Lockd	1.38048e-177	0.724222	0.644	0.113	2.63147e-173	10
Ncr1	5.91849e-175	0.714521	0.816	0.16	1.12818e-170	10
Smc2	5.92043e-175	0.902093	0.858	0.204	1.12855e-170	10
Tpx2	2.25747e-173	0.638119	0.528	0.08	4.30319e-169	10
Fbxo5	4.94345e-173	0.556679	0.466	0.063	9.42321e-169	10
Cenpe	4.66032e-169	0.59367	0.516	0.078	8.88349e-165	10
Spp1	1.21228e-164	1.50059	0.694	0.151	2.31085e-160	10
Klrb1c	1.63499e-164	0.646816	0.712	0.133	3.11662e-160	10
Ccdc34	3.79811e-163	0.613158	0.671	0.129	7.23995e-159	10
Cenpw	1.55047e-161	0.71561	0.703	0.147	2.95551e-157	10
Hist1h2ap	1.88648e-161	1.07233	0.582	0.101	3.596e-157	10
Klrb1f	1.81735e-160	0.559831	0.57	0.092	3.46422e-156	10
Hist1h1e	1.17615e-159	0.704435	0.573	0.098	2.24197e-155	10
Ccnb2	4.0684e-159	0.680242	0.528	0.086	7.75519e-155	10
Tcf19	1.28483e-158	0.541832	0.457	0.066	2.44915e-154	10
Nuf2	4.90698e-158	0.400512	0.407	0.052	9.35368e-154	10
Pmf1	6.51509e-156	0.653859	0.709	0.151	1.24191e-151	10
Esco2	1.13041e-151	0.456315	0.392	0.05	2.15479e-147	10
Tubb4b	1.41357e-151	0.952489	0.866	0.251	2.69454e-147	10
Tubb5	1.44731e-151	1.32864	0.97	0.445	2.75887e-147	10
Xcl1	5.64408e-151	1.16715	0.697	0.156	1.07588e-146	10
Incenp	1.59067e-150	0.540472	0.546	0.094	3.03213e-146	10
Atp1b1	4.35742e-150	0.425276	0.496	0.075	8.30612e-146	10
Rrm1	1.67703e-147	0.588298	0.593	0.113	3.19675e-143	10
Gzmc	5.78844e-147	1.18692	0.454	0.069	1.10339e-142	10
Tacc3	1.24102e-145	0.490586	0.454	0.07	2.36564e-141	10
Hist1h1b	3.09232e-145	0.605305	0.475	0.075	5.89457e-141	10
Shcbp1	1.43763e-144	0.421838	0.392	0.053	2.7404e-140	10
Cit	1.3435e-142	0.528718	0.451	0.07	2.56098e-138	10
Kif11	3.38945e-142	0.402281	0.415	0.059	6.46098e-138	10
Tuba1c	3.71429e-141	0.692203	0.712	0.164	7.08018e-137	10
Ska1	2.40628e-140	0.356745	0.344	0.042	4.58686e-136	10
Ptma	2.04977e-139	0.878721	1	0.965	3.90727e-135	10
Ube2c	3.11784e-137	0.867514	0.513	0.094	5.94323e-133	10
Gmnn	2.71712e-135	0.60971	0.751	0.177	5.17938e-131	10
Gzma	3.99998e-135	1.20661	0.837	0.265	7.62476e-131	10
Emid1	2.80907e-134	0.338181	0.353	0.044	5.35465e-130	10
Clspn	1.40947e-133	0.518086	0.496	0.088	2.68672e-129	10
H2afz	1.62708e-132	1.04639	0.997	0.765	3.10153e-128	10
Klri2	2.62054e-132	0.579588	0.454	0.072	4.99528e-128	10
Neil3	1.19326e-130	0.428986	0.318	0.039	2.27459e-126	10
Cmc2	6.42171e-130	0.623036	0.715	0.173	1.22411e-125	10
Cdc20	8.13084e-130	0.545261	0.383	0.056	1.5499e-125	10
Hmgb2	1.47188e-128	1.13009	1	0.584	2.8057e-124	10
Alyref	3.04159e-128	0.880994	0.887	0.301	5.79788e-124	10
Klra7	2.25688e-127	0.800571	0.573	0.115	4.30207e-123	10
Ran	6.46775e-127	0.936377	0.994	0.591	1.23288e-122	10
Cdca2	1.6482e-125	0.338613	0.318	0.04	3.1418e-121	10
Eomes	2.52942e-125	0.444423	0.561	0.108	4.82158e-121	10
Mad2l1	1.10589e-124	0.436075	0.487	0.089	2.10804e-120	10
Nrm	1.64635e-124	0.510917	0.49	0.09	3.13827e-120	10
Mcm5	1.95813e-124	0.59579	0.608	0.134	3.73258e-120	10
Sh2d1b1	1.53153e-123	0.320977	0.312	0.038	2.91941e-119	10
Mcm7	6.04306e-123	0.555776	0.614	0.134	1.15193e-118	10
Kif20b	1.33586e-122	0.437233	0.469	0.084	2.54641e-118	10
Cdca5	1.33777e-121	0.34239	0.291	0.035	2.55006e-117	10
Dctpp1	7.32199e-121	0.701379	0.721	0.19	1.39572e-116	10
Fen1	3.91714e-120	0.483239	0.525	0.105	7.46685e-116	10
Racgap1	1.88028e-119	0.505527	0.522	0.104	3.58419e-115	10
Klra4	1.26183e-118	0.702589	0.504	0.095	2.4053e-114	10
Ndc80	1.475e-117	0.356839	0.329	0.045	2.81164e-113	10
Lig1	3.68429e-117	0.610393	0.697	0.175	7.023e-113	10
Uhrf1	6.69275e-117	0.451149	0.424	0.074	1.27577e-112	10
Plk1	2.91863e-116	0.290453	0.282	0.034	5.5635e-112	10
Rad51	2.36014e-115	0.374069	0.377	0.059	4.49889e-111	10
Kif22	1.31054e-114	0.420824	0.344	0.051	2.49815e-110	10
Ezh2	1.53859e-113	0.62149	0.76	0.206	2.93285e-109	10
Hirip3	3.04106e-111	0.316813	0.35	0.053	5.79686e-107	10
Dtl	8.76776e-111	0.488991	0.463	0.089	1.67131e-106	10
Gcsh	1.90549e-110	0.427954	0.433	0.079	3.63224e-106	10
Ccdc88a	4.62505e-110	0.30486	0.315	0.043	8.81628e-106	10
Ckap2l	3.32999e-109	0.362625	0.32	0.046	6.34763e-105	10
Hist1h2ae	4.99662e-109	0.479387	0.398	0.068	9.52457e-105	10
Diaph3	7.20616e-109	0.405023	0.341	0.052	1.37364e-104	10
Siva1	1.03962e-108	0.621729	0.697	0.19	1.98173e-104	10
Lsm2	3.78307e-107	0.550577	0.76	0.21	7.21129e-103	10
Nrgn	1.03328e-106	0.409832	0.507	0.103	1.96963e-102	10
Lmnb1	2.00939e-106	0.551147	0.745	0.202	3.8303e-102	10
Rad51ap1	3.4337e-106	0.37488	0.374	0.063	6.54533e-102	10
Pold2	1.2102e-105	0.418957	0.49	0.101	2.30688e-101	10
Tipin	1.82545e-105	0.596016	0.685	0.185	3.47967e-101	10
Ube2s	2.01941e-105	0.906342	0.958	0.476	3.84941e-101	10
Anp32b	3.32692e-104	0.794096	0.979	0.57	6.34177e-100	10
Kif4	2.45851e-103	0.343328	0.288	0.04	4.68641e-99	10
Ncapg	5.76528e-103	0.362495	0.38	0.066	1.09898e-98	10
Ccnb1	5.87045e-103	0.396146	0.329	0.051	1.11903e-98	10
Fcer1g	6.77539e-103	0.752113	0.964	0.42	1.29152e-98	10
Gas7	1.54825e-102	0.261622	0.303	0.042	2.95127e-98	10
Cep55	2.79901e-102	0.336533	0.332	0.052	5.33547e-98	10
Cks2	3.18654e-102	0.692162	0.739	0.216	6.07418e-98	10
Kif23	4.07635e-102	0.361101	0.3	0.043	7.77034e-98	10
Tyrobp	5.19554e-102	0.682437	0.973	0.411	9.90374e-98	10
Hmgn2	5.70844e-102	0.74052	0.896	0.321	1.08814e-97	10
Cntln	2.27474e-100	0.308578	0.258	0.033	4.3361e-96	10
Ncapg2	3.22877e-100	0.410915	0.38	0.068	6.15469e-96	10
Gstm1	1.61173e-99	0.27391	0.294	0.041	3.07228e-95	10
Dhfr	1.3034e-98	0.417966	0.407	0.078	2.48454e-94	10
Dut	1.85609e-98	0.742045	0.864	0.317	3.53809e-94	10
Klre1	3.66917e-98	0.692916	0.923	0.336	6.99417e-94	10
Aspm	1.34823e-97	0.305637	0.273	0.037	2.57e-93	10
Ranbp1	1.47107e-97	0.86398	0.938	0.47	2.80416e-93	10
Depdc1a	2.42843e-96	0.299726	0.291	0.042	4.62908e-92	10
Dlgap5	2.70073e-96	0.331398	0.332	0.054	5.14813e-92	10
1700025G04Rik	2.81289e-96	0.348961	0.484	0.101	5.36193e-92	10
Cdkn1a	4.7109e-96	0.491712	0.546	0.128	8.97991e-92	10
Pbk	7.04604e-95	0.348714	0.297	0.045	1.34312e-90	10
Sgol1	2.39487e-94	0.315077	0.306	0.048	4.5651e-90	10
Cbx5	3.92694e-94	0.505763	0.596	0.154	7.48553e-90	10
Pcna	7.39303e-94	0.689641	0.745	0.233	1.40926e-89	10
Arsb	5.64575e-93	0.431484	0.647	0.17	1.07619e-88	10
Cenpa	9.9634e-93	0.713344	0.677	0.2	1.89922e-88	10
Rangap1	1.15876e-92	0.510118	0.608	0.16	2.20884e-88	10
Cenph	7.77784e-92	0.306722	0.309	0.05	1.48261e-87	10
Rfc4	1.98428e-91	0.335488	0.427	0.087	3.78244e-87	10
Knstrn	2.72e-91	0.408463	0.407	0.082	5.18485e-87	10
Anxa1	4.46606e-91	0.408439	0.496	0.11	8.5132e-87	10
Mcm3	5.49369e-91	0.395083	0.579	0.144	1.04721e-86	10
Irf8	5.29447e-90	0.807813	0.941	0.439	1.00923e-85	10
Hmgn1	9.14401e-90	0.579652	0.721	0.22	1.74303e-85	10
Hnrnpab	1.19583e-89	0.736422	0.923	0.406	2.27948e-85	10
Hmgb1	5.48037e-89	0.739392	1	0.745	1.04467e-84	10
Tagln2	6.32093e-89	0.743007	0.973	0.536	1.2049e-84	10
Hjurp	2.85006e-88	0.344329	0.318	0.054	5.43278e-84	10
Ppia	6.31223e-88	0.532973	1	0.98	1.20324e-83	10
Cdc45	1.16305e-87	0.265276	0.255	0.036	2.217e-83	10
Plk4	3.97447e-87	0.324173	0.374	0.073	7.57613e-83	10
Ncapd2	6.84909e-87	0.335125	0.347	0.064	1.30557e-82	10
Mcm6	9.33443e-87	0.444869	0.579	0.153	1.77933e-82	10
Tmpo	1.21466e-86	0.628045	0.777	0.261	2.31539e-82	10
Rnf130	1.33557e-85	0.295643	0.445	0.095	2.54586e-81	10
Apitd1	1.52291e-85	0.307673	0.374	0.073	2.90296e-81	10
Fkbp2	1.64033e-85	0.46377	0.766	0.241	3.12681e-81	10
Mpp6	3.8089e-85	0.398065	0.528	0.133	7.26052e-81	10
Dtymk	4.61999e-85	0.468594	0.659	0.191	8.80663e-81	10
Pola1	6.61822e-85	0.343903	0.374	0.074	1.26157e-80	10
2700094K13Rik	7.14154e-84	0.627761	0.884	0.342	1.36132e-79	10
Rnaseh2b	7.72797e-84	0.366806	0.484	0.115	1.47311e-79	10
Hist1h2al	8.57905e-84	0.621987	0.371	0.076	1.63534e-79	10
Nucks1	1.00947e-83	0.669695	0.896	0.359	1.92425e-79	10
Haus4	1.47029e-83	0.329399	0.407	0.085	2.80266e-79	10
Snrpd1	3.50672e-83	0.66071	0.855	0.347	6.68452e-79	10
Ncaph	1.72518e-82	0.281943	0.294	0.049	3.28855e-78	10
Impdh2	2.83991e-82	0.5297	0.712	0.228	5.41344e-78	10
Ube2e3	4.43055e-82	0.381863	0.496	0.121	8.44551e-78	10
Smc4	4.16509e-81	0.663242	0.902	0.367	7.93949e-77	10
Scimp	8.47615e-81	0.257835	0.368	0.072	1.61572e-76	10
Klrb1a	3.27102e-80	0.314071	0.338	0.062	6.23521e-76	10
Ssrp1	3.48896e-80	0.587024	0.772	0.27	6.65066e-76	10
Prpf19	4.55102e-80	0.325326	0.484	0.117	8.67515e-76	10
Syce2	1.47221e-79	0.298804	0.338	0.065	2.80633e-75	10
Dkc1	3.34252e-79	0.371393	0.522	0.134	6.3715e-75	10
Rfc5	5.37078e-79	0.363342	0.436	0.102	1.02378e-74	10
Chaf1a	6.61397e-79	0.305766	0.32	0.06	1.26075e-74	10
Serpinb9	1.07663e-78	0.643382	0.917	0.404	2.05226e-74	10
Aars	5.07348e-78	0.388681	0.585	0.163	9.67107e-74	10
Mcm2	7.196e-78	0.337814	0.412	0.093	1.3717e-73	10
C1qtnf6	7.34732e-78	0.27237	0.395	0.083	1.40055e-73	10
Tubg1	1.25251e-77	0.263819	0.347	0.069	2.38753e-73	10
Dek	1.60868e-77	0.701147	0.947	0.464	3.06647e-73	10
Ncaph2	2.96214e-77	0.371059	0.549	0.148	5.64643e-73	10
Mis18bp1	1.68172e-76	0.283358	0.264	0.043	3.2057e-72	10
Ubl4a	2.05325e-76	0.416207	0.662	0.2	3.91391e-72	10
Prim1	4.15066e-76	0.355106	0.392	0.087	7.912e-72	10
Psat1	5.83284e-76	0.310134	0.439	0.104	1.11186e-71	10
Csrp1	6.91409e-76	0.415343	0.528	0.143	1.31796e-71	10
Anapc5	3.77464e-75	0.475477	0.7	0.225	7.19523e-71	10
Rbbp7	3.81207e-75	0.486848	0.727	0.244	7.26657e-71	10
Nolc1	6.2037e-75	0.419155	0.558	0.157	1.18255e-70	10
Nup62	6.31875e-75	0.292109	0.356	0.074	1.20448e-70	10
Hnrnpa0	1.47009e-74	0.402452	0.647	0.195	2.80228e-70	10
Dnmt1	4.1144e-74	0.44515	0.576	0.166	7.84287e-70	10
Hat1	5.9507e-74	0.322636	0.51	0.133	1.13432e-69	10
Anapc15	8.42194e-74	0.341776	0.463	0.117	1.60539e-69	10
Orc6	8.72413e-74	0.315748	0.395	0.089	1.66299e-69	10
Cdkn3	1.05207e-73	0.274418	0.261	0.044	2.00545e-69	10
Ddx39	2.14614e-73	0.453549	0.626	0.192	4.09096e-69	10
Hmgb3	3.39427e-73	0.350829	0.356	0.076	6.47016e-69	10
Cdkn2c	7.19984e-73	0.373643	0.43	0.104	1.37243e-68	10
Ppih	1.18103e-72	0.317027	0.484	0.124	2.25129e-68	10
Kif15	1.9707e-72	0.27504	0.338	0.069	3.75656e-68	10
Gar1	2.39409e-72	0.331652	0.537	0.146	4.56362e-68	10
Srsf7	4.06308e-72	0.558935	0.807	0.307	7.74504e-68	10
P4hb	6.71656e-72	0.403623	0.659	0.206	1.28031e-67	10
Atad2	1.15706e-70	0.359788	0.519	0.142	2.20558e-66	10
Kpnb1	1.3255e-70	0.339589	0.484	0.128	2.52667e-66	10
Ncapd3	1.81449e-70	0.34268	0.451	0.114	3.45878e-66	10
Slc29a1	3.59824e-70	0.27507	0.3	0.058	6.85896e-66	10
Pole3	6.15972e-70	0.297667	0.457	0.116	1.17417e-65	10
Fcgr3	7.26843e-70	0.318808	0.499	0.13	1.38551e-65	10
Whsc1	1.41026e-69	0.344768	0.522	0.144	2.68824e-65	10
Hdgf	2.51625e-69	0.546277	0.831	0.34	4.79647e-65	10
Ppil1	1.70395e-68	0.312106	0.451	0.116	3.24806e-64	10
Lyar	2.36499e-68	0.481169	0.659	0.223	4.50815e-64	10
Setd8	1.12855e-67	0.301497	0.507	0.137	2.15124e-63	10
Lat2	1.13206e-67	0.389227	0.691	0.223	2.15793e-63	10
Klra3	1.35915e-67	0.523444	0.261	0.046	2.5908e-63	10
Ipo5	1.42478e-67	0.267103	0.374	0.086	2.71591e-63	10
Timm50	2.09478e-67	0.254095	0.409	0.098	3.99307e-63	10
Vars	3.21166e-67	0.345703	0.522	0.149	6.12206e-63	10
Cdk4	6.91525e-67	0.481807	0.715	0.253	1.31819e-62	10
Suz12	6.92552e-67	0.347873	0.54	0.156	1.32014e-62	10
Smc1a	8.33024e-67	0.51666	0.751	0.277	1.58791e-62	10
Vdac1	2.01061e-66	0.365073	0.614	0.193	3.83262e-62	10
Banf1	3.24547e-66	0.450022	0.769	0.279	6.18651e-62	10
Ybx1	4.38923e-66	0.540092	0.991	0.786	8.36675e-62	10
Klra8	6.51584e-66	0.358473	0.318	0.065	1.24205e-61	10
Erh	1.14451e-65	0.614235	0.935	0.562	2.18166e-61	10
Cd9	1.64511e-65	0.28251	0.537	0.149	3.1359e-61	10
Eif5a	2.62012e-65	0.687334	0.95	0.683	4.99447e-61	10
Odc1	2.99692e-65	0.357399	0.582	0.177	5.71273e-61	10
Rfc2	6.50917e-65	0.432671	0.7	0.243	1.24078e-60	10
Pih1d1	8.5649e-65	0.311405	0.427	0.11	1.63264e-60	10
Stub1	1.21378e-64	0.347056	0.635	0.201	2.31372e-60	10
Klrb1b	1.86094e-64	0.322531	0.329	0.07	3.54733e-60	10
Bcl7c	1.86434e-64	0.298126	0.579	0.175	3.5538e-60	10
Rpa1	1.97745e-64	0.320963	0.513	0.146	3.76942e-60	10
Bckdk	2.20963e-64	0.271492	0.35	0.079	4.212e-60	10
H2afv	5.45241e-64	0.73855	0.875	0.42	1.03934e-59	10
Stra13	5.69444e-64	0.494375	0.777	0.3	1.08547e-59	10
Dpy30	6.64511e-64	0.413289	0.769	0.28	1.26669e-59	10
Pa2g4	7.43278e-64	0.487627	0.674	0.241	1.41684e-59	10
Rif1	1.07977e-63	0.313525	0.469	0.128	2.05826e-59	10
Gins2	1.55983e-63	0.264112	0.315	0.068	2.97336e-59	10
Mrpl51	2.55296e-63	0.375304	0.674	0.226	4.86644e-59	10
Sfxn1	3.15578e-63	0.373302	0.632	0.206	6.01555e-59	10
Serpinb6b	4.25791e-63	0.467161	0.846	0.35	8.11644e-59	10
Srm	4.28504e-63	0.345005	0.341	0.078	8.16815e-59	10
Alad	4.32013e-63	0.326617	0.582	0.179	8.23502e-59	10
Tmem2	1.2257e-62	0.301926	0.436	0.113	2.33643e-58	10
Dtnbp1	1.32029e-62	0.274236	0.442	0.116	2.51674e-58	10
Pttg1	2.22056e-62	0.433943	0.611	0.198	4.23282e-58	10
Trim28	2.75641e-62	0.265343	0.436	0.115	5.25426e-58	10
Hsp90aa1	2.86915e-62	0.594875	0.97	0.655	5.46918e-58	10
Magohb	5.00259e-62	0.446288	0.599	0.198	9.53593e-58	10
Topbp1	6.33704e-62	0.335855	0.51	0.15	1.20797e-57	10
Psme3	9.11685e-62	0.278487	0.475	0.131	1.73785e-57	10
Gspt1	1.131e-61	0.392404	0.62	0.206	2.15591e-57	10
Rmi2	1.34351e-61	0.271126	0.312	0.068	2.56101e-57	10
Usp1	3.50034e-61	0.38273	0.662	0.222	6.67234e-57	10
Rfc3	5.70499e-61	0.312577	0.466	0.131	1.08749e-56	10
Erdr1	9.14264e-61	0.302843	0.445	0.121	1.74277e-56	10
Lsm3	1.06667e-60	0.401858	0.712	0.253	2.03329e-56	10
Xpo1	2.10593e-60	0.283829	0.424	0.112	4.01432e-56	10
Nxt1	2.80219e-60	0.290966	0.499	0.145	5.34154e-56	10
Cdk2ap1	3.16541e-60	0.419871	0.668	0.238	6.0339e-56	10
Set	3.2217e-60	0.583313	0.95	0.627	6.1412e-56	10
Slbp	5.8686e-60	0.600291	0.84	0.378	1.11867e-55	10
Sdf2l1	1.07758e-59	0.439444	0.745	0.281	2.05408e-55	10
Rbbp4	2.51287e-59	0.46255	0.816	0.329	4.79003e-55	10
Pcbd2	3.73669e-59	0.362631	0.596	0.195	7.12288e-55	10
Plp2	4.89696e-59	0.405827	0.656	0.23	9.33459e-55	10
Dazap1	5.151e-59	0.354442	0.677	0.234	9.81883e-55	10
Hells	2.72539e-58	0.386234	0.522	0.162	5.19513e-54	10
Maz	2.9762e-58	0.252301	0.43	0.116	5.67324e-54	10
Cd244	1.11378e-57	0.251411	0.433	0.116	2.12309e-53	10
Tspan13	1.43978e-57	0.309397	0.721	0.255	2.74451e-53	10
Hras	1.55858e-57	0.269197	0.519	0.157	2.97097e-53	10
Ppp1r14b	2.59669e-57	0.36432	0.528	0.167	4.9498e-53	10
Nudt4	3.44553e-57	0.294348	0.504	0.153	6.56787e-53	10
Mrpl28	4.0075e-57	0.313207	0.605	0.201	7.63909e-53	10
Ifi44	4.13453e-57	0.278584	0.347	0.084	7.88124e-53	10
Pfdn6	4.48456e-57	0.360767	0.703	0.251	8.54847e-53	10
Uchl5	5.86055e-57	0.270163	0.534	0.163	1.11714e-52	10
Actn4	5.5587e-56	0.383143	0.685	0.25	1.0596e-51	10
Nme1	8.4146e-56	0.592385	0.905	0.537	1.60399e-51	10
Anp32e	9.43147e-56	0.365325	0.718	0.26	1.79783e-51	10
Srsf3	1.12459e-55	0.553249	0.944	0.546	2.14369e-51	10
Smc3	2.55872e-55	0.388998	0.76	0.289	4.87743e-51	10
Rbmxl1	2.59754e-55	0.286031	0.561	0.18	4.95143e-51	10
Nop58	5.09745e-55	0.366836	0.561	0.189	9.71675e-51	10
Eif3b	7.91235e-55	0.300575	0.525	0.164	1.50825e-50	10
Hint1	9.02719e-55	0.506667	0.953	0.691	1.72076e-50	10
Eri1	1.40825e-54	0.335242	0.537	0.174	2.6844e-50	10
Srsf9	1.67452e-54	0.294152	0.576	0.189	3.19196e-50	10
Sephs2	2.43087e-54	0.293902	0.475	0.144	4.63373e-50	10
Nudc	2.95984e-54	0.392312	0.706	0.266	5.64204e-50	10
2700029M09Rik	3.20484e-54	0.32992	0.697	0.25	6.10906e-50	10
Tpi1	5.04271e-54	0.424005	0.807	0.334	9.61241e-50	10
Phgdh	5.53759e-54	0.353015	0.564	0.189	1.05557e-49	10
Smarcc1	8.23869e-54	0.289056	0.51	0.16	1.57046e-49	10
Dbf4	8.61712e-54	0.257663	0.448	0.13	1.6426e-49	10
Acadl	1.18521e-53	0.26091	0.478	0.145	2.25925e-49	10
Srsf6	1.48486e-53	0.391712	0.733	0.281	2.83045e-49	10
Sdhd	1.56785e-53	0.302976	0.576	0.193	2.98864e-49	10
Ugcg	1.66733e-53	0.342421	0.73	0.271	3.17827e-49	10
Nasp	2.67473e-53	0.364519	0.596	0.206	5.09858e-49	10
Commd1	4.65435e-53	0.277888	0.611	0.206	8.87212e-49	10
Mis18a	5.13264e-53	0.308048	0.487	0.152	9.78383e-49	10
Rnps1	5.14388e-53	0.275322	0.62	0.21	9.80527e-49	10
Nudt5	5.39729e-53	0.315241	0.522	0.169	1.02883e-48	10
Cbx3	6.46088e-53	0.613299	0.893	0.416	1.23157e-48	10
Rad50	9.63758e-53	0.251062	0.466	0.139	1.83712e-48	10
Ehd4	1.09707e-52	0.286343	0.555	0.181	2.09123e-48	10
Hmgn5	1.48072e-52	0.318391	0.561	0.186	2.82254e-48	10
Psmd12	1.51169e-52	0.257219	0.555	0.181	2.88158e-48	10
Mrpl12	1.96043e-52	0.368011	0.635	0.232	3.73697e-48	10
Txn1	2.24217e-52	0.520273	0.976	0.684	4.27402e-48	10
Eif1ax	3.00551e-52	0.412309	0.736	0.295	5.7291e-48	10
Morf4l2	5.56552e-52	0.287291	0.57	0.19	1.0609e-47	10
Rad21	5.70454e-52	0.332873	0.599	0.209	1.0874e-47	10
Pbdc1	8.03769e-52	0.269549	0.537	0.174	1.53215e-47	10
Nhp2	1.13344e-51	0.499014	0.685	0.289	2.16057e-47	10
Prmt1	1.3874e-51	0.364316	0.599	0.214	2.64467e-47	10
Dynll2	7.02362e-51	0.302251	0.685	0.252	1.33884e-46	10
Slc25a5	1.41825e-50	0.554816	0.958	0.723	2.70346e-46	10
Mbd3	1.64162e-50	0.251355	0.567	0.19	3.12926e-46	10
Cmtm7	2.80256e-50	0.559048	0.834	0.414	5.34223e-46	10
Anxa2	5.74614e-50	0.510481	0.938	0.537	1.09533e-45	10
Cdkn2d	8.98899e-50	0.275114	0.49	0.154	1.71348e-45	10
Eif4a1	1.94291e-49	0.517939	0.944	0.612	3.70358e-45	10
Naa50	2.18826e-49	0.274347	0.576	0.195	4.17125e-45	10
Sell	2.45464e-49	0.295708	0.65	0.231	4.67904e-45	10
Rps27l	2.51911e-49	0.509297	0.92	0.534	4.80192e-45	10
Pgp	2.87404e-49	0.256962	0.469	0.146	5.4785e-45	10
Hsp90ab1	4.38912e-49	0.482367	0.982	0.884	8.36654e-45	10
Ddx39b	6.3693e-49	0.303146	0.712	0.27	1.21412e-44	10
Prf1	2.25823e-48	0.296062	0.445	0.137	4.30464e-44	10
Me2	3.32611e-48	0.26338	0.525	0.176	6.34024e-44	10
Ncl	4.1382e-48	0.567877	0.955	0.665	7.88825e-44	10
Hnrnpu	4.67928e-48	0.383498	0.828	0.35	8.91964e-44	10
Bub3	4.90701e-48	0.342162	0.739	0.29	9.35374e-44	10
Anapc11	5.78992e-48	0.367734	0.727	0.293	1.10367e-43	10
Kdelr2	6.91946e-48	0.28138	0.504	0.167	1.31899e-43	10
Ddost	6.9818e-48	0.264066	0.629	0.226	1.33087e-43	10
Psmd13	8.41133e-48	0.339568	0.656	0.245	1.60337e-43	10
Cycs	1.40718e-47	0.503934	0.881	0.47	2.68237e-43	10
Psmc2	1.60168e-47	0.254458	0.567	0.195	3.05313e-43	10
Mrpl17	2.16597e-47	0.276082	0.516	0.173	4.12876e-43	10
Rpa3	3.7057e-47	0.294591	0.513	0.173	7.0638e-43	10
Tomm40	3.97746e-47	0.261129	0.418	0.128	7.58183e-43	10
Cyc1	4.09853e-47	0.319963	0.691	0.267	7.81263e-43	10
Nubp1	4.43072e-47	0.316036	0.626	0.232	8.44584e-43	10
Dck	4.92618e-47	0.25759	0.35	0.097	9.39028e-43	10
Hspa14	3.16004e-46	0.250545	0.469	0.152	6.02367e-42	10
[truncated: 915 more rows]
