# Supplementary material for: Single cell analysis reveals distinct immune landscapes in transplant and primary sarcomas that determine response or resistance to immunotherapy
Source: Nat Commun. 2020 Dec 17;11:6410. doi: 10.1038/s41467-020-19917-0 (PMC7746723; doi:10.1038/s41467-020-19917-0)
Supplement: Supplementary file 9 — Supplementary Data 6 [file 41467_2020_19917_MOESM9_ESM.xlsx]

## Sheet: A0I-500545-T-RNA
Tumor ID	CHROM	POS	rsID	REF	ALT	Consequence	IMPACT	Transcript	AAChange	Codons	Gene	FPKMUQ	FPKM
A0I_500545_T_DNA_AllSomatMut_Exp_July2019	chr1	3216565	.	G	T	synonymous_variant	LOW	ENSMUST00000070533		gcC/gcA	Xkr4	-3.2217	0.0072
A0I_500545_T_DNA_AllSomatMut_Exp_July2019	chr1	3670721	.	G	T	missense_variant	MODERATE	ENSMUST00000070533	Q210K	Cag/Aag	Xkr4	-3.2217	0.0072
A0I_500545_T_DNA_AllSomatMut_Exp_July2019	chr1	5020687	.	C	A	upstream_gene_variant	MODIFIER	ENSMUST00000002533			Rgs20	-0.1615	0.7923
A0I_500545_T_DNA_AllSomatMut_Exp_July2019	chr1	5598975	.	T	G	intron_variant	MODIFIER	ENSMUST00000027038			Oprk1	-3.3219	0
A0I_500545_T_DNA_AllSomatMut_Exp_July2019	chr1	5598977	.	T	A	intron_variant	MODIFIER	ENSMUST00000027038			Oprk1	-3.3219	0
A0I_500545_T_DNA_AllSomatMut_Exp_July2019	chr1	5916566	.	G	T	missense_variant	MODERATE	ENSMUST00000044180	A243D	gCc/gAc	Npbwr1	-3.3219	0
A0I_500545_T_DNA_AllSomatMut_Exp_July2019	chr1	6382633	.	G	C	intron_variant	MODIFIER	ENSMUST00000133144			Alkal1	-2.7004	0.0537
A0I_500545_T_DNA_AllSomatMut_Exp_July2019	chr1	6438473	.	C	G	non_coding_transcript_exon_variant	MODIFIER	ENSMUST00000194240			Gm19026	-3.0904	0.0174
A0I_500545_T_DNA_AllSomatMut_Exp_July2019	chr1	7036345	.	C	A	non_coding_transcript_exon_variant	MODIFIER	ENSMUST00000195648			Gm5694	-3.3219	0
A0I_500545_T_DNA_AllSomatMut_Exp_July2019	chr1	8893811	.	C	T	intron_variant	MODIFIER	ENSMUST00000132064			Sntg1	-1.4838	0.257
A0I_500545_T_DNA_AllSomatMut_Exp_July2019	chr1	9545641	.	C	T	synonymous_variant	LOW	ENSMUST00000072079		Ctg/Ttg	Rrs1	4.714	26.0871
A0I_500545_T_DNA_AllSomatMut_Exp_July2019	chr1	9546668	.	A	AGAT	upstream_gene_variant	MODIFIER	ENSMUST00000027044			Rrs1	4.714	26.0871
A0I_500545_T_DNA_AllSomatMut_Exp_July2019	chr1	9872198	.	G	T	intron_variant	MODIFIER	ENSMUST00000097826			Sgk3	2.5145	5.6015
A0I_500545_T_DNA_AllSomatMut_Exp_July2019	chr1	9978902	.	A	T	missense_variant	MODERATE	ENSMUST00000027049	L239Q	cTa/cAa	Ppp1r42	-3.3219	0
A0I_500545_T_DNA_AllSomatMut_Exp_July2019	chr1	10408075	.	C	T	intron_variant	MODIFIER	ENSMUST00000035577			Cpa6	-3.1388	0.0135
A0I_500545_T_DNA_AllSomatMut_Exp_July2019	chr1	11098527	.	C	G	missense_variant	MODERATE	ENSMUST00000027056	S249C	tCc/tGc	Prex2	-0.081	0.8435
A0I_500545_T_DNA_AllSomatMut_Exp_July2019	chr1	11170951	.	G	T	intron_variant	MODIFIER	ENSMUST00000027056			Prex2	-0.081	0.8435
A0I_500545_T_DNA_AllSomatMut_Exp_July2019	chr1	11231795	.	A	C	splice_region_variant&synonymous_variant	LOW	ENSMUST00000027056		Agg/Cgg	Prex2	-0.081	0.8435
A0I_500545_T_DNA_AllSomatMut_Exp_July2019	chr1	11289321	.	G	A	splice_donor_variant	HIGH	ENSMUST00000027056			Prex2	-0.081	0.8435
A0I_500545_T_DNA_AllSomatMut_Exp_July2019	chr1	11414484	.	G	T	5_prime_UTR_variant	MODIFIER	ENSMUST00000048613			A830018L16Rik	-3.2198	0.0073
A0I_500545_T_DNA_AllSomatMut_Exp_July2019	chr1	11537532	.	C	T	intron_variant	MODIFIER	ENSMUST00000048613			A830018L16Rik	-3.2198	0.0073
A0I_500545_T_DNA_AllSomatMut_Exp_July2019	chr1	11588458	.	C	A	missense_variant	MODERATE	ENSMUST00000048613	L198I	Ctt/Att	A830018L16Rik	-3.2198	0.0073
A0I_500545_T_DNA_AllSomatMut_Exp_July2019	chr1	11950916	.	G	A	intron_variant	MODIFIER	ENSMUST00000048613			A830018L16Rik	-3.2198	0.0073
A0I_500545_T_DNA_AllSomatMut_Exp_July2019	chr1	12121547	.	C	A	non_coding_transcript_exon_variant	MODIFIER	ENSMUST00000187748			Gm7560	-3.3219	0
A0I_500545_T_DNA_AllSomatMut_Exp_July2019	chr1	12944077	.	C	A	missense_variant	MODERATE	ENSMUST00000115402	V318L	Gta/Tta	Slco5a1	-0.4532	0.629
A0I_500545_T_DNA_AllSomatMut_Exp_July2019	chr1	13062419	.	G	T	downstream_gene_variant	MODIFIER	ENSMUST00000059065
A0I_500545_T_DNA_AllSomatMut_Exp_July2019	chr1	13149038	.	C	T	synonymous_variant	LOW	ENSMUST00000006037		cgG/cgA	Ncoa2	2.7156	6.4542
A0I_500545_T_DNA_AllSomatMut_Exp_July2019	chr1	13407391	.	G	T	non_coding_transcript_exon_variant	MODIFIER	ENSMUST00000187246			Gm7593	-3.3219	0
A0I_500545_T_DNA_AllSomatMut_Exp_July2019	chr1	13570040	.	C	A	synonymous_variant	LOW	ENSMUST00000027068		ctG/ctT	Tram1	5.9233	60.4499
A0I_500545_T_DNA_AllSomatMut_Exp_July2019	chr1	14184570	.	G	T	intron_variant	MODIFIER	ENSMUST00000027066			Eya1	-2.1154	0.1305
A0I_500545_T_DNA_AllSomatMut_Exp_July2019	chr1	14898086	.	G	A	synonymous_variant	LOW	ENSMUST00000041447		acC/acT	Trpa1	-3.2361	0.0061
A0I_500545_T_DNA_AllSomatMut_Exp_July2019	chr1	15067083	.	G	T	intergenic_variant	MODIFIER
A0I_500545_T_DNA_AllSomatMut_Exp_July2019	chr1	16706208	.	G	T	stop_gained	HIGH	ENSMUST00000026881	G123*	Gga/Tga	Ly96	3.3511	10.0818
A0I_500545_T_DNA_AllSomatMut_Exp_July2019	chr1	16758237	.	C	A	non_coding_transcript_exon_variant	MODIFIER	ENSMUST00000185649			Gm29649	-3.3219	0
A0I_500545_T_DNA_AllSomatMut_Exp_July2019	chr1	16768730	.	G	A	non_coding_transcript_exon_variant	MODIFIER	ENSMUST00000071842			Gm5828	-3.1285	0.0143
A0I_500545_T_DNA_AllSomatMut_Exp_July2019	chr1	17097571	.	C	A	missense_variant	MODERATE	ENSMUST00000038382	G12C	Ggc/Tgc	Jph1	0.7315	1.5569
A0I_500545_T_DNA_AllSomatMut_Exp_July2019	chr1	17398679	.	C	A	non_coding_transcript_exon_variant	MODIFIER	ENSMUST00000186192			Rbm6-ps1	-2.8734	0.0364
A0I_500545_T_DNA_AllSomatMut_Exp_July2019	chr1	18124487	.	C	A	intron_variant	MODIFIER	ENSMUST00000026876			Crisp4	-3.3219	0
A0I_500545_T_DNA_AllSomatMut_Exp_July2019	chr1	19212484	.	C	A	intron_variant	MODIFIER	ENSMUST00000027059			Tfap2b	-3.3219	0
A0I_500545_T_DNA_AllSomatMut_Exp_July2019	chr1	19331329	.	T	A	non_coding_transcript_exon_variant	MODIFIER	ENSMUST00000188428			Gm4849	-3.3219	0
A0I_500545_T_DNA_AllSomatMut_Exp_July2019	chr1	20503048	.	C	A	missense_variant	MODERATE	ENSMUST00000088448	C1878F	tGt/tTt	Pkhd1	-3.2931	0.002
A0I_500545_T_DNA_AllSomatMut_Exp_July2019	chr1	20558561	.	C	T	intron_variant	MODIFIER	ENSMUST00000088448			Pkhd1	-3.2931	0.002
A0I_500545_T_DNA_AllSomatMut_Exp_July2019	chr1	20612671	.	C	A	intron_variant	MODIFIER	ENSMUST00000088448			Pkhd1	-3.2931	0.002
A0I_500545_T_DNA_AllSomatMut_Exp_July2019	chr1	21372657	.	C	A	downstream_gene_variant	MODIFIER	ENSMUST00000070223
A0I_500545_T_DNA_AllSomatMut_Exp_July2019	chr1	21384394	.	G	A	downstream_gene_variant	MODIFIER	ENSMUST00000140035			Khdc1b	-3.3219	0
A0I_500545_T_DNA_AllSomatMut_Exp_July2019	chr1	22363733	.	C	A	intron_variant	MODIFIER	ENSMUST00000081544			Rims1	-2.8734	0.0364
A0I_500545_T_DNA_AllSomatMut_Exp_July2019	chr1	22426115	.	C	T	intron_variant	MODIFIER	ENSMUST00000081544			Rims1	-2.8734	0.0364
A0I_500545_T_DNA_AllSomatMut_Exp_July2019	chr1	22427401	.	G	A	intron_variant	MODIFIER	ENSMUST00000081544			Rims1	-2.8734	0.0364
A0I_500545_T_DNA_AllSomatMut_Exp_July2019	chr1	22428571	.	G	T	missense_variant	MODERATE	ENSMUST00000081544	P737T	Cca/Aca	Rims1	-2.8734	0.0364
A0I_500545_T_DNA_AllSomatMut_Exp_July2019	chr1	22630426	.	G	T	synonymous_variant	LOW	ENSMUST00000081544		ggC/ggA	Rims1	-2.8734	0.0364
A0I_500545_T_DNA_AllSomatMut_Exp_July2019	chr1	24029233	.	C	T	missense_variant	MODERATE	ENSMUST00000027337	D852N	Gat/Aat	Fam135a	2.5898	5.9068
A0I_500545_T_DNA_AllSomatMut_Exp_July2019	chr1	24208864	.	C	A	intron_variant	MODIFIER	ENSMUST00000054588			Col9a1	-2.9533	0.0291
A0I_500545_T_DNA_AllSomatMut_Exp_July2019	chr1	24233789	.	G	T	intron_variant	MODIFIER	ENSMUST00000054588			Col9a1	-2.9533	0.0291
A0I_500545_T_DNA_AllSomatMut_Exp_July2019	chr1	24237217	.	G	C	synonymous_variant	LOW	ENSMUST00000054588		cgG/cgC	Col9a1	-2.9533	0.0291
A0I_500545_T_DNA_AllSomatMut_Exp_July2019	chr1	24237455	.	C	A	missense_variant	MODERATE	ENSMUST00000054588	T758N	aCc/aAc	Col9a1	-2.9533	0.0291
A0I_500545_T_DNA_AllSomatMut_Exp_July2019	chr1	24264707	.	G	T	missense_variant	MODERATE	ENSMUST00000115244	Q1132K	Cag/Aag	Col19a1	-3.1276	0.0144
A0I_500545_T_DNA_AllSomatMut_Exp_July2019	chr1	24315332	.	G	C	intron_variant	MODIFIER	ENSMUST00000051344			Col19a1	-3.1276	0.0144
A0I_500545_T_DNA_AllSomatMut_Exp_July2019	chr1	24451796	.	C	A	missense_variant&splice_region_variant	MODERATE	ENSMUST00000051344	G376V	gGt/gTt	Col19a1	-3.1276	0.0144
A0I_500545_T_DNA_AllSomatMut_Exp_July2019	chr1	24508260	.	G	T	intron_variant	MODIFIER	ENSMUST00000051344			Col19a1	-3.1276	0.0144
A0I_500545_T_DNA_AllSomatMut_Exp_July2019	chr1	24534264	.	C	A	missense_variant	MODERATE	ENSMUST00000051344	M142I	atG/atT	Col19a1	-3.1276	0.0144
A0I_500545_T_DNA_AllSomatMut_Exp_July2019	chr1	24537074	.	T	A	intron_variant	MODIFIER	ENSMUST00000051344			Col19a1	-3.1276	0.0144
A0I_500545_T_DNA_AllSomatMut_Exp_July2019	chr1	24743910	.	G	C	missense_variant	MODERATE	ENSMUST00000095062	V242L	Gtt/Ctt	Lmbrd1	3.3955	10.3996
A0I_500545_T_DNA_AllSomatMut_Exp_July2019	chr1	25084333	.	C	A	intron_variant	MODIFIER	ENSMUST00000041838			Adgrb3	-3.3219	0
A0I_500545_T_DNA_AllSomatMut_Exp_July2019	chr1	25094032	.	C	A	missense_variant	MODERATE	ENSMUST00000041838	E1324D	gaG/gaT	Adgrb3	-3.3219	0
A0I_500545_T_DNA_AllSomatMut_Exp_July2019	chr1	25228291	.	G	T	intron_variant	MODIFIER	ENSMUST00000041838			Adgrb3	-3.3219	0
A0I_500545_T_DNA_AllSomatMut_Exp_July2019	chr1	25396462	.	A	T	stop_gained	HIGH	ENSMUST00000041838	Y818*	taT/taA	Adgrb3	-3.3219	0
A0I_500545_T_DNA_AllSomatMut_Exp_July2019	chr1	25531853	.	C	A	intron_variant	MODIFIER	ENSMUST00000041838			Adgrb3	-3.3219	0
A0I_500545_T_DNA_AllSomatMut_Exp_July2019	chr1	25615312	.	G	A	intron_variant	MODIFIER	ENSMUST00000041838			Adgrb3;Gm29214	-3.3219	0
A0I_500545_T_DNA_AllSomatMut_Exp_July2019	chr1	26682686	.	G	C	missense_variant	MODERATE	ENSMUST00000097801	H1138D	Cat/Gat	4931408C20Rik	-3.3219	0
A0I_500545_T_DNA_AllSomatMut_Exp_July2019	chr1	28801693	.	T	A	non_coding_transcript_exon_variant	MODIFIER	ENSMUST00000122295			Gm5697	-3.3219	0
A0I_500545_T_DNA_AllSomatMut_Exp_July2019	chr1	29484998	.	C	T	non_coding_transcript_exon_variant	MODIFIER	ENSMUST00000190438			Gm5525	-2.4514	0.0827
A0I_500545_T_DNA_AllSomatMut_Exp_July2019	chr1	30770214	.	C	A	non_coding_transcript_exon_variant	MODIFIER	ENSMUST00000188572			Gm6473	-3.3219	0
A0I_500545_T_DNA_AllSomatMut_Exp_July2019	chr1	31190211	.	A	T	intron_variant	MODIFIER	ENSMUST00000062560			4931428L18Rik;Lgsn	-3.3219	0
A0I_500545_T_DNA_AllSomatMut_Exp_July2019	chr1	31204360	.	G	T	stop_gained	HIGH	ENSMUST00000062560	E508*	Gag/Tag	4931428L18Rik;Lgsn	-3.3219	0
A0I_500545_T_DNA_AllSomatMut_Exp_July2019	chr1	31615773	.	G	T	non_coding_transcript_exon_variant	MODIFIER	ENSMUST00000095050			Gm19680	2.2703	4.7135
A0I_500545_T_DNA_AllSomatMut_Exp_July2019	chr1	32467856	.	G	C	missense_variant	MODERATE	ENSMUST00000027226	G194R	Ggg/Cgg	Khdrbs2	-3.3219	0
A0I_500545_T_DNA_AllSomatMut_Exp_July2019	chr1	32657507	.	G	T	missense_variant	MODERATE	ENSMUST00000027226	G339V	gGg/gTg	Khdrbs2	-3.3219	0
A0I_500545_T_DNA_AllSomatMut_Exp_July2019	chr1	34169059	.	T	A	intron_variant	MODIFIER	ENSMUST00000097785			Dst;Gm26788	0.4994	9.21405
A0I_500545_T_DNA_AllSomatMut_Exp_July2019	chr1	34172377	.	G	T	intron_variant	MODIFIER	ENSMUST00000097785			Dst;Gm26788	0.4994	9.21405
A0I_500545_T_DNA_AllSomatMut_Exp_July2019	chr1	34182747	.	G	C	missense_variant	MODERATE	ENSMUST00000183302	C2544S	tGc/tCc	Dst	4.2143	18.4205
A0I_500545_T_DNA_AllSomatMut_Exp_July2019	chr1	34183194	.	G	T	intron_variant	MODIFIER	ENSMUST00000097785			Dst	4.2143	18.4205
A0I_500545_T_DNA_AllSomatMut_Exp_July2019	chr1	34249984	.	C	A	missense_variant	MODERATE	ENSMUST00000183034	Q5715K	Cag/Aag	Dst	4.2143	18.4205
A0I_500545_T_DNA_AllSomatMut_Exp_July2019	chr1	34249985	.	A	G	missense_variant	MODERATE	ENSMUST00000183034	Q5715R	cAg/cGg	Dst	4.2143	18.4205
A0I_500545_T_DNA_AllSomatMut_Exp_July2019	chr1	34367282	.	C	G	upstream_gene_variant	MODIFIER	ENSMUST00000187302
A0I_500545_T_DNA_AllSomatMut_Exp_July2019	chr1	34471663	.	T	A	missense_variant	MODERATE	ENSMUST00000027302	L260H	cTc/cAc	Ptpn18;Gm28417	2.7811	27.1809
A0I_500545_T_DNA_AllSomatMut_Exp_July2019	chr1	34587765	.	G	T	missense_variant	MODERATE	ENSMUST00000052670	G362C	Ggt/Tgt	Amer3	-3.3219	0
A0I_500545_T_DNA_AllSomatMut_Exp_July2019	chr1	34589862	.	C	T	3_prime_UTR_variant	MODIFIER	ENSMUST00000052670			Amer3	-3.3219	0
A0I_500545_T_DNA_AllSomatMut_Exp_July2019	chr1	34970103	.	C	T	non_coding_transcript_exon_variant	MODIFIER	ENSMUST00000191672			Gm8009	-3.3219	0
A0I_500545_T_DNA_AllSomatMut_Exp_July2019	chr1	36162467	.	C	G	intron_variant	MODIFIER	ENSMUST00000046875			Uggt1	4.6492	24.9367
A0I_500545_T_DNA_AllSomatMut_Exp_July2019	chr1	36184702	.	C	A	intron_variant	MODIFIER	ENSMUST00000046875			Uggt1	4.6492	24.9367
A0I_500545_T_DNA_AllSomatMut_Exp_July2019	chr1	36266638	.	C	G	intron_variant	MODIFIER	ENSMUST00000056946			Neurl3	4.6926	25.7013
A0I_500545_T_DNA_AllSomatMut_Exp_July2019	chr1	36269343	.	AC	A	frameshift_variant	HIGH	ENSMUST00000056946	R129X	cGt/ct	Neurl3	4.6926	25.7013
A0I_500545_T_DNA_AllSomatMut_Exp_July2019	chr1	36269345	.	G	A	missense_variant	MODERATE	ENSMUST00000056946	R129C	Cgt/Tgt	Neurl3	4.6926	25.7013
A0I_500545_T_DNA_AllSomatMut_Exp_July2019	chr1	36412534	.	G	A	upstream_gene_variant	MODIFIER	ENSMUST00000140452			Fer1l5	-3.1181	0.0151
A0I_500545_T_DNA_AllSomatMut_Exp_July2019	chr1	36549658	.	C	A	missense_variant	MODERATE	ENSMUST00000114991	G796C	Ggc/Tgc	Sema4c	3.9676	15.5095
A0I_500545_T_DNA_AllSomatMut_Exp_July2019	chr1	36551978	.	T	G	synonymous_variant	LOW	ENSMUST00000114991		Agg/Cgg	Sema4c	3.9676	15.5095
A0I_500545_T_DNA_AllSomatMut_Exp_July2019	chr1	36601800	.	G	A	intron_variant	MODIFIER	ENSMUST00000114981			Fam178b	-1.7285	0.2013
A0I_500545_T_DNA_AllSomatMut_Exp_July2019	chr1	36808600	.	C	A	intron_variant	MODIFIER	ENSMUST00000027290			Tmem131	3.6643	12.55
A0I_500545_T_DNA_AllSomatMut_Exp_July2019	chr1	36811398	.	AC	A	intron_variant	MODIFIER	ENSMUST00000027290			Tmem131	3.6643	12.55
A0I_500545_T_DNA_AllSomatMut_Exp_July2019	chr1	36811400	.	G	T	upstream_gene_variant	MODIFIER	ENSMUST00000187917			Tmem131	3.6643	12.55
A0I_500545_T_DNA_AllSomatMut_Exp_July2019	chr1	36958088	.	G	T	non_coding_transcript_exon_variant	MODIFIER	ENSMUST00000116168			Rpl12-ps1	-2.258	0.1088
A0I_500545_T_DNA_AllSomatMut_Exp_July2019	chr1	37232282	.	C	A	missense_variant	MODERATE	ENSMUST00000027288	P13Q	cCg/cAg	Cnga3	-3.2195	0.0073
A0I_500545_T_DNA_AllSomatMut_Exp_July2019	chr1	37232284	.	A	C	missense_variant	MODERATE	ENSMUST00000027288	T14P	Acc/Ccc	Cnga3	-3.2195	0.0073
A0I_500545_T_DNA_AllSomatMut_Exp_July2019	chr1	37261408	.	A	G	missense_variant	MODERATE	ENSMUST00000027288	D403G	gAc/gGc	Cnga3	-3.2195	0.0073
A0I_500545_T_DNA_AllSomatMut_Exp_July2019	chr1	37261830	.	C	T	missense_variant	MODERATE	ENSMUST00000027288	R544C	Cgt/Tgt	Cnga3	-3.2195	0.0073
A0I_500545_T_DNA_AllSomatMut_Exp_July2019	chr1	37623886	.	A	T	missense_variant	MODERATE	ENSMUST00000160023	L453Q	cTg/cAg	2010300C02Rik	-1.5016	0.2526
A0I_500545_T_DNA_AllSomatMut_Exp_July2019	chr1	37638060	.	G	A	intron_variant	MODIFIER	ENSMUST00000160589			2010300C02Rik	-1.5016	0.2526
A0I_500545_T_DNA_AllSomatMut_Exp_July2019	chr1	38037063	.	G	C	intron_variant	MODIFIER	ENSMUST00000027252			Eif5b	4.0923	16.9191
A0I_500545_T_DNA_AllSomatMut_Exp_July2019	chr1	38329743	.	C	A	intron_variant	MODIFIER	ENSMUST00000039827			Aff3	-0.5484	0.5824
A0I_500545_T_DNA_AllSomatMut_Exp_July2019	chr1	38487773	.	C	G	intron_variant	MODIFIER	ENSMUST00000039827			Aff3;Gm34727	-1.93515	0.2912
A0I_500545_T_DNA_AllSomatMut_Exp_July2019	chr1	38535142	.	C	CG	frameshift_variant	HIGH	ENSMUST00000039827	-212-213X	-/C	Aff3	-0.5484	0.5824
A0I_500545_T_DNA_AllSomatMut_Exp_July2019	chr1	38535143	.	A	G	synonymous_variant	LOW	ENSMUST00000039827		tgT/tgC	Aff3	-0.5484	0.5824
A0I_500545_T_DNA_AllSomatMut_Exp_July2019	chr1	38813306	.	C	T	missense_variant	MODERATE	ENSMUST00000039612	A155T	Gca/Aca	Lonrf2	-2.9914	0.0257
A0I_500545_T_DNA_AllSomatMut_Exp_July2019	chr1	39336195	.	G	T	intron_variant	MODIFIER	ENSMUST00000056815			Npas2	-1.4893	0.2556
A0I_500545_T_DNA_AllSomatMut_Exp_July2019	chr1	39371234	.	G	T	downstream_gene_variant	MODIFIER	ENSMUST00000054462			Rpl31	10.2494	1214.43
A0I_500545_T_DNA_AllSomatMut_Exp_July2019	chr1	40003775	.	G	T	missense_variant	MODERATE	ENSMUST00000163854	A597S	Gca/Tca	Map4k4	6.3489	81.2239
A0I_500545_T_DNA_AllSomatMut_Exp_July2019	chr1	40478431	.	C	A	missense_variant	MODERATE	ENSMUST00000087983	H118N	Cac/Aac	Il18r1	0.8549	1.7048
A0I_500545_T_DNA_AllSomatMut_Exp_July2019	chr1	40489770	.	G	C	intron_variant	MODIFIER	ENSMUST00000087983			Il18r1	0.8549	1.7048
A0I_500545_T_DNA_AllSomatMut_Exp_July2019	chr1	42231118	.	C	A	downstream_gene_variant	MODIFIER	ENSMUST00000066196
A0I_500545_T_DNA_AllSomatMut_Exp_July2019	chr1	42694812	.	C	A	upstream_gene_variant	MODIFIER	ENSMUST00000054883			Pantr1	-3.3219	0
A0I_500545_T_DNA_AllSomatMut_Exp_July2019	chr1	43128251	.	G	A	synonymous_variant	LOW	ENSMUST00000008280		ccC/ccT	Fhl2	6.2386	75.2403
A0I_500545_T_DNA_AllSomatMut_Exp_July2019	chr1	44181010	.	G	T	synonymous_variant	LOW	ENSMUST00000027214		gtG/gtT	Ercc5	2.0858	4.1359
A0I_500545_T_DNA_AllSomatMut_Exp_July2019	chr1	44211086	.	A	C	missense_variant	MODERATE	ENSMUST00000054801	H53Q	caT/caG	Mettl21e	-3.3219	0
A0I_500545_T_DNA_AllSomatMut_Exp_July2019	chr1	45333692	.	G	C	intron_variant	MODIFIER	ENSMUST00000087883			Col3a1	9.8571	925.26
A0I_500545_T_DNA_AllSomatMut_Exp_July2019	chr1	45414815	.	G	A	intron_variant	MODIFIER	ENSMUST00000086430			Col5a2	6.8054	111.497
A0I_500545_T_DNA_AllSomatMut_Exp_July2019	chr1	45921188	.	C	G	missense_variant	MODERATE	ENSMUST00000027137	G80A	gGt/gCt	Slc40a1	2.2318	4.5869
A0I_500545_T_DNA_AllSomatMut_Exp_July2019	chr1	46225797	.	C	A	stop_gained	HIGH	ENSMUST00000069293	Y2150*	taC/taA	Dnah7b	-2.855	0.0381
A0I_500545_T_DNA_AllSomatMut_Exp_July2019	chr1	46361317	.	A	T	intron_variant	MODIFIER	ENSMUST00000069293			Dnah7b	-2.855	0.0381
A0I_500545_T_DNA_AllSomatMut_Exp_July2019	chr1	46416102	.	G	T	non_coding_transcript_exon_variant	MODIFIER	ENSMUST00000188705			Gm8326	-3.3219	0
A0I_500545_T_DNA_AllSomatMut_Exp_July2019	chr1	46519557	.	T	A	intron_variant	MODIFIER	ENSMUST00000189749			Dnah7c	-3.3219	0
A0I_500545_T_DNA_AllSomatMut_Exp_July2019	chr1	46533219	.	C	T	stop_gained	HIGH	ENSMUST00000189749	R951*	Cga/Tga	Dnah7c	-3.3219	0
A0I_500545_T_DNA_AllSomatMut_Exp_July2019	chr1	48882030	.	G	T	non_coding_transcript_exon_variant	MODIFIER	ENSMUST00000181115			Gm8357	-3.3219	0
A0I_500545_T_DNA_AllSomatMut_Exp_July2019	chr1	48882354	.	G	A	non_coding_transcript_exon_variant	MODIFIER	ENSMUST00000181115			Gm8357	-3.3219	0
A0I_500545_T_DNA_AllSomatMut_Exp_July2019	chr1	50938317	.	G	T	synonymous_variant	LOW	ENSMUST00000081851		gtG/gtT	Tmeff2	-1.878	0.1717
A0I_500545_T_DNA_AllSomatMut_Exp_July2019	chr1	51778321	.	C	A	downstream_gene_variant	MODIFIER	ENSMUST00000126952			Myo1b	4.487	22.2742
A0I_500545_T_DNA_AllSomatMut_Exp_July2019	chr1	51793732	.	C	A	intron_variant	MODIFIER	ENSMUST00000018561			Myo1b	4.487	22.2742
A0I_500545_T_DNA_AllSomatMut_Exp_July2019	chr1	52083193	.	G	A	intron_variant	MODIFIER	ENSMUST00000027277			Stat4;Gm28177	-0.7671	1.4187
A0I_500545_T_DNA_AllSomatMut_Exp_July2019	chr1	52479152	.	C	A	intron_variant	MODIFIER	ENSMUST00000069792			Nab1	5.2249	37.2141
A0I_500545_T_DNA_AllSomatMut_Exp_July2019	chr1	52490511	.	C	A	missense_variant	MODERATE	ENSMUST00000069792	V76F	Gtt/Ttt	Nab1	5.2249	37.2141
A0I_500545_T_DNA_AllSomatMut_Exp_July2019	chr1	52504072	.	G	A	upstream_gene_variant	MODIFIER	ENSMUST00000069792			Gm5976	-3.3219	0
A0I_500545_T_DNA_AllSomatMut_Exp_July2019	chr1	52584938	.	C	A	non_coding_transcript_exon_variant	MODIFIER	ENSMUST00000179821			Gm5527	-3.3219	0
A0I_500545_T_DNA_AllSomatMut_Exp_July2019	chr1	52656929	.	G	A	downstream_gene_variant	MODIFIER	ENSMUST00000087701			Mfsd6	0.9261	1.7961
A0I_500545_T_DNA_AllSomatMut_Exp_July2019	chr1	52658345	.	G	A	synonymous_variant	LOW	ENSMUST00000156876		caC/caT	Mfsd6	0.9261	1.7961
A0I_500545_T_DNA_AllSomatMut_Exp_July2019	chr1	53321530	.	G	T	missense_variant	MODERATE	ENSMUST00000027265	V377F	Gtt/Ttt	Osgepl1	2.0171	3.9387
A0I_500545_T_DNA_AllSomatMut_Exp_July2019	chr1	53432863	.	G	C	intron_variant	MODIFIER	ENSMUST00000094964			Dnah7a	-3.3219	0
A0I_500545_T_DNA_AllSomatMut_Exp_July2019	chr1	53537512	.	C	A	synonymous_variant	LOW	ENSMUST00000094964		gcG/gcT	Dnah7a	-3.3219	0
A0I_500545_T_DNA_AllSomatMut_Exp_July2019	chr1	53635506	.	T	A	intron_variant	MODIFIER	ENSMUST00000094964			Dnah7a	-3.3219	0
A0I_500545_T_DNA_AllSomatMut_Exp_July2019	chr1	53635791	.	C	A	intron_variant	MODIFIER	ENSMUST00000094964			Dnah7a	-3.3219	0
A0I_500545_T_DNA_AllSomatMut_Exp_July2019	chr1	53636105	.	A	T	synonymous_variant	LOW	ENSMUST00000094964		acT/acA	Dnah7a	-3.3219	0
A0I_500545_T_DNA_AllSomatMut_Exp_July2019	chr1	53662433	.	C	A	missense_variant	MODERATE	ENSMUST00000094964	V188L	Gta/Tta	Dnah7a	-3.3219	0
A0I_500545_T_DNA_AllSomatMut_Exp_July2019	chr1	53913884	.	C	A	intron_variant	MODIFIER	ENSMUST00000087659			Hecw2	-1.0038	0.3978
A0I_500545_T_DNA_AllSomatMut_Exp_July2019	chr1	53927116	.	C	G	missense_variant	MODERATE	ENSMUST00000087659	V311L	Gtg/Ctg	Hecw2	-1.0038	0.3978
A0I_500545_T_DNA_AllSomatMut_Exp_July2019	chr1	53937134	.	C	T	splice_acceptor_variant	HIGH	ENSMUST00000087659			Hecw2	-1.0038	0.3978
A0I_500545_T_DNA_AllSomatMut_Exp_July2019	chr1	54278744	.	C	T	missense_variant	MODERATE	ENSMUST00000027128	H281Y	Cac/Tac	Ccdc150	-2.9853	0.0262
A0I_500545_T_DNA_AllSomatMut_Exp_July2019	chr1	54329127	.	G	T	intron_variant	MODIFIER	ENSMUST00000027128			Ccdc150	-2.9853	0.0262
A0I_500545_T_DNA_AllSomatMut_Exp_July2019	chr1	54371004	.	C	A	downstream_gene_variant	MODIFIER	ENSMUST00000027128
A0I_500545_T_DNA_AllSomatMut_Exp_July2019	chr1	54399163	.	T	A	missense_variant	MODERATE	ENSMUST00000041638	Q831L	cAg/cTg	Gtf3c3	2.6883	6.331
A0I_500545_T_DNA_AllSomatMut_Exp_July2019	chr1	54430478	.	T	A	intron_variant	MODIFIER	ENSMUST00000041638			Gtf3c3	2.6883	6.331
A0I_500545_T_DNA_AllSomatMut_Exp_July2019	chr1	54482077	.	G	T	intron_variant	MODIFIER	ENSMUST00000097739			Pgap1	-0.5629	0.5756
A0I_500545_T_DNA_AllSomatMut_Exp_July2019	chr1	55016379	.	C	A	missense_variant	MODERATE	ENSMUST00000027127	D138Y	Gat/Tat	Sf3b1	5.7586	53.9168
A0I_500545_T_DNA_AllSomatMut_Exp_July2019	chr1	55066862	.	A	G	intron_variant	MODIFIER	ENSMUST00000027125			Coq10b;Gm17971	1.53025	12.7883
A0I_500545_T_DNA_AllSomatMut_Exp_July2019	chr1	55128068	.	G	T	upstream_gene_variant	MODIFIER	ENSMUST00000027122			Gm16581	-3.3219	0
A0I_500545_T_DNA_AllSomatMut_Exp_July2019	chr1	56796908	.	C	A	stop_gained	HIGH	ENSMUST00000042857	E634*	Gag/Tag	Satb2	0.9522	1.8307
A0I_500545_T_DNA_AllSomatMut_Exp_July2019	chr1	56891162	.	C	A	splice_donor_variant	HIGH	ENSMUST00000042857			Satb2	0.9522	1.8307
A0I_500545_T_DNA_AllSomatMut_Exp_July2019	chr1	56899098	.	C	T	synonymous_variant	LOW	ENSMUST00000042857		agG/agA	Satb2	0.9522	1.8307
A0I_500545_T_DNA_AllSomatMut_Exp_July2019	chr1	57831946	.	G	T	intron_variant	MODIFIER	ENSMUST00000163239			Spats2l	1.7425	3.2388
A0I_500545_T_DNA_AllSomatMut_Exp_July2019	chr1	57956747	.	C	A	missense_variant	MODERATE	ENSMUST00000114410	G291C	Ggc/Tgc	Kctd18	1.9029	3.6313
A0I_500545_T_DNA_AllSomatMut_Exp_July2019	chr1	58019782	.	G	A	intron_variant	MODIFIER	ENSMUST00000027202			Sgo2a	2.8076	6.8855
A0I_500545_T_DNA_AllSomatMut_Exp_July2019	chr1	58043760	.	C	T	intron_variant	MODIFIER	ENSMUST00000001027			Aox1	2.6167	6.0199
A0I_500545_T_DNA_AllSomatMut_Exp_July2019	chr1	58056132	.	G	T	intron_variant	MODIFIER	ENSMUST00000001027			Aox1	2.6167	6.0199
A0I_500545_T_DNA_AllSomatMut_Exp_July2019	chr1	58138322	.	T	G	missense_variant	MODERATE	ENSMUST00000162011	M232R	aTg/aGg	Aox3	1.4641	2.6528
A0I_500545_T_DNA_AllSomatMut_Exp_July2019	chr1	58142900	.	G	A	intron_variant	MODIFIER	ENSMUST00000040999			Aox3	1.4641	2.6528
A0I_500545_T_DNA_AllSomatMut_Exp_July2019	chr1	58170805	.	G	T	intron_variant	MODIFIER	ENSMUST00000040999			Aox3	1.4641	2.6528
A0I_500545_T_DNA_AllSomatMut_Exp_July2019	chr1	58312272	.	C	A	regulatory_region_variant	MODIFIER	ENSMUSR00000296342			Gm15759;Aox2	-3.25935	0.0045
A0I_500545_T_DNA_AllSomatMut_Exp_July2019	chr1	58330966	.	G	A	intron_variant	MODIFIER	ENSMUST00000114366			Aox2	-3.1968	0.009
A0I_500545_T_DNA_AllSomatMut_Exp_July2019	chr1	58350043	.	G	T	intron_variant	MODIFIER	ENSMUST00000114366			Aox2	-3.1968	0.009
A0I_500545_T_DNA_AllSomatMut_Exp_July2019	chr1	58529591	.	C	A	3_prime_UTR_variant	MODIFIER	ENSMUST00000038372			Fam126b	0.6145	1.4278
A0I_500545_T_DNA_AllSomatMut_Exp_July2019	chr1	58595577	.	G	T	intron_variant	MODIFIER	ENSMUST00000027193			Ndufb3	6.4032	84.3471
A0I_500545_T_DNA_AllSomatMut_Exp_July2019	chr1	58892811	.	T	A	upstream_gene_variant	MODIFIER	ENSMUST00000188624
A0I_500545_T_DNA_AllSomatMut_Exp_July2019	chr1	59003352	.	TC	T	non_coding_transcript_exon_variant	MODIFIER	ENSMUST00000054653			C2cd6b	-3.3219	0
A0I_500545_T_DNA_AllSomatMut_Exp_July2019	chr1	59076619	.	AC	A	intron_variant	MODIFIER	ENSMUST00000097080			C2cd6	-3.0053	0.0245
A0I_500545_T_DNA_AllSomatMut_Exp_July2019	chr1	60027862	.	C	T	intron_variant	MODIFIER	ENSMUST00000027172			Ica1l	-2.5927	0.0656
A0I_500545_T_DNA_AllSomatMut_Exp_July2019	chr1	60372643	.	G	T	non_coding_transcript_exon_variant	MODIFIER	ENSMUST00000114202			Cyp20a1	4.238	18.7272
A0I_500545_T_DNA_AllSomatMut_Exp_July2019	chr1	60391664	.	A	T	downstream_gene_variant	MODIFIER	ENSMUST00000060608
A0I_500545_T_DNA_AllSomatMut_Exp_July2019	chr1	63038477	.	C	A	non_coding_transcript_exon_variant	MODIFIER	ENSMUST00000122045			Ino80d;Rps13-ps7	-1.11115	1.01915
A0I_500545_T_DNA_AllSomatMut_Exp_July2019	chr1	63093226	.	C	A	intron_variant	MODIFIER	ENSMUST00000097718			Ino80d	1.0996	2.0383
A0I_500545_T_DNA_AllSomatMut_Exp_July2019	chr1	63302648	.	C	G	missense_variant	MODERATE	ENSMUST00000029025	P62R	cCa/cGa	Zdbf2	-2.475	0.0797
A0I_500545_T_DNA_AllSomatMut_Exp_July2019	chr1	63585508	.	G	A	intron_variant	MODIFIER	ENSMUST00000087374			Adam23	-0.9313	0.4234
A0I_500545_T_DNA_AllSomatMut_Exp_July2019	chr1	63737004	.	G	T	intron_variant	MODIFIER	ENSMUST00000027103			Fastkd2	3.5383	11.4924
A0I_500545_T_DNA_AllSomatMut_Exp_July2019	chr1	64550945	.	A	T	missense_variant	MODERATE	ENSMUST00000049932	Q30L	cAg/cTg	Creb1	3.3404	10.0061
A0I_500545_T_DNA_AllSomatMut_Exp_July2019	chr1	64732738	.	C	G	3_prime_UTR_variant	MODIFIER	ENSMUST00000063982			Fzd5	1.2339	2.247
A0I_500545_T_DNA_AllSomatMut_Exp_July2019	chr1	64938387	.	C	T	5_prime_UTR_variant	MODIFIER	ENSMUST00000097713			Plekhm3	1.5919	2.908
A0I_500545_T_DNA_AllSomatMut_Exp_July2019	chr1	65016567	.	T	G	intron_variant	MODIFIER	ENSMUST00000069142			Akr1cl	-3.1071	0.016
A0I_500545_T_DNA_AllSomatMut_Exp_July2019	chr1	65051229	.	G	C	upstream_gene_variant	MODIFIER	ENSMUST00000087359
A0I_500545_T_DNA_AllSomatMut_Exp_July2019	chr1	65063583	.	T	A	upstream_gene_variant	MODIFIER	ENSMUST00000045028
A0I_500545_T_DNA_AllSomatMut_Exp_July2019	chr1	65220015	.	G	T	intron_variant	MODIFIER	ENSMUST00000081154			Pikfyve	2.3852	5.1127
A0I_500545_T_DNA_AllSomatMut_Exp_July2019	chr1	65321918	.	A	T	intron_variant	MODIFIER	ENSMUST00000027083			Pth2r	-3.3219	0
A0I_500545_T_DNA_AllSomatMut_Exp_July2019	chr1	65346869	.	C	A	stop_gained	HIGH	ENSMUST00000027083	Y250*	taC/taA	Pth2r	-3.3219	0
A0I_500545_T_DNA_AllSomatMut_Exp_July2019	chr1	66469482	.	A	AC	frameshift_variant	HIGH	ENSMUST00000061620	-37-38X	-/C	Unc80	-3.3219	0
A0I_500545_T_DNA_AllSomatMut_Exp_July2019	chr1	66530124	.	T	A	synonymous_variant	LOW	ENSMUST00000061620		ccT/ccA	Unc80	-3.3219	0
A0I_500545_T_DNA_AllSomatMut_Exp_July2019	chr1	66550919	.	TC	T	intron_variant	MODIFIER	ENSMUST00000061620			Unc80	-3.3219	0
A0I_500545_T_DNA_AllSomatMut_Exp_July2019	chr1	66627218	.	G	T	missense_variant	MODERATE	ENSMUST00000061620	R1855L	cGa/cTa	Unc80	-3.3219	0
A0I_500545_T_DNA_AllSomatMut_Exp_July2019	chr1	66695546	.	C	A	missense_variant	MODERATE	ENSMUST00000061620	P3311T	Cct/Act	Unc80	-3.3219	0
A0I_500545_T_DNA_AllSomatMut_Exp_July2019	chr1	66701449	.	G	T	intron_variant	MODIFIER	ENSMUST00000027157			Rpe	4.1811	17.9988
A0I_500545_T_DNA_AllSomatMut_Exp_July2019	chr1	67148659	.	T	A	intron_variant	MODIFIER	ENSMUST00000027144			Cps1	-1.9174	0.1644
A0I_500545_T_DNA_AllSomatMut_Exp_July2019	chr1	67160781	.	A	T	intron_variant	MODIFIER	ENSMUST00000027144			Cps1	-1.9174	0.1644
A0I_500545_T_DNA_AllSomatMut_Exp_July2019	chr1	67170944	.	T	A	stop_gained	HIGH	ENSMUST00000027144	C644*	tgT/tgA	Cps1	-1.9174	0.1644
A0I_500545_T_DNA_AllSomatMut_Exp_July2019	chr1	67220445	.	T	C	intron_variant	MODIFIER	ENSMUST00000027144			Cps1	-1.9174	0.1644
A0I_500545_T_DNA_AllSomatMut_Exp_July2019	chr1	69827164	.	G	T	intron_variant	MODIFIER	ENSMUST00000065425			Spag16	-2.9502	0.0293
A0I_500545_T_DNA_AllSomatMut_Exp_July2019	chr1	71074521	.	T	A	intron_variant	MODIFIER	ENSMUST00000027393			Bard1	1.4532	2.6322
A0I_500545_T_DNA_AllSomatMut_Exp_July2019	chr1	71260866	.	A	T	missense_variant	MODERATE	ENSMUST00000087268	L2256H	cTc/cAc	Abca12	-3.3219	0
A0I_500545_T_DNA_AllSomatMut_Exp_July2019	chr1	71260867	.	G	T	missense_variant	MODERATE	ENSMUST00000087268	L2256I	Ctc/Atc	Abca12	-3.3219	0
A0I_500545_T_DNA_AllSomatMut_Exp_July2019	chr1	71276356	.	T	C	intron_variant	MODIFIER	ENSMUST00000087268			Abca12	-3.3219	0
A0I_500545_T_DNA_AllSomatMut_Exp_July2019	chr1	71306971	.	T	A	intron_variant	MODIFIER	ENSMUST00000087268			Abca12	-3.3219	0
A0I_500545_T_DNA_AllSomatMut_Exp_July2019	chr1	71353725	.	G	T	missense_variant	MODERATE	ENSMUST00000087268	D118E	gaC/gaA	Abca12	-3.3219	0
A0I_500545_T_DNA_AllSomatMut_Exp_July2019	chr1	71652843	.	C	A	missense_variant	MODERATE	ENSMUST00000055226	S47I	aGt/aTt	Fn1;Apol7d	2.7514	116.02
A0I_500545_T_DNA_AllSomatMut_Exp_July2019	chr1	71657113	.	G	T	upstream_gene_variant	MODIFIER	ENSMUST00000055226			Apol7d	-2.3587	0.0947
A0I_500545_T_DNA_AllSomatMut_Exp_July2019	chr1	72004463	.	G	A	non_coding_transcript_exon_variant	MODIFIER	ENSMUST00000076314			4933417E11Rik;4930556G22Rik;Gm5528	-2.99907	0.0318333
A0I_500545_T_DNA_AllSomatMut_Exp_July2019	chr1	72428777	.	G	C	missense_variant	MODERATE	ENSMUST00000047786	S365R	agC/agG	March4	-2.072	0.1375
A0I_500545_T_DNA_AllSomatMut_Exp_July2019	chr1	72597547	.	G	A	intron_variant	MODIFIER	ENSMUST00000047615			Smarcal1	3.4228	10.6007
A0I_500545_T_DNA_AllSomatMut_Exp_July2019	chr1	72616790	.	G	C	intron_variant	MODIFIER	ENSMUST00000047615			Smarcal1	3.4228	10.6007
A0I_500545_T_DNA_AllSomatMut_Exp_July2019	chr1	72647309	.	G	T	intron_variant	MODIFIER	ENSMUST00000053499			Ankar	-3.3219	0
A0I_500545_T_DNA_AllSomatMut_Exp_July2019	chr1	72659223	.	C	A	splice_region_variant&intron_variant	LOW	ENSMUST00000053499			Ankar	-3.3219	0
A0I_500545_T_DNA_AllSomatMut_Exp_July2019	chr1	72674194	.	A	C	intron_variant	MODIFIER	ENSMUST00000053499			Ankar	-3.3219	0
A0I_500545_T_DNA_AllSomatMut_Exp_July2019	chr1	72674196	.	A	C	intron_variant	MODIFIER	ENSMUST00000053499			Ankar	-3.3219	0
A0I_500545_T_DNA_AllSomatMut_Exp_July2019	chr1	74292791	.	C	G	intron_variant	MODIFIER	ENSMUST00000016309			Pnkd;Tmbim1	5.45535	43.854
A0I_500545_T_DNA_AllSomatMut_Exp_July2019	chr1	74383689	.	C	A	missense_variant	MODERATE	ENSMUST00000027368	A367E	gCa/gAa	Slc11a1	4.2465	18.8391
A0I_500545_T_DNA_AllSomatMut_Exp_July2019	chr1	74384211	.	C	A	intron_variant	MODIFIER	ENSMUST00000027368			Slc11a1	4.2465	18.8391
A0I_500545_T_DNA_AllSomatMut_Exp_July2019	chr1	74414977	.	G	T	intron_variant	MODIFIER	ENSMUST00000027366			Vil1	-2.0555	0.1403
A0I_500545_T_DNA_AllSomatMut_Exp_July2019	chr1	74594546	.	TC	T	intron_variant	MODIFIER	ENSMUST00000027357			Rnf25	4.6932	25.7115
A0I_500545_T_DNA_AllSomatMut_Exp_July2019	chr1	74601504	.	G	T	upstream_gene_variant	MODIFIER	ENSMUST00000027357			Stk36	0.0277	0.9173
A0I_500545_T_DNA_AllSomatMut_Exp_July2019	chr1	74687885	.	G	T	intron_variant	MODIFIER	ENSMUST00000042125			Ttll4	2.6565	6.1912
A0I_500545_T_DNA_AllSomatMut_Exp_July2019	chr1	74748457	.	C	A	intron_variant	MODIFIER	ENSMUST00000081636			Prkag3	-0.0326	0.8757
A0I_500545_T_DNA_AllSomatMut_Exp_July2019	chr1	74926672	.	G	A	missense_variant	MODERATE	ENSMUST00000094844	S393F	tCc/tTc	Cfap65	-3.3219	0
A0I_500545_T_DNA_AllSomatMut_Exp_July2019	chr1	75129301	.	A	T	intron_variant	MODIFIER	ENSMUST00000027405			Slc23a3	-2.6127	0.0633
A0I_500545_T_DNA_AllSomatMut_Exp_July2019	chr1	75241273	.	G	T	downstream_gene_variant	MODIFIER	ENSMUST00000185654			Dnajb2	4.032	16.2225
A0I_500545_T_DNA_AllSomatMut_Exp_July2019	chr1	75427562	.	G	T	intron_variant	MODIFIER	ENSMUST00000087122			Speg	2.7998	6.848
A0I_500545_T_DNA_AllSomatMut_Exp_July2019	chr1	75443051	.	G	A	3_prime_UTR_variant	MODIFIER	ENSMUST00000037796			Gmppa	5.1488	35.2982
A0I_500545_T_DNA_AllSomatMut_Exp_July2019	chr1	75475528	.	T	A	synonymous_variant	LOW	ENSMUST00000079205		gcA/gcT	Chpf	4.7567	26.874
A0I_500545_T_DNA_AllSomatMut_Exp_July2019	chr1	75521760	.	C	T	5_prime_UTR_variant	MODIFIER	ENSMUST00000113553			Stk11ip	2.4254	5.2597
A0I_500545_T_DNA_AllSomatMut_Exp_July2019	chr1	75552622	.	G	T	splice_acceptor_variant	HIGH	ENSMUST00000124341			Slc4a3	1.7369	3.2258
A0I_500545_T_DNA_AllSomatMut_Exp_July2019	chr1	75557827	.	G	A	intron_variant	MODIFIER	ENSMUST00000124341			Slc4a3	1.7369	3.2258
A0I_500545_T_DNA_AllSomatMut_Exp_July2019	chr1	77066213	.	G	C	intergenic_variant	MODIFIER
A0I_500545_T_DNA_AllSomatMut_Exp_July2019	chr1	77066712	.	C	G	intergenic_variant	MODIFIER
A0I_500545_T_DNA_AllSomatMut_Exp_July2019	chr1	77507213	.	T	A	splice_acceptor_variant	HIGH	ENSMUST00000027451			Epha4	-2.7882	0.0447
A0I_500545_T_DNA_AllSomatMut_Exp_July2019	chr1	77570767	.	C	T	non_coding_transcript_exon_variant	MODIFIER	ENSMUST00000185671			Gm28385	-3.3219	0
A0I_500545_T_DNA_AllSomatMut_Exp_July2019	chr1	77570769	.	A	G	non_coding_transcript_exon_variant	MODIFIER	ENSMUST00000185671			Gm28385	-3.3219	0
A0I_500545_T_DNA_AllSomatMut_Exp_July2019	chr1	78393471	.	G	T	intron_variant	MODIFIER	ENSMUST00000036172			Sgpp2	-3.3219	0
A0I_500545_T_DNA_AllSomatMut_Exp_July2019	chr1	78703655	.	A	G	intron_variant	MODIFIER	ENSMUST00000035779			Acsl3	3.3755	10.2551
A0I_500545_T_DNA_AllSomatMut_Exp_July2019	chr1	79435761	.	C	A	missense_variant	MODERATE	ENSMUST00000049972	G415V	gGt/gTt	Scg2	-2.576	0.0676
A0I_500545_T_DNA_AllSomatMut_Exp_July2019	chr1	79614050	.	T	A	intron_variant	MODIFIER	ENSMUST00000162342			Ap1s3	-0.1067	0.8269
A0I_500545_T_DNA_AllSomatMut_Exp_July2019	chr1	79707657	.	C	G	intron_variant	MODIFIER	ENSMUST00000113512			Wdfy1	3.5549	11.6264
A0I_500545_T_DNA_AllSomatMut_Exp_July2019	chr1	79714788	.	G	A	downstream_gene_variant	MODIFIER	ENSMUST00000113510			Wdfy1	3.5549	11.6264
A0I_500545_T_DNA_AllSomatMut_Exp_July2019	chr1	79776053	.	G	T	5_prime_UTR_variant	MODIFIER	ENSMUST00000027464			Wdfy1;Mrpl44	3.79195	13.9075
A0I_500545_T_DNA_AllSomatMut_Exp_July2019	chr1	80283553	.	G	A	intron_variant	MODIFIER	ENSMUST00000163119			Cul3	5.3628	40.956
A0I_500545_T_DNA_AllSomatMut_Exp_July2019	chr1	80283913	.	C	A	intron_variant	MODIFIER	ENSMUST00000163119			Cul3	5.3628	40.956
A0I_500545_T_DNA_AllSomatMut_Exp_July2019	chr1	80551516	.	C	A	missense_variant	MODERATE	ENSMUST00000077946	R1069L	cGg/cTg	Dock10	2.0896	4.147
A0I_500545_T_DNA_AllSomatMut_Exp_July2019	chr1	80595758	.	C	G	intron_variant	MODIFIER	ENSMUST00000077946			Dock10	2.0896	4.147
A0I_500545_T_DNA_AllSomatMut_Exp_July2019	chr1	81241081	.	G	A	missense_variant	MODERATE	ENSMUST00000068275	E273K	Gag/Aag	Nyap2	-2.9343	0.0308
A0I_500545_T_DNA_AllSomatMut_Exp_July2019	chr1	81298111	.	C	G	3_prime_UTR_variant	MODIFIER	ENSMUST00000113494			Nyap2	-2.9343	0.0308
A0I_500545_T_DNA_AllSomatMut_Exp_July2019	chr1	82290125	.	C	A	synonymous_variant	LOW	ENSMUST00000069799		ggG/ggT	Irs1	1.2572	2.2852
A0I_500545_T_DNA_AllSomatMut_Exp_July2019	chr1	82679616	.	G	T	missense_variant	MODERATE	ENSMUST00000113457	R812S	agG/agT	Col4a3	-2.738	0.0498
A0I_500545_T_DNA_AllSomatMut_Exp_July2019	chr1	82690581	.	C	A	missense_variant	MODERATE	ENSMUST00000113457	T1042K	aCa/aAa	Col4a3	-2.738	0.0498
A0I_500545_T_DNA_AllSomatMut_Exp_July2019	chr1	82700280	.	C	A	missense_variant	MODERATE	ENSMUST00000113457	P1201H	cCc/cAc	Col4a3;C430014B12Rik	-1.5508	0.36275
A0I_500545_T_DNA_AllSomatMut_Exp_July2019	chr1	82700862	.	G	T	missense_variant	MODERATE	ENSMUST00000113457	G1284V	gGg/gTg	Col4a3;C430014B12Rik	-1.5508	0.36275
A0I_500545_T_DNA_AllSomatMut_Exp_July2019	chr1	83117996	.	C	A	splice_region_variant&intron_variant	LOW	ENSMUST00000027351			Ccl20	-1.7106	0.2051
A0I_500545_T_DNA_AllSomatMut_Exp_July2019	chr1	83209241	.	G	A	synonymous_variant	LOW	ENSMUST00000065403		acG/acA	Daw1	-3.3219	0
A0I_500545_T_DNA_AllSomatMut_Exp_July2019	chr1	84168215	.	C	T	intron_variant	MODIFIER	ENSMUST00000168574			Pid1;Gm18304	0.5585	10.7703
A0I_500545_T_DNA_AllSomatMut_Exp_July2019	chr1	84383773	.	C	T	intron_variant	MODIFIER	ENSMUST00000049126			Dner	-2.804	0.0431
A0I_500545_T_DNA_AllSomatMut_Exp_July2019	chr1	84418698	.	G	C	missense_variant	MODERATE	ENSMUST00000049126	C520W	tgC/tgG	Dner	-2.804	0.0431
A0I_500545_T_DNA_AllSomatMut_Exp_July2019	chr1	85001861	.	A	T	intron_variant&non_coding_transcript_variant	MODIFIER	ENSMUST00000159114			C130026I21Rik	2.06	4.0606
A0I_500545_T_DNA_AllSomatMut_Exp_July2019	chr1	85067907	.	T	A	intron_variant&non_coding_transcript_variant	MODIFIER	ENSMUST00000159114			C130026I21Rik;Gm18342	0.04175	2.1072
A0I_500545_T_DNA_AllSomatMut_Exp_July2019	chr1	85067908	.	G	T	intron_variant&non_coding_transcript_variant	MODIFIER	ENSMUST00000159114			C130026I21Rik;Gm18342	0.04175	2.1072
A0I_500545_T_DNA_AllSomatMut_Exp_July2019	chr1	85074809	.	T	G	regulatory_region_variant	MODIFIER	ENSMUSR00000007866			C130026I21Rik;Gm18342	0.04175	2.1072
A0I_500545_T_DNA_AllSomatMut_Exp_July2019	chr1	85112321	.	G	A	upstream_gene_variant	MODIFIER	ENSMUST00000159317			C130026I21Rik;A530040E14Rik	2.2384	4.64435
A0I_500545_T_DNA_AllSomatMut_Exp_July2019	chr1	85157823	.	G	T	upstream_gene_variant	MODIFIER	ENSMUST00000160802			C130026I21Rik;Gm2619	-0.63095	2.0303
A0I_500545_T_DNA_AllSomatMut_Exp_July2019	chr1	85160929	.	C	A	non_coding_transcript_exon_variant	MODIFIER	ENSMUST00000160802			C130026I21Rik;Gm2619;Gm6264	-1.52793	1.35353
A0I_500545_T_DNA_AllSomatMut_Exp_July2019	chr1	85212861	.	TG	T	non_coding_transcript_exon_variant	MODIFIER	ENSMUST00000113402			C130026I21Rik;Gm2619;Gm7609	-0.500667	1.60187
A0I_500545_T_DNA_AllSomatMut_Exp_July2019	chr1	85279717	.	C	A	downstream_gene_variant	MODIFIER	ENSMUST00000094774			Gm2619;Gm16026	-3.3219	0
A0I_500545_T_DNA_AllSomatMut_Exp_July2019	chr1	85341110	.	G	T	non_coding_transcript_exon_variant	MODIFIER	ENSMUST00000161923			Gm16025;Gm7281	-2.8354	0.04805
A0I_500545_T_DNA_AllSomatMut_Exp_July2019	chr1	85342062	.	C	T	non_coding_transcript_exon_variant	MODIFIER	ENSMUST00000160010			Gm16025;Gm7281	-2.8354	0.04805
A0I_500545_T_DNA_AllSomatMut_Exp_July2019	chr1	85346018	.	G	T	upstream_gene_variant	MODIFIER	ENSMUST00000160010
A0I_500545_T_DNA_AllSomatMut_Exp_July2019	chr1	85505736	.	A	C	intron_variant&non_coding_transcript_variant	MODIFIER	ENSMUST00000189121			Gm2427	-3.3219	0
A0I_500545_T_DNA_AllSomatMut_Exp_July2019	chr1	85621717	.	C	A	intron_variant	MODIFIER	ENSMUST00000080204			Sp140	4.1433	17.5311
A0I_500545_T_DNA_AllSomatMut_Exp_July2019	chr1	85723121	.	G	T	missense_variant	MODERATE	ENSMUST00000064788	T129N	aCc/aAc	A630001G21Rik	2.3039	4.8271
A0I_500545_T_DNA_AllSomatMut_Exp_July2019	chr1	85894645	.	G	T	5_prime_UTR_variant	MODIFIER	ENSMUST00000027425			Itm2c	7.448	174.123
A0I_500545_T_DNA_AllSomatMut_Exp_July2019	chr1	86170140	.	G	C	intron_variant	MODIFIER	ENSMUST00000027434			Armc9	2.6904	6.3406
A0I_500545_T_DNA_AllSomatMut_Exp_July2019	chr1	86275776	.	T	A	3_prime_UTR_variant	MODIFIER	ENSMUST00000027434			Armc9;Gm16341	-0.31575	3.1703
A0I_500545_T_DNA_AllSomatMut_Exp_July2019	chr1	86372544	.	G	C	downstream_gene_variant	MODIFIER	ENSMUST00000127284			C130036L24Rik	-0.4711	0.62
A0I_500545_T_DNA_AllSomatMut_Exp_July2019	chr1	87044219	.	G	T	intron_variant	MODIFIER	ENSMUST00000065694			Dis3l2;Gm28375	-0.52395	2.36295
A0I_500545_T_DNA_AllSomatMut_Exp_July2019	chr1	87150725	.	A	G	intron_variant	MODIFIER	ENSMUST00000027463			Ecel1	-2.7514	0.0484
A0I_500545_T_DNA_AllSomatMut_Exp_July2019	chr1	87197327	.	A	T	synonymous_variant	LOW	ENSMUST00000073252		ccA/ccT	Chrnd	0.5443	1.3552
A0I_500545_T_DNA_AllSomatMut_Exp_July2019	chr1	87210550	.	G	T	synonymous_variant	LOW	ENSMUST00000027470		ctG/ctT	Chrng	-0.4538	0.6287
A0I_500545_T_DNA_AllSomatMut_Exp_July2019	chr1	87227708	.	G	T	intron_variant	MODIFIER	ENSMUST00000050876			Eif4e2	6.5531	93.5887
A0I_500545_T_DNA_AllSomatMut_Exp_July2019	chr1	87470280	.	T	A	5_prime_UTR_variant	MODIFIER	ENSMUST00000027476			3110079O15Rik	-3.3219	0
A0I_500545_T_DNA_AllSomatMut_Exp_July2019	chr1	87487614	.	A	T	intron_variant	MODIFIER	ENSMUST00000027477			Ngef	0.4534	1.2664
A0I_500545_T_DNA_AllSomatMut_Exp_July2019	chr1	87684114	.	G	T	intron_variant	MODIFIER	ENSMUST00000042275			Inpp5d	4.1527	17.6462
A0I_500545_T_DNA_AllSomatMut_Exp_July2019	chr1	87705718	.	A	T	intron_variant	MODIFIER	ENSMUST00000042275			Inpp5d	4.1527	17.6462
A0I_500545_T_DNA_AllSomatMut_Exp_July2019	chr1	87715484	.	T	A	intron_variant	MODIFIER	ENSMUST00000042275			Inpp5d	4.1527	17.6462
A0I_500545_T_DNA_AllSomatMut_Exp_July2019	chr1	87718072	.	G	T	missense_variant	MODERATE	ENSMUST00000042275	V1120L	Gtg/Ttg	Inpp5d	4.1527	17.6462
A0I_500545_T_DNA_AllSomatMut_Exp_July2019	chr1	87718249	.	C	A	missense_variant	MODERATE	ENSMUST00000042275	Q1179K	Caa/Aaa	Inpp5d	4.1527	17.6462
A0I_500545_T_DNA_AllSomatMut_Exp_July2019	chr1	87921682	.	G	C	splice_donor_variant	HIGH	ENSMUST00000027517			Dgkd	3.2586	9.4492
A0I_500545_T_DNA_AllSomatMut_Exp_July2019	chr1	87976076	.	G	T	intron_variant	MODIFIER	ENSMUST00000040783			Usp40	2.5425	5.713
A0I_500545_T_DNA_AllSomatMut_Exp_July2019	chr1	88186663	.	T	A	intron_variant	MODIFIER	ENSMUST00000014263			Ugt1a10;Gm20528;Ugt1a9;Ugt1a8;Ugt1a7c;Ugt1a6b;Ugt1a6a;Ugt1a5;Gm15368	-0.649244	3.65346
A0I_500545_T_DNA_AllSomatMut_Exp_July2019	chr1	88186664	.	G	T	intron_variant	MODIFIER	ENSMUST00000014263			Ugt1a10;Gm20528;Ugt1a9;Ugt1a8;Ugt1a7c;Ugt1a6b;Ugt1a6a;Ugt1a5;Gm15368	-0.649244	3.65346
A0I_500545_T_DNA_AllSomatMut_Exp_July2019	chr1	88230813	.	A	C	intron_variant	MODIFIER	ENSMUST00000061013			Mroh2a	-3.0477	0.0209
A0I_500545_T_DNA_AllSomatMut_Exp_July2019	chr1	88235241	.	G	T	stop_gained	HIGH	ENSMUST00000061013	E369*	Gag/Tag	Mroh2a	-3.0477	0.0209
A0I_500545_T_DNA_AllSomatMut_Exp_July2019	chr1	88239951	.	A	C	intron_variant	MODIFIER	ENSMUST00000061013			Mroh2a	-3.0477	0.0209
A0I_500545_T_DNA_AllSomatMut_Exp_July2019	chr1	88240350	.	G	T	intron_variant	MODIFIER	ENSMUST00000061013			Mroh2a	-3.0477	0.0209
A0I_500545_T_DNA_AllSomatMut_Exp_July2019	chr1	88242807	.	T	A	intron_variant	MODIFIER	ENSMUST00000061013			Mroh2a	-3.0477	0.0209
A0I_500545_T_DNA_AllSomatMut_Exp_July2019	chr1	88249642	.	G	T	intron_variant	MODIFIER	ENSMUST00000061013			Mroh2a	-3.0477	0.0209
A0I_500545_T_DNA_AllSomatMut_Exp_July2019	chr1	88250275	.	G	T	synonymous_variant	LOW	ENSMUST00000061013		acG/acT	Mroh2a	-3.0477	0.0209
A0I_500545_T_DNA_AllSomatMut_Exp_July2019	chr1	88256703	.	G	T	missense_variant	MODERATE	ENSMUST00000061013	G1444V	gGg/gTg	Mroh2a	-3.0477	0.0209
A0I_500545_T_DNA_AllSomatMut_Exp_July2019	chr1	88319229	.	A	T	intron_variant	MODIFIER	ENSMUST00000040210			Trpm8	-3.3219	0
A0I_500545_T_DNA_AllSomatMut_Exp_July2019	chr1	88337162	.	G	T	missense_variant	MODERATE	ENSMUST00000040210	G331V	gGc/gTc	Trpm8	-3.3219	0
A0I_500545_T_DNA_AllSomatMut_Exp_July2019	chr1	88361966	.	G	A	missense_variant	MODERATE	ENSMUST00000040210	G882D	gGc/gAc	Trpm8	-3.3219	0
A0I_500545_T_DNA_AllSomatMut_Exp_July2019	chr1	88362118	.	G	T	intron_variant	MODIFIER	ENSMUST00000040210			Trpm8	-3.3219	0
A0I_500545_T_DNA_AllSomatMut_Exp_July2019	chr1	88374268	.	C	G	missense_variant	MODERATE	ENSMUST00000040210	Q987E	Cag/Gag	Trpm8	-3.3219	0
A0I_500545_T_DNA_AllSomatMut_Exp_July2019	chr1	88509689	.	A	C	intron_variant	MODIFIER	ENSMUST00000067625			Glrp1	-2.1828	0.12
A0I_500545_T_DNA_AllSomatMut_Exp_July2019	chr1	89256738	.	G	T	non_coding_transcript_exon_variant	MODIFIER	ENSMUST00000191231			Gm5259	-3.3219	0
A0I_500545_T_DNA_AllSomatMut_Exp_July2019	chr1	89888797	.	G	A	missense_variant	MODERATE	ENSMUST00000027521	C826Y	tGc/tAc	Agap1	2.6435	6.1345
A0I_500545_T_DNA_AllSomatMut_Exp_July2019	chr1	89952745	.	G	C	missense_variant	MODERATE	ENSMUST00000086882	P446R	cCc/cGc	Asb18	-3.2274	0.0068
A0I_500545_T_DNA_AllSomatMut_Exp_July2019	chr1	89968187	.	G	T	intron_variant	MODIFIER	ENSMUST00000086882			Asb18	-3.2274	0.0068
A0I_500545_T_DNA_AllSomatMut_Exp_July2019	chr1	90138257	.	C	A	intron_variant	MODIFIER	ENSMUST00000113094			Iqca	-3.3219	0
A0I_500545_T_DNA_AllSomatMut_Exp_July2019	chr1	90930208	.	G	T	intron_variant	MODIFIER	ENSMUST00000027528			Mlph	-0.5699	0.5724
A0I_500545_T_DNA_AllSomatMut_Exp_July2019	chr1	91284592	.	G	C	intron_variant	MODIFIER	ENSMUST00000059743			Ube2f	5.1862	36.2271
A0I_500545_T_DNA_AllSomatMut_Exp_July2019	chr1	91355391	.	C	T	intron_variant	MODIFIER	ENSMUST00000027533			Klhl30	0.6992	1.5201
A0I_500545_T_DNA_AllSomatMut_Exp_July2019	chr1	91359297	.	C	T	intron_variant	MODIFIER	ENSMUST00000027533			Klhl30	0.6992	1.5201
A0I_500545_T_DNA_AllSomatMut_Exp_July2019	chr1	91376121	.	C	A	intron_variant	MODIFIER	ENSMUST00000027534			Ilkap	5.0236	32.354
A0I_500545_T_DNA_AllSomatMut_Exp_July2019	chr1	91438316	.	C	A	intron_variant	MODIFIER	ENSMUST00000069620			Per2	1.6586	3.0501
A0I_500545_T_DNA_AllSomatMut_Exp_July2019	chr1	92597492	.	G	T	stop_lost	HIGH	ENSMUST00000073748	*324Y	taG/taT	Olfr1411	-3.3219	0
A0I_500545_T_DNA_AllSomatMut_Exp_July2019	chr1	92607805	.	G	C	upstream_gene_variant	MODIFIER	ENSMUST00000079790			Olfr1410	-3.3219	0
A0I_500545_T_DNA_AllSomatMut_Exp_July2019	chr1	92608719	.	C	A	missense_variant	MODERATE	ENSMUST00000079790	P294H	cCc/cAc	Olfr1410	-3.3219	0
A0I_500545_T_DNA_AllSomatMut_Exp_July2019	chr1	92620075	.	C	G	missense_variant	MODERATE	ENSMUST00000081274	I56M	atC/atG	Olfr12	-3.3219	0
A0I_500545_T_DNA_AllSomatMut_Exp_July2019	chr1	92885108	.	G	T	missense_variant	MODERATE	ENSMUST00000112998	S493Y	tCc/tAc	Ankmy1	-2.496	0.0771
A0I_500545_T_DNA_AllSomatMut_Exp_July2019	chr1	93054506	.	G	T	intron_variant	MODIFIER	ENSMUST00000086819			Kif1a	-0.9714	0.4091
A0I_500545_T_DNA_AllSomatMut_Exp_July2019	chr1	93151970	.	G	T	3_prime_UTR_variant	MODIFIER	ENSMUST00000043718			2310007B03Rik	-3.3219	0
A0I_500545_T_DNA_AllSomatMut_Exp_July2019	chr1	93256240	.	C	A	intron_variant	MODIFIER	ENSMUST00000062202			Sned1	0.0023	0.8995
A0I_500545_T_DNA_AllSomatMut_Exp_July2019	chr1	93275558	.	C	A	intron_variant	MODIFIER	ENSMUST00000062202			Sned1	0.0023	0.8995
A0I_500545_T_DNA_AllSomatMut_Exp_July2019	chr1	93391329	.	T	G	intron_variant	MODIFIER	ENSMUST00000058682			Ano7	-2.2941	0.1037
A0I_500545_T_DNA_AllSomatMut_Exp_July2019	chr1	93816196	.	G	T	intron_variant	MODIFIER	ENSMUST00000027505			Ing5	2.5809	5.87
A0I_500545_T_DNA_AllSomatMut_Exp_July2019	chr1	93940770	.	G	A	missense_variant	MODERATE	ENSMUST00000177958	R241H	cGc/cAc	Gal3st2b	-3.3219	0
A0I_500545_T_DNA_AllSomatMut_Exp_July2019	chr1	94025221	.	T	G	synonymous_variant	LOW	ENSMUST00000050890		tcT/tcG	Neu4	-3.3219	0
A0I_500545_T_DNA_AllSomatMut_Exp_July2019	chr1	95627438	.	C	A	intron_variant	MODIFIER	ENSMUST00000043336			St8sia4	1.8595	3.521
A0I_500545_T_DNA_AllSomatMut_Exp_July2019	chr1	96645350	.	C	A	upstream_gene_variant	MODIFIER	ENSMUST00000191608			4930533P14Rik	-3.3219	0
A0I_500545_T_DNA_AllSomatMut_Exp_July2019	chr1	97119954	.	C	A	missense_variant	MODERATE	ENSMUST00000027569	C208F	tGt/tTt	Slco6c1	-3.3219	0
A0I_500545_T_DNA_AllSomatMut_Exp_July2019	chr1	97838164	.	T	C	intron_variant	MODIFIER	ENSMUST00000058762			Pam	5.4527	43.5956
A0I_500545_T_DNA_AllSomatMut_Exp_July2019	chr1	98458365	.	G	A	intron_variant	MODIFIER	ENSMUST00000027575			Slco6d1;Gm3555	-2.9735	0.031
A0I_500545_T_DNA_AllSomatMut_Exp_July2019	chr1	101386574	.	C	A	non_coding_transcript_exon_variant	MODIFIER	ENSMUST00000187074			Psmb6-ps2	-3.3219	0
A0I_500545_T_DNA_AllSomatMut_Exp_July2019	chr1	101709762	.	C	G	intergenic_variant	MODIFIER
A0I_500545_T_DNA_AllSomatMut_Exp_July2019	chr1	104994045	.	C	G	missense_variant	MODERATE	ENSMUST00000062528	A689G	gCg/gGg	Cdh20	-3.2308	0.0065
A0I_500545_T_DNA_AllSomatMut_Exp_July2019	chr1	105456766	.	C	A	non_coding_transcript_exon_variant	MODIFIER	ENSMUST00000086725			Gm28403;Gm3608	1.23935	27.7564
A0I_500545_T_DNA_AllSomatMut_Exp_July2019	chr1	106380301	.	G	T	intron_variant	MODIFIER	ENSMUST00000061047			Phlpp1	2.1717	4.3957
A0I_500545_T_DNA_AllSomatMut_Exp_July2019	chr1	106712301	.	C	A	missense_variant	MODERATE	ENSMUST00000189999	G194C	Ggt/Tgt	Bcl2	1.4665	2.6576
A0I_500545_T_DNA_AllSomatMut_Exp_July2019	chr1	106949676	.	G	T	stop_gained	HIGH	ENSMUST00000081277	E139*	Gag/Tag	Serpinb12	-2.919	0.0321
A0I_500545_T_DNA_AllSomatMut_Exp_July2019	chr1	107078447	.	C	A	missense_variant	MODERATE	ENSMUST00000023861	A304S	Gcc/Tcc	Serpinb3d	-3.3219	0
A0I_500545_T_DNA_AllSomatMut_Exp_July2019	chr1	107154496	.	C	A	missense_variant	MODERATE	ENSMUST00000086694	G346V	gGa/gTa	Serpinb3b	-3.3219	0
A0I_500545_T_DNA_AllSomatMut_Exp_July2019	chr1	107155401	.	A	C	intron_variant	MODIFIER	ENSMUST00000086694			Serpinb3b	-3.3219	0
A0I_500545_T_DNA_AllSomatMut_Exp_July2019	chr1	107371008	.	A	T	intron_variant	MODIFIER	ENSMUST00000027566			Serpinb11	-3.3219	0
A0I_500545_T_DNA_AllSomatMut_Exp_July2019	chr1	107524864	.	G	T	missense_variant	MODERATE	ENSMUST00000009356	D391Y	Gat/Tat	Serpinb2	-2.1942	0.1183
A0I_500545_T_DNA_AllSomatMut_Exp_July2019	chr1	110048707	.	C	A	intron_variant	MODIFIER	ENSMUST00000027542			Cdh7	-3.3219	0
A0I_500545_T_DNA_AllSomatMut_Exp_July2019	chr1	110895393	.	T	G	synonymous_variant	LOW	ENSMUST00000094626		acA/acC	Cdh19	-3.2286	0.0067
A0I_500545_T_DNA_AllSomatMut_Exp_July2019	chr1	111860581	.	G	C	synonymous_variant	LOW	ENSMUST00000035462		acC/acG	Dsel	2.8131	6.9124
A0I_500545_T_DNA_AllSomatMut_Exp_July2019	chr1	111862323	.	C	T	missense_variant	MODERATE	ENSMUST00000035462	D161N	Gat/Aat	Dsel	2.8131	6.9124
A0I_500545_T_DNA_AllSomatMut_Exp_July2019	chr1	112053689	.	A	T	non_coding_transcript_exon_variant	MODIFIER	ENSMUST00000185787			Gm17752	-3.3219	0
A0I_500545_T_DNA_AllSomatMut_Exp_July2019	chr1	114934830	.	G	T	intergenic_variant	MODIFIER
A0I_500545_T_DNA_AllSomatMut_Exp_July2019	chr1	115219394	.	C	A	non_coding_transcript_exon_variant	MODIFIER	ENSMUST00000185902			Gm4854	-3.3219	0
A0I_500545_T_DNA_AllSomatMut_Exp_July2019	chr1	116060180	.	T	G	missense_variant	MODERATE	ENSMUST00000043725	V147G	gTg/gGg	Cntnap5a	-3.3219	0
A0I_500545_T_DNA_AllSomatMut_Exp_July2019	chr1	116089116	.	G	T	intron_variant	MODIFIER	ENSMUST00000043725			Cntnap5a	-3.3219	0
A0I_500545_T_DNA_AllSomatMut_Exp_July2019	chr1	116428963	.	C	A	intron_variant	MODIFIER	ENSMUST00000043725			Cntnap5a	-3.3219	0
A0I_500545_T_DNA_AllSomatMut_Exp_July2019	chr1	117393141	.	TG	T	non_coding_transcript_exon_variant	MODIFIER	ENSMUST00000189740			Gm17777	-3.3219	0
A0I_500545_T_DNA_AllSomatMut_Exp_July2019	chr1	117843378	.	T	A	intron_variant	MODIFIER	ENSMUST00000187455			Gm28360	-3.3219	0
A0I_500545_T_DNA_AllSomatMut_Exp_July2019	chr1	118461269	.	G	C	missense_variant	MODERATE	ENSMUST00000049404	M119I	atG/atC	Clasp1	3.1905	9.0092
A0I_500545_T_DNA_AllSomatMut_Exp_July2019	chr1	118653724	.	C	A	missense_variant	MODERATE	ENSMUST00000027629	L136M	Ctg/Atg	Tfcp2l1	-3.062	0.0197
A0I_500545_T_DNA_AllSomatMut_Exp_July2019	chr1	118653726	.	G	C	synonymous_variant	LOW	ENSMUST00000027629		ctG/ctC	Tfcp2l1	-3.062	0.0197
A0I_500545_T_DNA_AllSomatMut_Exp_July2019	chr1	118656549	.	G	T	intron_variant	MODIFIER	ENSMUST00000027629			Tfcp2l1	-3.062	0.0197
A0I_500545_T_DNA_AllSomatMut_Exp_July2019	chr1	118664799	.	G	A	missense_variant	MODERATE	ENSMUST00000027629	G301S	Ggc/Agc	Tfcp2l1	-3.062	0.0197
A0I_500545_T_DNA_AllSomatMut_Exp_July2019	chr1	118668593	.	G	A	intron_variant	MODIFIER	ENSMUST00000027629			Tfcp2l1	-3.062	0.0197
A0I_500545_T_DNA_AllSomatMut_Exp_July2019	chr1	118837939	.	C	T	synonymous_variant	LOW	ENSMUST00000062483		ccG/ccA	Gli2	2.3773	5.084
A0I_500545_T_DNA_AllSomatMut_Exp_July2019	chr1	118868219	.	C	A	intron_variant	MODIFIER	ENSMUST00000062483			Gli2	2.3773	5.084
A0I_500545_T_DNA_AllSomatMut_Exp_July2019	chr1	119910250	.	C	A	missense_variant	MODERATE	ENSMUST00000037906	R233L	cGc/cTc	Tmem177	1.2302	2.2409
A0I_500545_T_DNA_AllSomatMut_Exp_July2019	chr1	119984701	.	C	A	intron_variant	MODIFIER	ENSMUST00000037840			Cfap221	-3.3219	0
A0I_500545_T_DNA_AllSomatMut_Exp_July2019	chr1	120043420	.	A	C	intron_variant	MODIFIER	ENSMUST00000072886			Sctr	-2.5676	0.0685
A0I_500545_T_DNA_AllSomatMut_Exp_July2019	chr1	121441946	.	A	T	intron_variant	MODIFIER	ENSMUST00000036025			Ccdc93	2.7004	6.3854
A0I_500545_T_DNA_AllSomatMut_Exp_July2019	chr1	121507481	.	G	T	downstream_gene_variant	MODIFIER	ENSMUST00000036025
A0I_500545_T_DNA_AllSomatMut_Exp_July2019	chr1	123411777	.	C	A	missense_variant	MODERATE	ENSMUST00000112603	W329C	tgG/tgT	Dpp10	-3.2734	0.0034
A0I_500545_T_DNA_AllSomatMut_Exp_July2019	chr1	125872691	.	TC	T	frameshift_variant	HIGH	ENSMUST00000027581	I393X	atC/at	Gpr39;Lypd1	-2.4234	0.10595
A0I_500545_T_DNA_AllSomatMut_Exp_July2019	chr1	126026776	.	C	A	missense_variant	MODERATE	ENSMUST00000057846	G616W	Ggg/Tgg	Nckap5	-1.5769	0.2347
A0I_500545_T_DNA_AllSomatMut_Exp_July2019	chr1	126027316	.	C	A	missense_variant	MODERATE	ENSMUST00000057846	D436Y	Gat/Tat	Nckap5	-1.5769	0.2347
A0I_500545_T_DNA_AllSomatMut_Exp_July2019	chr1	127765987	.	C	A	intron_variant	MODIFIER	ENSMUST00000038006			Acmsd;2900009J06Rik	-2.02665	0.2506
A0I_500545_T_DNA_AllSomatMut_Exp_July2019	chr1	128300674	.	G	T	synonymous_variant	LOW	ENSMUST00000073490		ccC/ccA	Lct	-3.2621	0.0042
A0I_500545_T_DNA_AllSomatMut_Exp_July2019	chr1	128312949	.	C	A	intron_variant	MODIFIER	ENSMUST00000073490			Lct	-3.2621	0.0042
A0I_500545_T_DNA_AllSomatMut_Exp_July2019	chr1	128368535	.	T	TATC	intron_variant	MODIFIER	ENSMUST00000027602			Dars	5.4121	42.3835
A0I_500545_T_DNA_AllSomatMut_Exp_July2019	chr1	130195946	.	G	T	intron_variant	MODIFIER	ENSMUST00000073527			Thsd7b	-3.3219	0
A0I_500545_T_DNA_AllSomatMut_Exp_July2019	chr1	130210360	.	C	A	intron_variant	MODIFIER	ENSMUST00000073527			Thsd7b	-3.3219	0
A0I_500545_T_DNA_AllSomatMut_Exp_July2019	chr1	130582979	.	C	T	intron_variant	MODIFIER	ENSMUST00000039862			Zp3r	-3.3219	0
A0I_500545_T_DNA_AllSomatMut_Exp_July2019	chr1	130700144	.	C	A	intron_variant	MODIFIER	ENSMUST00000050406			Gm29427;Pfkfb2	-1.25125	0.8305
A0I_500545_T_DNA_AllSomatMut_Exp_July2019	chr1	130846385	.	C	A	synonymous_variant	LOW	ENSMUST00000027675		gcC/gcA	Pigr	-2.2606	0.1084
A0I_500545_T_DNA_AllSomatMut_Exp_July2019	chr1	130907610	.	C	A	intron_variant	MODIFIER	ENSMUST00000027673			Il20	-3.3219	0
A0I_500545_T_DNA_AllSomatMut_Exp_July2019	chr1	131057900	.	C	A	intron_variant	MODIFIER	ENSMUST00000016672			Mapkapk2	6.1856	72.521
A0I_500545_T_DNA_AllSomatMut_Exp_July2019	chr1	131257980	.	T	A	missense_variant	MODERATE	ENSMUST00000062108	Q621L	cAg/cTg	Ikbke	2.8266	6.9783
A0I_500545_T_DNA_AllSomatMut_Exp_July2019	chr1	131295285	.	C	T	intron_variant	MODIFIER	ENSMUST00000097588			Srgap2	3.8031	13.828
A0I_500545_T_DNA_AllSomatMut_Exp_July2019	chr1	131600220	.	G	T	synonymous_variant	LOW	ENSMUST00000027690		ctG/ctT	Avpr1b	-3.3219	0
A0I_500545_T_DNA_AllSomatMut_Exp_July2019	chr1	131672649	.	C	A	intron_variant	MODIFIER	ENSMUST00000073350			Ctse	3.7302	13.1417
A0I_500545_T_DNA_AllSomatMut_Exp_July2019	chr1	131830697	.	G	A	missense_variant	MODERATE	ENSMUST00000086559	D26N	Gat/Aat	Slc41a1	3.5623	11.6865
A0I_500545_T_DNA_AllSomatMut_Exp_July2019	chr1	132198089	.	G	A	non_coding_transcript_exon_variant	MODIFIER	ENSMUST00000083501			Lemd1;Mir135b	-2.9564	0.0329
A0I_500545_T_DNA_AllSomatMut_Exp_July2019	chr1	132229657	.	G	A	5_prime_UTR_variant	MODIFIER	ENSMUST00000086544			Lemd1;Gm10188	-2.9564	0.0329
A0I_500545_T_DNA_AllSomatMut_Exp_July2019	chr1	132284571	.	C	G	non_coding_transcript_exon_variant	MODIFIER	ENSMUST00000159853			Gm7241	-3.3219	0
A0I_500545_T_DNA_AllSomatMut_Exp_July2019	chr1	132521709	.	C	T	intron_variant	MODIFIER	ENSMUST00000086521			Cntn2	-3.0367	0.0218
A0I_500545_T_DNA_AllSomatMut_Exp_July2019	chr1	132528488	.	G	C	intron_variant	MODIFIER	ENSMUST00000086521			Cntn2	-3.0367	0.0218
A0I_500545_T_DNA_AllSomatMut_Exp_July2019	chr1	132597881	.	CG	C	frameshift_variant	HIGH	ENSMUST00000043189	R871X	Cgg/gg	Nfasc	-1.4826	0.2573
A0I_500545_T_DNA_AllSomatMut_Exp_July2019	chr1	132631708	.	G	T	missense_variant	MODERATE	ENSMUST00000043189	P222H	cCc/cAc	Nfasc	-1.4826	0.2573
A0I_500545_T_DNA_AllSomatMut_Exp_July2019	chr1	132637059	.	C	A	missense_variant	MODERATE	ENSMUST00000043189	V42L	Gtg/Ttg	Nfasc	-1.4826	0.2573
A0I_500545_T_DNA_AllSomatMut_Exp_July2019	chr1	132665565	.	A	G	5_prime_UTR_variant	MODIFIER	ENSMUST00000043189			Nfasc	-1.4826	0.2573
A0I_500545_T_DNA_AllSomatMut_Exp_July2019	chr1	132938555	.	C	T	missense_variant	MODERATE	ENSMUST00000027706	P453S	Cct/Tct	Lrrn2	-1.0779	0.3729
A0I_500545_T_DNA_AllSomatMut_Exp_July2019	chr1	133012619	.	C	A	intron_variant	MODIFIER	ENSMUST00000067398			Mdm4	2.7366	6.55
A0I_500545_T_DNA_AllSomatMut_Exp_July2019	chr1	133272632	.	C	A	missense_variant	MODERATE	ENSMUST00000038295	N316K	aaC/aaA	Plekha6	-1.6191	0.225
A0I_500545_T_DNA_AllSomatMut_Exp_July2019	chr1	133280375	.	C	T	missense_variant	MODERATE	ENSMUST00000038295	H595Y	Cac/Tac	Plekha6	-1.6191	0.225
A0I_500545_T_DNA_AllSomatMut_Exp_July2019	chr1	133285124	.	C	A	intron_variant	MODIFIER	ENSMUST00000038295			Plekha6	-1.6191	0.225
A0I_500545_T_DNA_AllSomatMut_Exp_July2019	chr1	133287604	.	G	T	downstream_gene_variant	MODIFIER	ENSMUST00000189598			Plekha6	-1.6191	0.225
A0I_500545_T_DNA_AllSomatMut_Exp_July2019	chr1	133321192	.	C	A	upstream_gene_variant	MODIFIER	ENSMUST00000007433			Golt1a;Kiss1;Gm28040	-3.3219	0
A0I_500545_T_DNA_AllSomatMut_Exp_July2019	chr1	133354833	.	C	T	missense_variant	MODERATE	ENSMUST00000094556	T92I	aCc/aTc	Ren1	-2.2178	0.1147
A0I_500545_T_DNA_AllSomatMut_Exp_July2019	chr1	133358450	.	C	A	missense_variant	MODERATE	ENSMUST00000094556	P244T	Ccg/Acg	Ren1	-2.2178	0.1147
A0I_500545_T_DNA_AllSomatMut_Exp_July2019	chr1	133374477	.	C	A	intron_variant	MODIFIER	ENSMUST00000129213			Etnk2	-2.4765	0.0795
A0I_500545_T_DNA_AllSomatMut_Exp_July2019	chr1	133627148	.	C	T	missense_variant	MODERATE	ENSMUST00000027736	D365N	Gat/Aat	Zc3h11a;Zc3h11a;Gm38394	3.4002	11.4091
A0I_500545_T_DNA_AllSomatMut_Exp_July2019	chr1	133645606	.	C	A	intron_variant	MODIFIER	ENSMUST00000027736			Zc3h11a;Zc3h11a;Gm38394	3.4002	11.4091
A0I_500545_T_DNA_AllSomatMut_Exp_July2019	chr1	134040741	.	C	T	missense_variant	MODERATE	ENSMUST00000048183	P173L	cCg/cTg	Fmod	3.4387	10.7191
A0I_500545_T_DNA_AllSomatMut_Exp_July2019	chr1	134183518	.	G	C	missense_variant	MODERATE	ENSMUST00000082060	C34S	tGc/tCc	Chil1	4.1768	17.945
A0I_500545_T_DNA_AllSomatMut_Exp_July2019	chr1	134197772	.	G	C	missense_variant	MODERATE	ENSMUST00000038445	W285S	tGg/tCg	Mybph	2.8382	7.0355
A0I_500545_T_DNA_AllSomatMut_Exp_July2019	chr1	134291555	.	C	G	intron_variant	MODIFIER	ENSMUST00000027730			Myog	2.7614	6.6657
A0I_500545_T_DNA_AllSomatMut_Exp_July2019	chr1	134298763	.	G	T	3_prime_UTR_variant	MODIFIER	ENSMUST00000168515			Ppfia4	3.8932	14.725
A0I_500545_T_DNA_AllSomatMut_Exp_July2019	chr1	134321233	.	C	A	intron_variant	MODIFIER	ENSMUST00000168515			Ppfia4	3.8932	14.725
A0I_500545_T_DNA_AllSomatMut_Exp_July2019	chr1	134628435	.	A	T	intron_variant	MODIFIER	ENSMUST00000047714			Kdm5b	3.271	9.5318
A0I_500545_T_DNA_AllSomatMut_Exp_July2019	chr1	134630765	.	T	G	synonymous_variant	LOW	ENSMUST00000112198		gtT/gtG	Kdm5b	3.271	9.5318
A0I_500545_T_DNA_AllSomatMut_Exp_July2019	chr1	134630766	.	T	G	missense_variant	MODERATE	ENSMUST00000112198	W1504G	Tgg/Ggg	Kdm5b	3.271	9.5318
A0I_500545_T_DNA_AllSomatMut_Exp_July2019	chr1	134741003	.	A	T	missense_variant	MODERATE	ENSMUST00000121990	K51M	aAg/aTg	Syt2	-3.2681	0.0038
A0I_500545_T_DNA_AllSomatMut_Exp_July2019	chr1	134760386	.	C	A	3_prime_UTR_variant	MODIFIER	ENSMUST00000045665			Syt2;Ppp1r12b	-1.06785	1.04565
A0I_500545_T_DNA_AllSomatMut_Exp_July2019	chr1	134879675	.	T	A	synonymous_variant	LOW	ENSMUST00000045665		ccA/ccT	Ppp1r12b	1.1324	2.0875
A0I_500545_T_DNA_AllSomatMut_Exp_July2019	chr1	134949142	.	C	A	intron_variant	MODIFIER	ENSMUST00000045665			Ppp1r12b	1.1324	2.0875
A0I_500545_T_DNA_AllSomatMut_Exp_July2019	chr1	135386364	.	C	A	intron_variant	MODIFIER	ENSMUST00000041023			Ipo9	5.2753	38.5403
A0I_500545_T_DNA_AllSomatMut_Exp_July2019	chr1	135386793	.	C	A	missense_variant	MODERATE	ENSMUST00000041023	W908C	tgG/tgT	Ipo9	5.2753	38.5403
A0I_500545_T_DNA_AllSomatMut_Exp_July2019	chr1	135458530	.	C	T	intron_variant	MODIFIER	ENSMUST00000040599			Nav1	4.5368	23.0592
A0I_500545_T_DNA_AllSomatMut_Exp_July2019	chr1	135584966	.	C	A	missense_variant	MODERATE	ENSMUST00000040599	A119S	Gcc/Tcc	Nav1;Gm4793	1.14245	11.5845
A0I_500545_T_DNA_AllSomatMut_Exp_July2019	chr1	135831863	.	G	A	intron_variant	MODIFIER	ENSMUST00000038760			Lad1	-2.0662	0.1385
A0I_500545_T_DNA_AllSomatMut_Exp_July2019	chr1	135841771	.	G	T	intron_variant	MODIFIER	ENSMUST00000027671			Tnnt2	2.3153	4.8662
A0I_500545_T_DNA_AllSomatMut_Exp_July2019	chr1	136068892	.	C	G	intron_variant	MODIFIER	ENSMUST00000112064			Cacna1s	2.0204	3.9481
A0I_500545_T_DNA_AllSomatMut_Exp_July2019	chr1	136086873	.	C	T	intron_variant	MODIFIER	ENSMUST00000112064			Cacna1s	2.0204	3.9481
A0I_500545_T_DNA_AllSomatMut_Exp_July2019	chr1	136093032	.	A	G	intron_variant	MODIFIER	ENSMUST00000112064			Cacna1s	2.0204	3.9481
A0I_500545_T_DNA_AllSomatMut_Exp_July2019	chr1	136094999	.	C	G	intron_variant	MODIFIER	ENSMUST00000112064			Cacna1s	2.0204	3.9481
A0I_500545_T_DNA_AllSomatMut_Exp_July2019	chr1	136100564	.	C	A	intron_variant	MODIFIER	ENSMUST00000112064			Cacna1s	2.0204	3.9481
A0I_500545_T_DNA_AllSomatMut_Exp_July2019	chr1	136106006	.	G	A	intron_variant	MODIFIER	ENSMUST00000112064			Cacna1s	2.0204	3.9481
A0I_500545_T_DNA_AllSomatMut_Exp_July2019	chr1	136112099	.	G	A	intron_variant	MODIFIER	ENSMUST00000112064			Cacna1s	2.0204	3.9481
A0I_500545_T_DNA_AllSomatMut_Exp_July2019	chr1	136145084	.	C	A	intron_variant	MODIFIER	ENSMUST00000075164			Kif21b	1.0177	1.9204
A0I_500545_T_DNA_AllSomatMut_Exp_July2019	chr1	136159238	.	C	T	upstream_gene_variant	MODIFIER	ENSMUST00000127624			Kif21b	1.0177	1.9204
A0I_500545_T_DNA_AllSomatMut_Exp_July2019	chr1	136177773	.	C	A	3_prime_UTR_variant	MODIFIER	ENSMUST00000075164			Kif21b	1.0177	1.9204
A0I_500545_T_DNA_AllSomatMut_Exp_July2019	chr1	138067783	.	G	C	intron_variant	MODIFIER	ENSMUST00000182283			Ptprc	5.1091	34.3356
A0I_500545_T_DNA_AllSomatMut_Exp_July2019	chr1	138092860	.	C	G	intron_variant	MODIFIER	ENSMUST00000182283			Ptprc	5.1091	34.3356
A0I_500545_T_DNA_AllSomatMut_Exp_July2019	chr1	139480255	.	G	C	missense_variant	MODERATE	ENSMUST00000053364	W2293C	tgG/tgC	Aspm	1.4896	2.702
A0I_500545_T_DNA_AllSomatMut_Exp_July2019	chr1	139507677	.	AC	A	frameshift_variant	HIGH	ENSMUST00000027615	T187X	aCc/ac	F13b	-3.0353	0.0219
A0I_500545_T_DNA_AllSomatMut_Exp_July2019	chr1	139754431	.	G	A	intron_variant	MODIFIER	ENSMUST00000027612			Gm4788	-2.8852	0.0353
A0I_500545_T_DNA_AllSomatMut_Exp_July2019	chr1	139858732	.	G	T	upstream_gene_variant	MODIFIER	ENSMUST00000094489
A0I_500545_T_DNA_AllSomatMut_Exp_July2019	chr1	139930892	.	G	T	non_coding_transcript_exon_variant	MODIFIER	ENSMUST00000134229			Gm16332	-3.3219	0
A0I_500545_T_DNA_AllSomatMut_Exp_July2019	chr1	140088546	.	C	A	intron_variant	MODIFIER	ENSMUST00000066859			Cfh	2.6116	5.9981
A0I_500545_T_DNA_AllSomatMut_Exp_July2019	chr1	140108510	.	G	T	missense_variant	MODERATE	ENSMUST00000066859	Q739K	Cag/Aag	Cfh	2.6116	5.9981
A0I_500545_T_DNA_AllSomatMut_Exp_July2019	chr1	140351372	.	T	A	intron_variant	MODIFIER	ENSMUST00000119786			Kcnt2	-2.8281	0.0407
A0I_500545_T_DNA_AllSomatMut_Exp_July2019	chr1	140609801	.	G	T	3_prime_UTR_variant	MODIFIER	ENSMUST00000119786			Kcnt2;4930590L20Rik	-3.075	0.02035
A0I_500545_T_DNA_AllSomatMut_Exp_July2019	chr1	141256767	.	G	C	non_coding_transcript_exon_variant	MODIFIER	ENSMUST00000179202			Gm4845	-3.3219	0
A0I_500545_T_DNA_AllSomatMut_Exp_July2019	chr1	143094223	.	C	A	non_coding_transcript_exon_variant	MODIFIER	ENSMUST00000185806			Gm5835	-2.8234	0.0412
A0I_500545_T_DNA_AllSomatMut_Exp_July2019	chr1	144004189	.	G	A	upstream_gene_variant	MODIFIER	ENSMUST00000027606
A0I_500545_T_DNA_AllSomatMut_Exp_July2019	chr1	144222711	.	T	A	non_coding_transcript_exon_variant	MODIFIER	ENSMUST00000186440			Rbm6-ps2	-3.3219	0
A0I_500545_T_DNA_AllSomatMut_Exp_July2019	chr1	144245293	.	A	T	downstream_gene_variant	MODIFIER	ENSMUST00000169042			Rgs1	4.2671	19.1105
A0I_500545_T_DNA_AllSomatMut_Exp_July2019	chr1	144774563	.	C	G	regulatory_region_variant	MODIFIER	ENSMUSR00000302122			Rgs18	-0.5855	0.5652
A0I_500545_T_DNA_AllSomatMut_Exp_July2019	chr1	146901185	.	CG	C	frameshift_variant	HIGH	ENSMUST00000074622	R457X	cGt/ct	Brinp3	-2.2994	0.1029
A0I_500545_T_DNA_AllSomatMut_Exp_July2019	chr1	146901186	.	G	T	missense_variant	MODERATE	ENSMUST00000074622	R457L	cGt/cTt	Brinp3	-2.2994	0.1029
A0I_500545_T_DNA_AllSomatMut_Exp_July2019	chr1	146901558	.	C	A	missense_variant	MODERATE	ENSMUST00000074622	S581Y	tCc/tAc	Brinp3	-2.2994	0.1029
A0I_500545_T_DNA_AllSomatMut_Exp_July2019	chr1	149861015	.	T	A	intron_variant	MODIFIER	ENSMUST00000070200			Pla2g4a	5.0621	33.2323
A0I_500545_T_DNA_AllSomatMut_Exp_July2019	chr1	150414969	.	G	T	intron_variant	MODIFIER	ENSMUST00000119161			Tpr	4.909	29.8765
A0I_500545_T_DNA_AllSomatMut_Exp_July2019	chr1	150583302	.	T	G	intron_variant	MODIFIER	ENSMUST00000074783			Hmcn1	-1.5589	0.2389
A0I_500545_T_DNA_AllSomatMut_Exp_July2019	chr1	150618964	.	G	C	missense_variant	MODERATE	ENSMUST00000074783	R4125G	Cgc/Ggc	Hmcn1	-1.5589	0.2389
A0I_500545_T_DNA_AllSomatMut_Exp_July2019	chr1	150646415	.	C	A	intron_variant	MODIFIER	ENSMUST00000074783			Hmcn1;Gm20631	-2.4404	0.11945
A0I_500545_T_DNA_AllSomatMut_Exp_July2019	chr1	150646417	.	T	G	intron_variant	MODIFIER	ENSMUST00000074783			Hmcn1;Gm20631	-2.4404	0.11945
A0I_500545_T_DNA_AllSomatMut_Exp_July2019	chr1	150774051	.	T	A	intron_variant	MODIFIER	ENSMUST00000074783			Hmcn1;Gm20631	-2.4404	0.11945
A0I_500545_T_DNA_AllSomatMut_Exp_July2019	chr1	151198856	.	C	G	regulatory_region_variant	MODIFIER	ENSMUSR00000302286			Gm47995	-3.3219	0
A0I_500545_T_DNA_AllSomatMut_Exp_July2019	chr1	151351401	.	G	C	intron_variant	MODIFIER	ENSMUST00000023918			Ivns1abp	5.7438	53.3665
A0I_500545_T_DNA_AllSomatMut_Exp_July2019	chr1	151473063	.	C	T	intron_variant	MODIFIER	ENSMUST00000076110			Rnf2	4.6766	25.4169
A0I_500545_T_DNA_AllSomatMut_Exp_July2019	chr1	152468516	.	C	A	missense_variant	MODERATE	ENSMUST00000044311	R110S	Cgt/Agt	Colgalt2	-1.6278	0.2231
A0I_500545_T_DNA_AllSomatMut_Exp_July2019	chr1	152852550	.	C	A	intron_variant	MODIFIER	ENSMUST00000043560			Smg7	3.5139	11.2974
A0I_500545_T_DNA_AllSomatMut_Exp_July2019	chr1	153090540	.	CG	C	upstream_gene_variant	MODIFIER	ENSMUST00000190117			Nmnat2	1.6225	2.9725
A0I_500545_T_DNA_AllSomatMut_Exp_July2019	chr1	153141608	.	G	T	missense_variant	MODERATE	ENSMUST00000027753	N544K	aaC/aaA	Lamc2	2.8028	6.8624
A0I_500545_T_DNA_AllSomatMut_Exp_July2019	chr1	153406665	.	C	A	intron_variant&non_coding_transcript_variant	MODIFIER	ENSMUST00000097535			E330020D12Rik	-2.2729	0.1067
A0I_500545_T_DNA_AllSomatMut_Exp_July2019	chr1	153425214	.	C	A	5_prime_UTR_variant	MODIFIER	ENSMUST00000042373			Shcbp1l	-2.8626	0.0374
A0I_500545_T_DNA_AllSomatMut_Exp_July2019	chr1	153891819	.	C	T	missense_variant	MODERATE	ENSMUST00000050660	P10S	Cca/Tca	Teddm2;Gm38352;Teddm1a	-2.8189	0.0560333
A0I_500545_T_DNA_AllSomatMut_Exp_July2019	chr1	153892809	.	G	A	3_prime_UTR_variant	MODIFIER	ENSMUST00000050660			Teddm2;Teddm1a	-2.6376	0.07895
A0I_500545_T_DNA_AllSomatMut_Exp_July2019	chr1	154204413	.	C	A	missense_variant	MODERATE	ENSMUST00000086195	S106Y	tCc/tAc	Zfp648	-3.1352	0.0138
A0I_500545_T_DNA_AllSomatMut_Exp_July2019	chr1	154402231	.	C	A	intron_variant	MODIFIER	ENSMUST00000004214			Cacna1e	-2.7404	0.0495
A0I_500545_T_DNA_AllSomatMut_Exp_July2019	chr1	154442254	.	G	T	missense_variant	MODERATE	ENSMUST00000004214	R1153S	Cgc/Agc	Cacna1e	-2.7404	0.0495
A0I_500545_T_DNA_AllSomatMut_Exp_July2019	chr1	154443943	.	C	A	missense_variant	MODERATE	ENSMUST00000004214	R1091L	cGc/cTc	Cacna1e	-2.7404	0.0495
A0I_500545_T_DNA_AllSomatMut_Exp_July2019	chr1	154472245	.	C	T	synonymous_variant	LOW	ENSMUST00000004214		cgG/cgA	Cacna1e	-2.7404	0.0495
A0I_500545_T_DNA_AllSomatMut_Exp_July2019	chr1	154472246	.	C	T	missense_variant	MODERATE	ENSMUST00000004214	R615Q	cGg/cAg	Cacna1e	-2.7404	0.0495
A0I_500545_T_DNA_AllSomatMut_Exp_July2019	chr1	154472570	.	A	T	missense_variant	MODERATE	ENSMUST00000004214	L507Q	cTg/cAg	Cacna1e	-2.7404	0.0495
A0I_500545_T_DNA_AllSomatMut_Exp_July2019	chr1	154488764	.	C	A	intron_variant	MODIFIER	ENSMUST00000004214			Cacna1e	-2.7404	0.0495
A0I_500545_T_DNA_AllSomatMut_Exp_July2019	chr1	155866217	.	C	T	intron_variant	MODIFIER	ENSMUST00000129865			Cep350	1.7812	3.3295
A0I_500545_T_DNA_AllSomatMut_Exp_July2019	chr1	156285645	.	C	A	intron_variant	MODIFIER	ENSMUST00000121146			Tdrd5	-2.7496	0.0486
A0I_500545_T_DNA_AllSomatMut_Exp_July2019	chr1	156318737	.	C	T	synonymous_variant	LOW	ENSMUST00000027896		ctC/ctT	Nphs2	-0.4226	0.6446
A0I_500545_T_DNA_AllSomatMut_Exp_July2019	chr1	156809236	.	C	G	intron_variant	MODIFIER	ENSMUST00000027886			Ralgps2	1.9536	3.765
A0I_500545_T_DNA_AllSomatMut_Exp_July2019	chr1	156813671	.	C	A	intron_variant	MODIFIER	ENSMUST00000027886			Ralgps2	1.9536	3.765
A0I_500545_T_DNA_AllSomatMut_Exp_July2019	chr1	156819716	.	A	AG	intron_variant	MODIFIER	ENSMUST00000027886			Ralgps2	1.9536	3.765
A0I_500545_T_DNA_AllSomatMut_Exp_July2019	chr1	156819717	.	C	A	intron_variant	MODIFIER	ENSMUST00000027886			Ralgps2	1.9536	3.765
A0I_500545_T_DNA_AllSomatMut_Exp_July2019	chr1	157158644	.	C	A	intron_variant	MODIFIER	ENSMUST00000078308			Rasal2	1.7529	3.2631
A0I_500545_T_DNA_AllSomatMut_Exp_July2019	chr1	157567363	.	C	A	3_prime_UTR_variant	MODIFIER	ENSMUST00000027881			Sec16b	0.5346	1.3455
A0I_500545_T_DNA_AllSomatMut_Exp_July2019	chr1	157622237	.	G	T	downstream_gene_variant	MODIFIER	ENSMUST00000191746
A0I_500545_T_DNA_AllSomatMut_Exp_July2019	chr1	157622534	.	G	C	downstream_gene_variant	MODIFIER	ENSMUST00000191746
A0I_500545_T_DNA_AllSomatMut_Exp_July2019	chr1	158254873	.	C	G	intron_variant	MODIFIER	ENSMUST00000004133			Brinp2	-3.3219	0
A0I_500545_T_DNA_AllSomatMut_Exp_July2019	chr1	158509968	.	C	A	missense_variant	MODERATE	ENSMUST00000046110	H415N	Cac/Aac	Astn1;Gm37679	-3.2473	0.00545
A0I_500545_T_DNA_AllSomatMut_Exp_July2019	chr1	158520464	.	G	T	missense_variant	MODERATE	ENSMUST00000046110	G487C	Ggc/Tgc	Astn1;Gm37679	-3.2473	0.00545
A0I_500545_T_DNA_AllSomatMut_Exp_July2019	chr1	158579563	.	G	C	intron_variant	MODIFIER	ENSMUST00000046110			Astn1	-3.1727	0.0109
A0I_500545_T_DNA_AllSomatMut_Exp_July2019	chr1	158787536	.	G	T	intron_variant	MODIFIER	ENSMUST00000159861			Pappa2	-0.2729	0.726
A0I_500545_T_DNA_AllSomatMut_Exp_July2019	chr1	159868160	.	G	T	missense_variant	MODERATE	ENSMUST00000111669	R551L	cGg/cTg	Tnr	-2.8225	0.0413
A0I_500545_T_DNA_AllSomatMut_Exp_July2019	chr1	160236744	.	T	A	intron_variant	MODIFIER	ENSMUST00000028052			Rabgap1l	2.9958	7.8591
A0I_500545_T_DNA_AllSomatMut_Exp_July2019	chr1	160942643	.	G	A	missense_variant	MODERATE	ENSMUST00000035911	G295D	gGc/gAc	Rc3h1	2.4906	5.5078
A0I_500545_T_DNA_AllSomatMut_Exp_July2019	chr1	161747444	.	G	T	non_coding_transcript_exon_variant	MODIFIER	ENSMUST00000195878			Gm5049	-3.3219	0
A0I_500545_T_DNA_AllSomatMut_Exp_July2019	chr1	161845653	.	C	T	intron_variant	MODIFIER	ENSMUST00000048377			Suco	2.9003	7.3491
A0I_500545_T_DNA_AllSomatMut_Exp_July2019	chr1	162321747	.	T	G	missense_variant	MODERATE	ENSMUST00000070330	M210L	Atg/Ctg	Dnm3	0.6377	1.4526
A0I_500545_T_DNA_AllSomatMut_Exp_July2019	chr1	162807830	.	G	T	intron_variant	MODIFIER	ENSMUST00000028014			Fmo4	-3.1249	0.0146
A0I_500545_T_DNA_AllSomatMut_Exp_July2019	chr1	162809928	.	C	A	intron_variant	MODIFIER	ENSMUST00000144916			Fmo4	-3.1249	0.0146
A0I_500545_T_DNA_AllSomatMut_Exp_July2019	chr1	162886281	.	C	G	intron_variant	MODIFIER	ENSMUST00000045902			Fmo2	-1.4019	0.2778
A0I_500545_T_DNA_AllSomatMut_Exp_July2019	chr1	163058102	.	C	A	missense_variant	MODERATE	ENSMUST00000096608	M320I	atG/atT	Gm37273;Mroh9	-3.2608	0.0044
A0I_500545_T_DNA_AllSomatMut_Exp_July2019	chr1	164066228	.	C	A	missense_variant	MODERATE	ENSMUST00000027871	S164Y	tCt/tAt	Sell	3.234	9.2879
A0I_500545_T_DNA_AllSomatMut_Exp_July2019	chr1	164128334	.	C	A	missense_variant	MODERATE	ENSMUST00000162746	P254H	cCc/cAc	Selp	-0.0038	0.8954
A0I_500545_T_DNA_AllSomatMut_Exp_July2019	chr1	164182974	.	C	A	missense_variant	MODERATE	ENSMUST00000086040	Q425K	Cag/Aag	F5	-0.0141	0.8883
A0I_500545_T_DNA_AllSomatMut_Exp_July2019	chr1	164192075	.	G	T	synonymous_variant	LOW	ENSMUST00000086040		cgG/cgT	F5	-0.0141	0.8883
A0I_500545_T_DNA_AllSomatMut_Exp_July2019	chr1	164193231	.	C	G	missense_variant	MODERATE	ENSMUST00000086040	Q1092E	Cag/Gag	F5	-0.0141	0.8883
A0I_500545_T_DNA_AllSomatMut_Exp_July2019	chr1	164209034	.	G	A	stop_gained	HIGH	ENSMUST00000086040	W1921*	tgG/tgA	F5	-0.0141	0.8883
A0I_500545_T_DNA_AllSomatMut_Exp_July2019	chr1	165140286	.	G	A	intron_variant	MODIFIER	ENSMUST00000027859			Tbx19	-3.3219	0
A0I_500545_T_DNA_AllSomatMut_Exp_July2019	chr1	165182233	.	C	A	intron_variant	MODIFIER	ENSMUST00000043338			Sft2d2	3.6744	12.6394
A0I_500545_T_DNA_AllSomatMut_Exp_July2019	chr1	165194173	.	C	A	intron_variant	MODIFIER	ENSMUST00000043338			Sft2d2	3.6744	12.6394
A0I_500545_T_DNA_AllSomatMut_Exp_July2019	chr1	165388657	.	C	A	splice_donor_variant	HIGH	ENSMUST00000027856			Dcaf6	3.0357	8.0823
A0I_500545_T_DNA_AllSomatMut_Exp_July2019	chr1	165493261	.	G	C	intron_variant	MODIFIER	ENSMUST00000027852			Adcy10	-3.3219	0
A0I_500545_T_DNA_AllSomatMut_Exp_July2019	chr1	165521694	.	G	A	intron_variant	MODIFIER	ENSMUST00000027852			Adcy10	-3.3219	0
A0I_500545_T_DNA_AllSomatMut_Exp_July2019	chr1	165538529	.	C	T	synonymous_variant	LOW	ENSMUST00000027852		aaC/aaT	Adcy10	-3.3219	0
A0I_500545_T_DNA_AllSomatMut_Exp_July2019	chr1	165908881	.	C	T	downstream_gene_variant	MODIFIER	ENSMUST00000177358			Pou2f1	0.7559	1.5851
A0I_500545_T_DNA_AllSomatMut_Exp_July2019	chr1	166099940	.	G	T	missense_variant	MODERATE	ENSMUST00000085992	T701N	aCc/aAc	Dusp27	0.3979	1.2149
A0I_500545_T_DNA_AllSomatMut_Exp_July2019	chr1	166165318	.	G	T	3_prime_UTR_variant	MODIFIER	ENSMUST00000060833			Gpa33	-3.1792	0.0104
A0I_500545_T_DNA_AllSomatMut_Exp_July2019	chr1	166225636	.	G	T	synonymous_variant	LOW	ENSMUST00000038782		Cga/Aga	Mael	-3.3219	0
A0I_500545_T_DNA_AllSomatMut_Exp_July2019	chr1	166225811	.	C	A	intron_variant	MODIFIER	ENSMUST00000038782			Mael	-3.3219	0
A0I_500545_T_DNA_AllSomatMut_Exp_July2019	chr1	166269310	.	G	C	missense_variant	MODERATE	ENSMUST00000111416	V33L	Gtt/Ctt	Ildr2	-1.8442	0.1781
A0I_500545_T_DNA_AllSomatMut_Exp_July2019	chr1	167227673	.	C	G	intron_variant	MODIFIER	ENSMUST00000027839			Uck2	6.6615	100.905
A0I_500545_T_DNA_AllSomatMut_Exp_July2019	chr1	167466640	.	C	A	missense_variant	MODERATE	ENSMUST00000036643	K25N	aaG/aaT	Lrrc52	-3.3219	0
A0I_500545_T_DNA_AllSomatMut_Exp_July2019	chr1	167840941	.	G	T	missense_variant	MODERATE	ENSMUST00000028003	Q262H	caG/caT	Lmx1a	-3.0056	0.0245
A0I_500545_T_DNA_AllSomatMut_Exp_July2019	chr1	169507494	.	C	A	intron_variant	MODIFIER	ENSMUST00000028000			Nuf2	4.1852	18.0513
A0I_500545_T_DNA_AllSomatMut_Exp_July2019	chr1	169853701	.	C	T	non_coding_transcript_exon_variant	MODIFIER	ENSMUST00000193654			Gm37586	-3.3219	0
A0I_500545_T_DNA_AllSomatMut_Exp_July2019	chr1	170208804	.	C	G	intron_variant	MODIFIER	ENSMUST00000027979			Uhmk1	2.9364	7.5379
A0I_500545_T_DNA_AllSomatMut_Exp_July2019	chr1	170249965	.	G	A	intron_variant	MODIFIER	ENSMUST00000162752			Sh2d1b2	-2.703	0.0535
A0I_500545_T_DNA_AllSomatMut_Exp_July2019	chr1	170251360	.	C	T	intron_variant	MODIFIER	ENSMUST00000162752			Sh2d1b2	-2.703	0.0535
A0I_500545_T_DNA_AllSomatMut_Exp_July2019	chr1	170986297	.	C	A	non_coding_transcript_exon_variant	MODIFIER	ENSMUST00000194503			Gm10522	-3.3219	0
A0I_500545_T_DNA_AllSomatMut_Exp_July2019	chr1	171138610	.	T	G	intron_variant	MODIFIER	ENSMUST00000081560			Sdhc	5.0726	33.4762
A0I_500545_T_DNA_AllSomatMut_Exp_July2019	chr1	171240970	.	T	G	missense_variant	MODERATE	ENSMUST00000013737	I124L	Att/Ctt	Ndufs2	6.6628	100.996
A0I_500545_T_DNA_AllSomatMut_Exp_July2019	chr1	171256281	.	G	C	synonymous_variant	LOW	ENSMUST00000111314		ccG/ccC	Adamts4	4.1616	17.7563
A0I_500545_T_DNA_AllSomatMut_Exp_July2019	chr1	171272864	.	C	A	intron_variant	MODIFIER	ENSMUST00000064272			B4galt3	3.6559	12.4763
A0I_500545_T_DNA_AllSomatMut_Exp_July2019	chr1	171286456	.	C	A	missense_variant	MODERATE	ENSMUST00000065941	G165V	gGc/gTc	Usp21	4.1505	17.6191
A0I_500545_T_DNA_AllSomatMut_Exp_July2019	chr1	171286516	.	C	G	missense_variant	MODERATE	ENSMUST00000065941	R145P	cGg/cCg	Usp21	4.1505	17.6191
A0I_500545_T_DNA_AllSomatMut_Exp_July2019	chr1	171290086	.	T	G	upstream_gene_variant	MODIFIER	ENSMUST00000065941			Ufc1	6.8474	114.792
A0I_500545_T_DNA_AllSomatMut_Exp_July2019	chr1	171380313	.	C	T	missense_variant	MODERATE	ENSMUST00000006578	P91L	cCt/cTt	Nectin4	0.0108	0.9055
A0I_500545_T_DNA_AllSomatMut_Exp_July2019	chr1	171386835	.	G	T	3_prime_UTR_variant	MODIFIER	ENSMUST00000006578			Nectin4	0.0108	0.9055
A0I_500545_T_DNA_AllSomatMut_Exp_July2019	chr1	171407294	.	G	T	upstream_gene_variant	MODIFIER	ENSMUST00000001284			Arhgap30	3.6654	12.56
A0I_500545_T_DNA_AllSomatMut_Exp_July2019	chr1	171407511	.	G	A	missense_variant	MODERATE	ENSMUST00000056449	G515E	gGg/gAg	Arhgap30	3.6654	12.56
A0I_500545_T_DNA_AllSomatMut_Exp_July2019	chr1	171407512	.	G	T	synonymous_variant	LOW	ENSMUST00000056449		ggG/ggT	Arhgap30	3.6654	12.56
A0I_500545_T_DNA_AllSomatMut_Exp_July2019	chr1	171420117	.	G	T	downstream_gene_variant	MODIFIER	ENSMUST00000001284			Tstd1	-1.1995	0.3347
A0I_500545_T_DNA_AllSomatMut_Exp_July2019	chr1	171589123	.	C	A	downstream_gene_variant	MODIFIER	ENSMUST00000004829			Cd244;Ly9	0.4458	1.97225
A0I_500545_T_DNA_AllSomatMut_Exp_July2019	chr1	171596767	.	G	C	intron_variant	MODIFIER	ENSMUST00000004827			Cd244;Ly9	0.4458	1.97225
A0I_500545_T_DNA_AllSomatMut_Exp_July2019	chr1	172174117	.	A	C	intron_variant	MODIFIER	ENSMUST00000074144			Dcaf8	5.1655	35.7095
A0I_500545_T_DNA_AllSomatMut_Exp_July2019	chr1	172254785	.	C	T	intron_variant	MODIFIER	ENSMUST00000111243			Atp1a4	-3.1194	0.015
A0I_500545_T_DNA_AllSomatMut_Exp_July2019	chr1	172291273	.	G	C	missense_variant	MODERATE	ENSMUST00000085913	L101V	Ctg/Gtg	Igsf8;Atp1a2	4.42145	22.6134
A0I_500545_T_DNA_AllSomatMut_Exp_July2019	chr1	172477425	.	AC	A	frameshift_variant	HIGH	ENSMUST00000027830	N202X	aaC/aa	Slamf9	3.3527	10.0931
A0I_500545_T_DNA_AllSomatMut_Exp_July2019	chr1	172500280	.	C	A	downstream_gene_variant	MODIFIER	ENSMUST00000052629			Tagln2	7.6751	203.816
A0I_500545_T_DNA_AllSomatMut_Exp_July2019	chr1	172521058	.	C	A	5_prime_UTR_variant	MODIFIER	ENSMUST00000085894			Cfap45	-1.9859	0.1521
A0I_500545_T_DNA_AllSomatMut_Exp_July2019	chr1	172521059	.	A	T	5_prime_UTR_variant	MODIFIER	ENSMUST00000085894			Cfap45	-1.9859	0.1521
A0I_500545_T_DNA_AllSomatMut_Exp_July2019	chr1	172563596	.	C	A	3_prime_UTR_variant	MODIFIER	ENSMUST00000061835			Vsig8	-2.2985	0.103
A0I_500545_T_DNA_AllSomatMut_Exp_July2019	chr1	172623891	.	T	A	intergenic_variant	MODIFIER
A0I_500545_T_DNA_AllSomatMut_Exp_July2019	chr1	172893986	.	G	A	3_prime_UTR_variant	MODIFIER	ENSMUST00000027824			Apcs	-0.7743	0.4836
A0I_500545_T_DNA_AllSomatMut_Exp_July2019	chr1	172894086	.	G	T	3_prime_UTR_variant	MODIFIER	ENSMUST00000027824			Apcs	-0.7743	0.4836
A0I_500545_T_DNA_AllSomatMut_Exp_July2019	chr1	173130830	.	G	T	missense_variant	MODERATE	ENSMUST00000073663	P129Q	cCg/cAg	Olfr1408	-3.3219	0
A0I_500545_T_DNA_AllSomatMut_Exp_July2019	chr1	173480463	.	G	A	missense_variant	MODERATE	ENSMUST00000160565	P656S	Ccc/Tcc	Ifi206	-1.5979	0.2298
A0I_500545_T_DNA_AllSomatMut_Exp_July2019	chr1	173481201	.	C	A	missense_variant	MODERATE	ENSMUST00000160565	A410S	Gca/Tca	Ifi206	-1.5979	0.2298
A0I_500545_T_DNA_AllSomatMut_Exp_July2019	chr1	173527785	.	G	T	intron_variant	MODIFIER	ENSMUST00000139092			Ifi214	0.4276	1.2422
A0I_500545_T_DNA_AllSomatMut_Exp_July2019	chr1	173706010	.	G	A	downstream_gene_variant	MODIFIER	ENSMUST00000192876			Gm18752	-3.3219	0
A0I_500545_T_DNA_AllSomatMut_Exp_July2019	chr1	173747750	.	G	T	intron_variant	MODIFIER	ENSMUST00000111214			Ifi204	5.1117	34.398
A0I_500545_T_DNA_AllSomatMut_Exp_July2019	chr1	174042506	.	G	C	synonymous_variant	LOW	ENSMUST00000052975		cgG/cgC	Olfr433	-3.3219	0
A0I_500545_T_DNA_AllSomatMut_Exp_July2019	chr1	174099779	.	T	A	missense_variant	MODERATE	ENSMUST00000080831	F107Y	tTt/tAt	Olfr427	-3.3219	0
A0I_500545_T_DNA_AllSomatMut_Exp_July2019	chr1	174136655	.	T	A	upstream_gene_variant	MODIFIER	ENSMUST00000053941			Olfr424	-3.3219	0
A0I_500545_T_DNA_AllSomatMut_Exp_July2019	chr1	174187395	.	A	C	intron_variant	MODIFIER	ENSMUST00000027817			Spta1	-3.1932	0.0093
A0I_500545_T_DNA_AllSomatMut_Exp_July2019	chr1	174195982	.	G	A	missense_variant	MODERATE	ENSMUST00000027817	A652T	Gcc/Acc	Spta1	-3.1932	0.0093
A0I_500545_T_DNA_AllSomatMut_Exp_July2019	chr1	174211575	.	C	A	synonymous_variant	LOW	ENSMUST00000027817		acC/acA	Spta1	-3.1932	0.0093
A0I_500545_T_DNA_AllSomatMut_Exp_July2019	chr1	174536956	.	T	A	intron_variant	MODIFIER	ENSMUST00000030039			Fmn2	-3.3219	0
A0I_500545_T_DNA_AllSomatMut_Exp_July2019	chr1	175649186	.	C	G	missense_variant	MODERATE	ENSMUST00000040250	L162V	Ctt/Gtt	Kmo	0.9393	1.8135
A0I_500545_T_DNA_AllSomatMut_Exp_July2019	chr1	175650494	.	C	G	intron_variant	MODIFIER	ENSMUST00000040250			Kmo	0.9393	1.8135
A0I_500545_T_DNA_AllSomatMut_Exp_July2019	chr1	175653672	.	G	T	downstream_gene_variant	MODIFIER	ENSMUST00000137174			Kmo	0.9393	1.8135
A0I_500545_T_DNA_AllSomatMut_Exp_July2019	chr1	175659841	.	C	G	downstream_gene_variant	MODIFIER	ENSMUST00000027809			Kmo	0.9393	1.8135
A0I_500545_T_DNA_AllSomatMut_Exp_July2019	chr1	175688015	.	C	A	synonymous_variant	LOW	ENSMUST00000104984		gtG/gtT	Opn3;Chml	0.9021	1.7657
A0I_500545_T_DNA_AllSomatMut_Exp_July2019	chr1	175775555	.	C	A	intron_variant	MODIFIER	ENSMUST00000094288			Wdr64	-3.3219	0
A0I_500545_T_DNA_AllSomatMut_Exp_July2019	chr1	177936610	.	G	C	intron_variant&non_coding_transcript_variant	MODIFIER	ENSMUST00000194528			Catspere1	-3.3219	0
A0I_500545_T_DNA_AllSomatMut_Exp_July2019	chr1	177983350	.	G	A	upstream_gene_variant	MODIFIER	ENSMUST00000191719
A0I_500545_T_DNA_AllSomatMut_Exp_July2019	chr1	178104251	.	C	A	intron_variant&non_coding_transcript_variant	MODIFIER	ENSMUST00000191719			Catspere2	-2.4246	0.0861
A0I_500545_T_DNA_AllSomatMut_Exp_July2019	chr1	178143297	.	G	T	upstream_gene_variant	MODIFIER	ENSMUST00000194128			Catspere2	-2.4246	0.0861
A0I_500545_T_DNA_AllSomatMut_Exp_July2019	chr1	178169992	.	C	A	intron_variant&NMD_transcript_variant	MODIFIER	ENSMUST00000192146			Catspere2	-2.4246	0.0861
A0I_500545_T_DNA_AllSomatMut_Exp_July2019	chr1	178330108	.	C	A	intron_variant	MODIFIER	ENSMUST00000037748			Hnrnpu	7.1949	146.08
A0I_500545_T_DNA_AllSomatMut_Exp_July2019	chr1	178530699	.	G	T	missense_variant	MODERATE	ENSMUST00000161017	R125L	cGc/cTc	Kif26b	2.8805	7.2478
A0I_500545_T_DNA_AllSomatMut_Exp_July2019	chr1	178917594	.	A	T	missense_variant	MODERATE	ENSMUST00000160789	S1305C	Agc/Tgc	Kif26b;Gm16564	-0.16065	3.62825
A0I_500545_T_DNA_AllSomatMut_Exp_July2019	chr1	178932161	.	G	T	missense_variant	MODERATE	ENSMUST00000160789	R1644L	cGc/cTc	Kif26b	2.8805	7.2478
A0I_500545_T_DNA_AllSomatMut_Exp_July2019	chr1	179604640	.	G	C	intron_variant	MODIFIER	ENSMUST00000040706			Cnst	1.7811	3.3294
A0I_500545_T_DNA_AllSomatMut_Exp_July2019	chr1	179610156	.	G	A	synonymous_variant	LOW	ENSMUST00000040706		ctG/ctA	Cnst	1.7811	3.3294
A0I_500545_T_DNA_AllSomatMut_Exp_July2019	chr1	180067150	.	G	T	splice_acceptor_variant	HIGH	ENSMUST00000076687			Cdc42bpa	3.3537	10.0998
A0I_500545_T_DNA_AllSomatMut_Exp_July2019	chr1	180144695	.	A	T	missense_variant	MODERATE	ENSMUST00000076687	K1260M	aAg/aTg	Cdc42bpa	3.3537	10.0998
A0I_500545_T_DNA_AllSomatMut_Exp_July2019	chr1	180174238	.	G	T	intron_variant	MODIFIER	ENSMUST00000027766			Coq8a	2.9044	7.3706
A0I_500545_T_DNA_AllSomatMut_Exp_July2019	chr1	180182125	.	C	T	synonymous_variant	LOW	ENSMUST00000027766		ctG/ctA	Coq8a	2.9044	7.3706
A0I_500545_T_DNA_AllSomatMut_Exp_July2019	chr1	180333428	.	G	T	missense_variant	MODERATE	ENSMUST00000070181	G373V	gGg/gTg	Itpkb	3.0251	8.0226
A0I_500545_T_DNA_AllSomatMut_Exp_July2019	chr1	180587795	.	T	G	intron_variant	MODIFIER	ENSMUST00000027777			Parp1	4.9458	30.6499
A0I_500545_T_DNA_AllSomatMut_Exp_July2019	chr1	180745349	.	G	T	intron_variant	MODIFIER	ENSMUST00000027780			Acbd3;Gm37768	0.47375	9.57085
A0I_500545_T_DNA_AllSomatMut_Exp_July2019	chr1	180802751	.	A	T	3_prime_UTR_variant	MODIFIER	ENSMUST00000081026			H3f3a;Gm17275	3.9986	297.865
A0I_500545_T_DNA_AllSomatMut_Exp_July2019	chr1	180814437	.	G	C	upstream_gene_variant	MODIFIER	ENSMUST00000081026			H3f3aos	-1.0115	0.3951
A0I_500545_T_DNA_AllSomatMut_Exp_July2019	chr1	181187216	.	C	A	upstream_gene_variant	MODIFIER	ENSMUST00000159290			Wdr26	4.939	30.5071
A0I_500545_T_DNA_AllSomatMut_Exp_July2019	chr1	181209160	.	C	A	intron_variant	MODIFIER	ENSMUST00000162819			Wdr26	4.939	30.5071
A0I_500545_T_DNA_AllSomatMut_Exp_July2019	chr1	181449826	.	G	C	intron_variant	MODIFIER	ENSMUST00000027795			Cnih3	-3.3219	0
A0I_500545_T_DNA_AllSomatMut_Exp_July2019	chr1	181747237	.	T	A	missense_variant	MODERATE	ENSMUST00000208001	V2972E	gTg/gAg	Dnah14	-3.0426	0.0213
A0I_500545_T_DNA_AllSomatMut_Exp_July2019	chr1	181764337	.	G	T	intron_variant	MODIFIER	ENSMUST00000208001			Dnah14	-3.0426	0.0213
A0I_500545_T_DNA_AllSomatMut_Exp_July2019	chr1	181821593	.	C	A	synonymous_variant	LOW	ENSMUST00000005003		ctG/ctT	Lbr	4.6625	25.1687
A0I_500545_T_DNA_AllSomatMut_Exp_July2019	chr1	182448970	.	G	T	missense_variant	MODERATE	ENSMUST00000117245	V839L	Gtg/Ttg	Trp53bp2	2.5635	5.7985
A0I_500545_T_DNA_AllSomatMut_Exp_July2019	chr1	182470259	.	T	A	intron_variant	MODIFIER	ENSMUST00000068505			Capn2	6.4103	84.7596
A0I_500545_T_DNA_AllSomatMut_Exp_July2019	chr1	182571876	.	T	G	intron_variant	MODIFIER	ENSMUST00000048941			Capn8	-3.3219	0
A0I_500545_T_DNA_AllSomatMut_Exp_July2019	chr1	182748745	.	G	T	synonymous_variant	LOW	ENSMUST00000060041		ccC/ccA	Ccdc185	-3.3219	0
A0I_500545_T_DNA_AllSomatMut_Exp_July2019	chr1	182892246	.	G	T	synonymous_variant	LOW	ENSMUST00000085724		ccG/ccT	Susd4	-1.9627	0.1562
A0I_500545_T_DNA_AllSomatMut_Exp_July2019	chr1	184727808	.	C	A	stop_gained	HIGH	ENSMUST00000048572	E378*	Gag/Tag	Hlx	4.6282	24.5755
A0I_500545_T_DNA_AllSomatMut_Exp_July2019	chr1	184803868	.	G	T	intron_variant	MODIFIER	ENSMUST00000048462			Marc1	-1.6849	0.2105
A0I_500545_T_DNA_AllSomatMut_Exp_July2019	chr1	185251822	.	G	T	intron_variant	MODIFIER	ENSMUST00000069652			Rab3gap2	3.4046	10.4665
A0I_500545_T_DNA_AllSomatMut_Exp_July2019	chr1	185455436	.	G	T	missense_variant	MODERATE	ENSMUST00000061093	A125S	Gcg/Tcg	Gm2061;Slc30a10	-3.3219	0
A0I_500545_T_DNA_AllSomatMut_Exp_July2019	chr1	185497478	.	G	A	non_coding_transcript_exon_variant	MODIFIER	ENSMUST00000192616			5033404E19Rik	-3.3219	0
A0I_500545_T_DNA_AllSomatMut_Exp_July2019	chr1	186961362	.	T	A	non_coding_transcript_exon_variant	MODIFIER	ENSMUST00000180973			Gm3809	-3.3219	0
A0I_500545_T_DNA_AllSomatMut_Exp_July2019	chr1	186968949	.	T	G	synonymous_variant	LOW	ENSMUST00000045108		ccT/ccG	D1Pas1	-3.3219	0
A0I_500545_T_DNA_AllSomatMut_Exp_July2019	chr1	186969837	.	G	A	synonymous_variant	LOW	ENSMUST00000045108		ggG/ggA	D1Pas1	-3.3219	0
A0I_500545_T_DNA_AllSomatMut_Exp_July2019	chr1	188210801	.	G	T	intron_variant	MODIFIER	ENSMUST00000027906			Esrrg	-2.8935	0.0345
A0I_500545_T_DNA_AllSomatMut_Exp_July2019	chr1	188266867	.	A	T	intron_variant	MODIFIER	ENSMUST00000060479			Ush2a	-3.3219	0
A0I_500545_T_DNA_AllSomatMut_Exp_July2019	chr1	188358509	.	C	G	missense_variant	MODERATE	ENSMUST00000060479	H446D	Cat/Gat	Ush2a	-3.3219	0
A0I_500545_T_DNA_AllSomatMut_Exp_July2019	chr1	188395835	.	G	A	synonymous_variant	LOW	ENSMUST00000060479		caG/caA	Ush2a	-3.3219	0
A0I_500545_T_DNA_AllSomatMut_Exp_July2019	chr1	188395955	.	G	T	splice_region_variant&intron_variant	LOW	ENSMUST00000060479			Ush2a	-3.3219	0
A0I_500545_T_DNA_AllSomatMut_Exp_July2019	chr1	188430742	.	C	A	stop_gained	HIGH	ENSMUST00000060479	S1007*	tCg/tAg	Ush2a	-3.3219	0
A0I_500545_T_DNA_AllSomatMut_Exp_July2019	chr1	188451688	.	G	A	intron_variant	MODIFIER	ENSMUST00000060479			Ush2a	-3.3219	0
A0I_500545_T_DNA_AllSomatMut_Exp_July2019	chr1	188714523	.	C	A	intron_variant	MODIFIER	ENSMUST00000060479			Ush2a	-3.3219	0
A0I_500545_T_DNA_AllSomatMut_Exp_July2019	chr1	188797823	.	C	A	missense_variant	MODERATE	ENSMUST00000060479	Q3270K	Cag/Aag	Ush2a	-3.3219	0
A0I_500545_T_DNA_AllSomatMut_Exp_July2019	chr1	188862973	.	C	T	intron_variant	MODIFIER	ENSMUST00000060479			Ush2a	-3.3219	0
A0I_500545_T_DNA_AllSomatMut_Exp_July2019	chr1	188944843	.	G	T	intron_variant	MODIFIER	ENSMUST00000060479			Ush2a	-3.3219	0
A0I_500545_T_DNA_AllSomatMut_Exp_July2019	chr1	189647032	.	T	A	intron_variant	MODIFIER	ENSMUST00000165798			Cenpf	2.1448	4.3126
A0I_500545_T_DNA_AllSomatMut_Exp_July2019	chr1	189865469	.	G	T	synonymous_variant	LOW	ENSMUST00000027898		gcG/gcT	Ptpn14	2.5539	5.7592
A0I_500545_T_DNA_AllSomatMut_Exp_July2019	chr1	190161927	.	G	C	missense_variant	MODERATE	ENSMUST00000010319	T107S	aCc/aGc	Prox1	-2.8064	0.0429
A0I_500545_T_DNA_AllSomatMut_Exp_July2019	chr1	190782680	.	T	A	intron_variant	MODIFIER	ENSMUST00000061611			Rps6kc1	2.907	7.3841
A0I_500545_T_DNA_AllSomatMut_Exp_July2019	chr1	190800191	.	C	T	missense_variant	MODERATE	ENSMUST00000061611	G538E	gGg/gAg	Rps6kc1	2.907	7.3841
A0I_500545_T_DNA_AllSomatMut_Exp_July2019	chr1	191065117	.	G	T	upstream_gene_variant	MODIFIER	ENSMUST00000027945			Nsl1	2.1983	4.4793
A0I_500545_T_DNA_AllSomatMut_Exp_July2019	chr1	191477888	.	T	C	downstream_gene_variant	MODIFIER	ENSMUST00000195195
A0I_500545_T_DNA_AllSomatMut_Exp_July2019	chr1	191576062	.	G	C	upstream_gene_variant	MODIFIER	ENSMUST00000027933			Ints7	3.2809	9.5979
A0I_500545_T_DNA_AllSomatMut_Exp_July2019	chr1	191903680	.	T	G	upstream_gene_variant	MODIFIER	ENSMUST00000044954			1700034H15Rik	-2.7954	0.0439
A0I_500545_T_DNA_AllSomatMut_Exp_July2019	chr1	192552893	.	C	A	intron_variant	MODIFIER	ENSMUST00000044190			Hhat	3.3339	9.9607
A0I_500545_T_DNA_AllSomatMut_Exp_July2019	chr1	192553104	.	C	A	intron_variant	MODIFIER	ENSMUST00000044190			Hhat	3.3339	9.9607
A0I_500545_T_DNA_AllSomatMut_Exp_July2019	chr1	193195181	.	G	T	intron_variant	MODIFIER	ENSMUST00000043550			Traf3ip3	2.3504	4.9883
A0I_500545_T_DNA_AllSomatMut_Exp_July2019	chr1	194806473	.	G	A	splice_donor_variant	HIGH	ENSMUST00000027952			Plxna2	-0.2557	0.7359
A0I_500545_T_DNA_AllSomatMut_Exp_July2019	chr1	195129712	.	C	A	intron_variant	MODIFIER	ENSMUST00000075451			Cr1l	5.1899	36.3201
A0I_500545_T_DNA_AllSomatMut_Exp_July2019	chr1	195157914	.	A	T	intron_variant	MODIFIER	ENSMUST00000082321			Cr2	-2.9332	0.0309
A0I_500545_T_DNA_AllSomatMut_Exp_July2019	chr1	195160691	.	G	T	synonymous_variant	LOW	ENSMUST00000082321		gcC/gcA	Cr2	-2.9332	0.0309
A0I_500545_T_DNA_AllSomatMut_Exp_July2019	chr1	195176545	.	C	A	regulatory_region_variant	MODIFIER	ENSMUSR00000306588			Cr2	-2.9332	0.0309
A0I_500545_T_DNA_AllSomatMut_Exp_July2019	chr1	195290675	.	G	T	intergenic_variant	MODIFIER
A0I_500545_T_DNA_AllSomatMut_Exp_July2019	chr1	195290983	.	G	A	intergenic_variant	MODIFIER
A0I_500545_T_DNA_AllSomatMut_Exp_July2019	chr2	3284245	.	G	A	5_prime_UTR_variant	MODIFIER	ENSMUST00000081932			Nmt2	3.197	9.0502
A0I_500545_T_DNA_AllSomatMut_Exp_July2019	chr2	3361653	.	C	A	missense_variant	MODERATE	ENSMUST00000027955	W45C	tgG/tgT	Olah	-3.0871	0.0176
A0I_500545_T_DNA_AllSomatMut_Exp_July2019	chr2	3409321	.	G	T	splice_region_variant&synonymous_variant	LOW	ENSMUST00000064685		gtC/gtA	Meig1	-1.4733	0.2596
A0I_500545_T_DNA_AllSomatMut_Exp_July2019	chr2	3521123	.	G	A	synonymous_variant	LOW	ENSMUST00000036350		aaG/aaA	Cdnf	-0.4535	0.6289
A0I_500545_T_DNA_AllSomatMut_Exp_July2019	chr2	4167341	.	C	G	intron_variant	MODIFIER	ENSMUST00000091497			Frmd4a	3.698	12.8488
A0I_500545_T_DNA_AllSomatMut_Exp_July2019	chr2	4603447	.	G	T	stop_gained	HIGH	ENSMUST00000075767	E698*	Gag/Tag	Frmd4a	3.698	12.8488
A0I_500545_T_DNA_AllSomatMut_Exp_July2019	chr2	4833124	.	T	A	downstream_gene_variant	MODIFIER	ENSMUST00000117910
A0I_500545_T_DNA_AllSomatMut_Exp_July2019	chr2	4834244	.	G	A	non_coding_transcript_exon_variant	MODIFIER	ENSMUST00000117910			Gm13176	-3.3219	0
A0I_500545_T_DNA_AllSomatMut_Exp_July2019	chr2	4884469	.	G	T	synonymous_variant	LOW	ENSMUST00000027973		cgG/cgT	Sephs1	4.1652	17.8006
A0I_500545_T_DNA_AllSomatMut_Exp_July2019	chr2	4992180	.	C	A	intron_variant	MODIFIER	ENSMUST00000027980			Mcm10	3.054	8.1868
A0I_500545_T_DNA_AllSomatMut_Exp_July2019	chr2	5823071	.	C	A	intron_variant	MODIFIER	ENSMUST00000043864			Cdc123	5.877	58.5392
A0I_500545_T_DNA_AllSomatMut_Exp_July2019	chr2	5910269	.	C	A	intron_variant	MODIFIER	ENSMUST00000026924			Dhtkd1	0.0708	0.9481
A0I_500545_T_DNA_AllSomatMut_Exp_July2019	chr2	6400307	.	A	T	synonymous_variant	LOW	ENSMUST00000042503		gcA/gcT	Usp6nl	2.8058	6.8771
A0I_500545_T_DNA_AllSomatMut_Exp_July2019	chr2	9372525	.	G	T	intron_variant&non_coding_transcript_variant	MODIFIER	ENSMUST00000144870			Gm13219	-3.3219	0
A0I_500545_T_DNA_AllSomatMut_Exp_July2019	chr2	10241133	.	A	T	intron_variant	MODIFIER	ENSMUST00000026886			Itih5	-1.5778	0.2345
A0I_500545_T_DNA_AllSomatMut_Exp_July2019	chr2	10491853	.	G	C	intron_variant	MODIFIER	ENSMUST00000041105			Sfmbt2	-2.044	0.1422
A0I_500545_T_DNA_AllSomatMut_Exp_July2019	chr2	10898920	.	G	T	non_coding_transcript_exon_variant	MODIFIER	ENSMUST00000118090			Gm13265	-3.3219	0
A0I_500545_T_DNA_AllSomatMut_Exp_July2019	chr2	11283825	.	A	T	missense_variant	MODERATE	ENSMUST00000028118	M530L	Atg/Ttg	Prkcq	1.6204	2.9679
A0I_500545_T_DNA_AllSomatMut_Exp_July2019	chr2	11482691	.	C	T	intron_variant	MODIFIER	ENSMUST00000028114			Pfkfb3	3.7694	13.5062
A0I_500545_T_DNA_AllSomatMut_Exp_July2019	chr2	11589039	.	C	A	stop_gained	HIGH	ENSMUST00000040314	G253*	Gga/Tga	Rbm17	5.2805	38.6815
A0I_500545_T_DNA_AllSomatMut_Exp_July2019	chr2	11777503	.	C	A	upstream_gene_variant	MODIFIER	ENSMUST00000056108			Fbxo18	4.9111	29.9209
A0I_500545_T_DNA_AllSomatMut_Exp_July2019	chr2	12189492	.	C	T	missense_variant	MODERATE	ENSMUST00000028106	G699E	gGg/gAg	Itga8	-1.0575	0.3796
A0I_500545_T_DNA_AllSomatMut_Exp_July2019	chr2	12421642	.	G	T	upstream_gene_variant	MODIFIER	ENSMUST00000028105			Gm13321	-2.5963	0.0652
A0I_500545_T_DNA_AllSomatMut_Exp_July2019	chr2	13332355	.	T	G	missense_variant	MODERATE	ENSMUST00000091436	T2437P	Act/Cct	Cubn	-2.0492	0.1413
A0I_500545_T_DNA_AllSomatMut_Exp_July2019	chr2	13350126	.	C	T	intron_variant	MODIFIER	ENSMUST00000091436			Cubn	-2.0492	0.1413
A0I_500545_T_DNA_AllSomatMut_Exp_July2019	chr2	13383982	.	C	A	synonymous_variant	LOW	ENSMUST00000091436		tcG/tcT	Cubn	-2.0492	0.1413
A0I_500545_T_DNA_AllSomatMut_Exp_July2019	chr2	13428693	.	G	T	missense_variant	MODERATE	ENSMUST00000091436	H1135Q	caC/caA	Cubn	-2.0492	0.1413
A0I_500545_T_DNA_AllSomatMut_Exp_July2019	chr2	14229592	.	G	T	intron_variant	MODIFIER	ENSMUST00000028045			Mrc1	4.4622	21.8923
A0I_500545_T_DNA_AllSomatMut_Exp_July2019	chr2	14270329	.	C	T	intron_variant	MODIFIER	ENSMUST00000028045			Mrc1	4.4622	21.8923
A0I_500545_T_DNA_AllSomatMut_Exp_July2019	chr2	14271312	.	T	G	missense_variant	MODERATE	ENSMUST00000028045	C486G	Tgt/Ggt	Mrc1	4.4622	21.8923
A0I_500545_T_DNA_AllSomatMut_Exp_July2019	chr2	15482045	.	G	C	non_coding_transcript_exon_variant	MODIFIER	ENSMUST00000122443			Gm13368	-3.3219	0
A0I_500545_T_DNA_AllSomatMut_Exp_July2019	chr2	17369617	.	T	A	synonymous_variant	LOW	ENSMUST00000124270		acA/acT	Nebl	-1.6907	0.2093
A0I_500545_T_DNA_AllSomatMut_Exp_July2019	chr2	17379751	.	G	T	intron_variant	MODIFIER	ENSMUST00000028080			Nebl	-1.6907	0.2093
A0I_500545_T_DNA_AllSomatMut_Exp_July2019	chr2	18162341	.	G	T	missense_variant	MODERATE	ENSMUST00000028076	S359I	aGt/aTt	Mllt10	3.2964	9.7026
A0I_500545_T_DNA_AllSomatMut_Exp_July2019	chr2	18308757	.	G	A	intron_variant	MODIFIER	ENSMUST00000091418			Dnajc1	3.6498	12.4232
A0I_500545_T_DNA_AllSomatMut_Exp_July2019	chr2	18339003	.	C	A	intron_variant	MODIFIER	ENSMUST00000091418			Dnajc1	3.6498	12.4232
A0I_500545_T_DNA_AllSomatMut_Exp_July2019	chr2	18640570	.	G	T	downstream_gene_variant	MODIFIER	ENSMUST00000117996
A0I_500545_T_DNA_AllSomatMut_Exp_July2019	chr2	18640952	.	C	A	downstream_gene_variant	MODIFIER	ENSMUST00000117996
A0I_500545_T_DNA_AllSomatMut_Exp_July2019	chr2	18759041	.	T	A	non_coding_transcript_exon_variant	MODIFIER	ENSMUST00000119424			Gm20539;Gm13333	-3.1971	0.0094
A0I_500545_T_DNA_AllSomatMut_Exp_July2019	chr2	19238505	.	C	A	intron_variant	MODIFIER	ENSMUST00000049255			Armc3	-2.5926	0.0656
A0I_500545_T_DNA_AllSomatMut_Exp_July2019	chr2	19296457	.	G	T	intron_variant	MODIFIER	ENSMUST00000049255			Armc3	-2.5926	0.0656
A0I_500545_T_DNA_AllSomatMut_Exp_July2019	chr2	19415860	.	C	G	intergenic_variant	MODIFIER
A0I_500545_T_DNA_AllSomatMut_Exp_July2019	chr2	19524143	.	C	G	intron_variant	MODIFIER	ENSMUST00000062060			4921504E06Rik	-3.3219	0
A0I_500545_T_DNA_AllSomatMut_Exp_July2019	chr2	19553890	.	T	A	5_prime_UTR_variant	MODIFIER	ENSMUST00000062060			4921504E06Rik	-3.3219	0
A0I_500545_T_DNA_AllSomatMut_Exp_July2019	chr2	19966949	.	C	A	intron_variant	MODIFIER	ENSMUST00000114610			Etl4;Gm13361	-1.28075	0.7952
A0I_500545_T_DNA_AllSomatMut_Exp_July2019	chr2	20805976	.	G	T	missense_variant	MODERATE	ENSMUST00000066509	G1274C	Ggc/Tgc	Etl4	0.7604	1.5904
A0I_500545_T_DNA_AllSomatMut_Exp_July2019	chr2	21986281	.	C	A	intergenic_variant	MODIFIER
A0I_500545_T_DNA_AllSomatMut_Exp_July2019	chr2	22069362	.	G	A	non_coding_transcript_exon_variant	MODIFIER	ENSMUST00000119183			Gm13337	-3.3219	0
A0I_500545_T_DNA_AllSomatMut_Exp_July2019	chr2	22547012	.	C	A	intron_variant	MODIFIER	ENSMUST00000044749			Myo3a	-3.3219	0
A0I_500545_T_DNA_AllSomatMut_Exp_July2019	chr2	22629968	.	C	A	missense_variant	MODERATE	ENSMUST00000028123	P211H	cCt/cAt	Gad2	-3.2577	0.0045
A0I_500545_T_DNA_AllSomatMut_Exp_July2019	chr2	22650379	.	A	G	intron_variant	MODIFIER	ENSMUST00000028123			Gad2	-3.2577	0.0045
A0I_500545_T_DNA_AllSomatMut_Exp_July2019	chr2	23133614	.	C	A	missense_variant	MODERATE	ENSMUST00000028119	D366Y	Gac/Tac	Mastl	2.362	5.0296
A0I_500545_T_DNA_AllSomatMut_Exp_July2019	chr2	23808399	.	G	C	intergenic_variant	MODIFIER
A0I_500545_T_DNA_AllSomatMut_Exp_July2019	chr2	23908488	.	C	A	non_coding_transcript_exon_variant	MODIFIER	ENSMUST00000117708			Gm13392	-3.3219	0
A0I_500545_T_DNA_AllSomatMut_Exp_July2019	chr2	24154728	.	C	A	intron_variant	MODIFIER	ENSMUST00000028363			Il1f8	-3.3219	0
A0I_500545_T_DNA_AllSomatMut_Exp_July2019	chr2	24192666	.	C	A	missense_variant	MODERATE	ENSMUST00000057567	T151K	aCa/aAa	Il1f9	-0.9204	0.4274
A0I_500545_T_DNA_AllSomatMut_Exp_July2019	chr2	24280918	.	G	T	missense_variant	MODERATE	ENSMUST00000028360	G76W	Ggg/Tgg	Il1f5	-3.3219	0
A0I_500545_T_DNA_AllSomatMut_Exp_July2019	chr2	24349350	.	C	A	intron_variant	MODIFIER	ENSMUST00000114482			Il1rn	4.4441	21.6181
A0I_500545_T_DNA_AllSomatMut_Exp_July2019	chr2	24394934	.	G	T	missense_variant	MODERATE	ENSMUST00000056641	G270V	gGg/gTg	Psd4	2.8616	7.1519
A0I_500545_T_DNA_AllSomatMut_Exp_July2019	chr2	24617582	.	A	C	intron_variant	MODIFIER	ENSMUST00000041342			Cacna1b	-2.3638	0.0941
A0I_500545_T_DNA_AllSomatMut_Exp_July2019	chr2	24625277	.	C	A	synonymous_variant	LOW	ENSMUST00000041342		ctG/ctT	Cacna1b	-2.3638	0.0941
A0I_500545_T_DNA_AllSomatMut_Exp_July2019	chr2	24678884	.	G	T	missense_variant	MODERATE	ENSMUST00000041342	H1009Q	caC/caA	Cacna1b	-2.3638	0.0941
A0I_500545_T_DNA_AllSomatMut_Exp_July2019	chr2	24697381	.	G	T	intron_variant	MODIFIER	ENSMUST00000041342			Cacna1b	-2.3638	0.0941
A0I_500545_T_DNA_AllSomatMut_Exp_July2019	chr2	24732304	.	G	T	missense_variant	MODERATE	ENSMUST00000041342	L223M	Ctg/Atg	Cacna1b	-2.3638	0.0941
A0I_500545_T_DNA_AllSomatMut_Exp_July2019	chr2	24792018	.	C	A	missense_variant	MODERATE	ENSMUST00000046227	A1227S	Gca/Tca	Ehmt1	3.8443	14.2314
A0I_500545_T_DNA_AllSomatMut_Exp_July2019	chr2	24856474	.	G	T	intron_variant	MODIFIER	ENSMUST00000046227			Ehmt1	3.8443	14.2314
A0I_500545_T_DNA_AllSomatMut_Exp_July2019	chr2	24983624	.	G	T	missense_variant	MODERATE	ENSMUST00000045295	R214L	cGg/cTg	Pnpla7	3.0408	8.1109
A0I_500545_T_DNA_AllSomatMut_Exp_July2019	chr2	25081810	.	G	T	splice_acceptor_variant	HIGH	ENSMUST00000044078			Entpd8	-3.1286	0.0143
A0I_500545_T_DNA_AllSomatMut_Exp_July2019	chr2	25085076	.	G	T	missense_variant	MODERATE	ENSMUST00000044078	G473V	gGa/gTa	Entpd8	-3.1286	0.0143
A0I_500545_T_DNA_AllSomatMut_Exp_July2019	chr2	25095004	.	C	T	5_prime_UTR_variant	MODIFIER	ENSMUST00000044018			Noxa1	-3.3219	0
A0I_500545_T_DNA_AllSomatMut_Exp_July2019	chr2	25181819	.	G	T	3_prime_UTR_variant	MODIFIER	ENSMUST00000104999			Nrarp;Gm38287	-0.08135	2.5135
A0I_500545_T_DNA_AllSomatMut_Exp_July2019	chr2	25203536	.	G	C	intron_variant	MODIFIER	ENSMUST00000059849			Nelfb	4.7393	26.5505
A0I_500545_T_DNA_AllSomatMut_Exp_July2019	chr2	25220497	.	C	G	missense_variant	MODERATE	ENSMUST00000028346	R106G	Cgc/Ggc	Fam166a	-3.3219	0
A0I_500545_T_DNA_AllSomatMut_Exp_July2019	chr2	25230433	.	G	T	intron_variant	MODIFIER	ENSMUST00000006638			Slc34a3	-3.3219	0
A0I_500545_T_DNA_AllSomatMut_Exp_July2019	chr2	25230832	.	C	A	missense_variant	MODERATE	ENSMUST00000006638	G386V	gGc/gTc	Slc34a3	-3.3219	0
A0I_500545_T_DNA_AllSomatMut_Exp_July2019	chr2	25231718	.	G	C	missense_variant	MODERATE	ENSMUST00000006638	P235A	Ccc/Gcc	Slc34a3	-3.3219	0
A0I_500545_T_DNA_AllSomatMut_Exp_July2019	chr2	25288461	.	C	A	missense_variant	MODERATE	ENSMUST00000028340	L45I	Ctt/Att	Tmem210	-3.3219	0
A0I_500545_T_DNA_AllSomatMut_Exp_July2019	chr2	25345063	.	G	T	missense_variant	MODERATE	ENSMUST00000042390	G297C	Ggc/Tgc	Man1b1	4.7602	26.9382
A0I_500545_T_DNA_AllSomatMut_Exp_July2019	chr2	25399730	.	G	T	missense_variant	MODERATE	ENSMUST00000028328	W381C	tgG/tgT	Entpd2;Npdc1	2.8135	19.2886
A0I_500545_T_DNA_AllSomatMut_Exp_July2019	chr2	25468832	.	C	T	splice_donor_variant	HIGH	ENSMUST00000015234			Ptgds	-2.831	0.0404
A0I_500545_T_DNA_AllSomatMut_Exp_July2019	chr2	25499952	.	C	G	synonymous_variant	LOW	ENSMUST00000015227		gtG/gtC	C8g	-0.6447	0.5384
A0I_500545_T_DNA_AllSomatMut_Exp_July2019	chr2	25568700	.	C	A	synonymous_variant	LOW	ENSMUST00000095117		cgG/cgT	Mamdc4	-1.3694	0.2864
A0I_500545_T_DNA_AllSomatMut_Exp_July2019	chr2	25598179	.	C	A	missense_variant	MODERATE	ENSMUST00000058137	G111V	gGa/gTa	Rabl6	4.9257	30.2265
A0I_500545_T_DNA_AllSomatMut_Exp_July2019	chr2	25612152	.	G	T	synonymous_variant	LOW	ENSMUST00000028309		Cga/Aga	Fcnaos;Ccdc183	-3.0859	0.0193
A0I_500545_T_DNA_AllSomatMut_Exp_July2019	chr2	25765627	.	G	A	missense_variant	MODERATE	ENSMUST00000028304	A19T	Gct/Act	Lcn3	-3.3219	0
A0I_500545_T_DNA_AllSomatMut_Exp_July2019	chr2	25810873	.	C	G	intron_variant	MODIFIER	ENSMUST00000038010			Glt6d1	-3.3219	0
A0I_500545_T_DNA_AllSomatMut_Exp_July2019	chr2	25823701	.	G	C	splice_region_variant&intron_variant	LOW	ENSMUST00000023978			Lcn9	-3.3219	0
A0I_500545_T_DNA_AllSomatMut_Exp_July2019	chr2	25824796	.	A	G	intron_variant	MODIFIER	ENSMUST00000023978			Lcn9	-3.3219	0
A0I_500545_T_DNA_AllSomatMut_Exp_July2019	chr2	25898243	.	G	T	intron_variant	MODIFIER	ENSMUST00000037580			Kcnt1	-3.0743	0.0187
A0I_500545_T_DNA_AllSomatMut_Exp_July2019	chr2	26217673	.	C	A	synonymous_variant	LOW	ENSMUST00000036187		acG/acT	Qsox2	3.4958	11.1557
A0I_500545_T_DNA_AllSomatMut_Exp_July2019	chr2	26251856	.	C	T	intron_variant	MODIFIER	ENSMUST00000217256			Ccdc187	-3.3219	0
A0I_500545_T_DNA_AllSomatMut_Exp_July2019	chr2	26355620	.	C	A	intron_variant	MODIFIER	ENSMUST00000028294			Card9;Gm13562	-0.4514	2.6183
A0I_500545_T_DNA_AllSomatMut_Exp_July2019	chr2	26359006	.	G	A	intron_variant	MODIFIER	ENSMUST00000028294			Card9;Gm13562	-0.4514	2.6183
A0I_500545_T_DNA_AllSomatMut_Exp_July2019	chr2	26359467	.	G	T	synonymous_variant	LOW	ENSMUST00000028294		ccC/ccA	Card9;Gm13562	-0.4514	2.6183
A0I_500545_T_DNA_AllSomatMut_Exp_July2019	chr2	26465309	.	C	A	intron_variant	MODIFIER	ENSMUST00000028288			Notch1	2.0906	4.1499
A0I_500545_T_DNA_AllSomatMut_Exp_July2019	chr2	26474309	.	G	A	intron_variant	MODIFIER	ENSMUST00000028288			Notch1	2.0906	4.1499
A0I_500545_T_DNA_AllSomatMut_Exp_July2019	chr2	26478581	.	C	A	intron_variant	MODIFIER	ENSMUST00000028288			Notch1	2.0906	4.1499
A0I_500545_T_DNA_AllSomatMut_Exp_July2019	chr2	26590693	.	G	C	missense_variant	MODERATE	ENSMUST00000100290	C121S	tGc/tCc	Egfl7;Gm20532	0.979	19.3321
A0I_500545_T_DNA_AllSomatMut_Exp_July2019	chr2	27027977	.	A	T	5_prime_UTR_variant	MODIFIER	ENSMUST00000045702			Slc2a6	1.2725	2.3106
A0I_500545_T_DNA_AllSomatMut_Exp_July2019	chr2	27067367	.	C	A	missense_variant	MODERATE	ENSMUST00000009358	W79L	tGg/tTg	Mymk	0.0385	0.9249
A0I_500545_T_DNA_AllSomatMut_Exp_July2019	chr2	27196572	.	C	A	intron_variant	MODIFIER	ENSMUST00000102886			Sardh;Sardhos	-0.86985	1.44385
A0I_500545_T_DNA_AllSomatMut_Exp_July2019	chr2	27285623	.	C	A	intron_variant	MODIFIER	ENSMUST00000056176			Vav2	2.1484	4.3237
A0I_500545_T_DNA_AllSomatMut_Exp_July2019	chr2	28451073	.	C	T	synonymous_variant	LOW	ENSMUST00000040324		aaC/aaT	Ppp1r26	-0.4403	0.6356
A0I_500545_T_DNA_AllSomatMut_Exp_July2019	chr2	28454311	.	G	T	3_prime_UTR_variant	MODIFIER	ENSMUST00000040324			Ppp1r26	-0.4403	0.6356
A0I_500545_T_DNA_AllSomatMut_Exp_July2019	chr2	28466190	.	G	C	missense_variant	MODERATE	ENSMUST00000086370	P27R	cCg/cGg	1700007K13Rik	-3.3219	0
A0I_500545_T_DNA_AllSomatMut_Exp_July2019	chr2	28542393	.	A	T	missense_variant	MODERATE	ENSMUST00000028170	Q78L	cAg/cTg	Ralgds	4.4432	21.6046
A0I_500545_T_DNA_AllSomatMut_Exp_July2019	chr2	28613932	.	T	G	synonymous_variant	LOW	ENSMUST00000028156		acA/acC	Gfi1b	-2.1256	0.1289
A0I_500545_T_DNA_AllSomatMut_Exp_July2019	chr2	28733789	.	TC	T	intron_variant	MODIFIER	ENSMUST00000074156			Ak8	-1.2618	0.3163
A0I_500545_T_DNA_AllSomatMut_Exp_July2019	chr2	28915529	.	G	T	missense_variant	MODERATE	ENSMUST00000050776	P51T	Cca/Aca	Barhl1	-3.3219	0
A0I_500545_T_DNA_AllSomatMut_Exp_July2019	chr2	29148255	.	G	C	missense_variant	MODERATE	ENSMUST00000061578	S1584T	aGc/aCc	Setx	2.8118	6.906
A0I_500545_T_DNA_AllSomatMut_Exp_July2019	chr2	29161951	.	G	T	intron_variant	MODIFIER	ENSMUST00000061578			Setx	2.8118	6.906
A0I_500545_T_DNA_AllSomatMut_Exp_July2019	chr2	29204362	.	C	A	intron_variant	MODIFIER	ENSMUST00000048455			Ntng2	1.7513	3.2593
A0I_500545_T_DNA_AllSomatMut_Exp_July2019	chr2	29227555	.	C	T	intron_variant	MODIFIER	ENSMUST00000048455			Ntng2	1.7513	3.2593
A0I_500545_T_DNA_AllSomatMut_Exp_July2019	chr2	29968633	.	G	T	intron_variant	MODIFIER	ENSMUST00000046257			Sptan1	5.0594	33.1711
A0I_500545_T_DNA_AllSomatMut_Exp_July2019	chr2	30013679	.	G	T	missense_variant	MODERATE	ENSMUST00000046257	W1513C	tgG/tgT	Sptan1	5.0594	33.1711
A0I_500545_T_DNA_AllSomatMut_Exp_July2019	chr2	30140602	.	G	T	intron_variant	MODIFIER	ENSMUST00000044556			Tbc1d13	4.7592	26.9207
A0I_500545_T_DNA_AllSomatMut_Exp_July2019	chr2	30148685	.	G	A	synonymous_variant	LOW	ENSMUST00000044556		caG/caA	Tbc1d13	4.7592	26.9207
A0I_500545_T_DNA_AllSomatMut_Exp_July2019	chr2	30159709	.	G	A	non_coding_transcript_exon_variant	MODIFIER	ENSMUST00000120862			Slc39a1-ps	-2.9543	0.029
A0I_500545_T_DNA_AllSomatMut_Exp_July2019	chr2	30186013	.	G	T	intron_variant	MODIFIER	ENSMUST00000044038			Kyat1	0.9309	1.8024
A0I_500545_T_DNA_AllSomatMut_Exp_July2019	chr2	30255950	.	A	T	missense_variant	MODERATE	ENSMUST00000095078	I259F	Att/Ttt	Lrrc8a;Gm28035	0.69655	5.23465
A0I_500545_T_DNA_AllSomatMut_Exp_July2019	chr2	30309383	.	G	T	intron_variant	MODIFIER	ENSMUST00000064447			Nup188;Gm14471	0.8374	7.55835
A0I_500545_T_DNA_AllSomatMut_Exp_July2019	chr2	30364679	.	A	T	intron_variant	MODIFIER	ENSMUST00000077977			Miga2	3.2533	9.4139
A0I_500545_T_DNA_AllSomatMut_Exp_July2019	chr2	30375727	.	G	T	missense_variant	MODERATE	ENSMUST00000077977	A244S	Gcc/Tcc	Miga2	3.2533	9.4139
A0I_500545_T_DNA_AllSomatMut_Exp_July2019	chr2	30377984	.	G	T	missense_variant	MODERATE	ENSMUST00000077977	G342C	Ggc/Tgc	Miga2	3.2533	9.4139
A0I_500545_T_DNA_AllSomatMut_Exp_July2019	chr2	30413684	.	G	A	missense_variant	MODERATE	ENSMUST00000129494	P15L	cCc/cTc	Crat	3.6841	12.7252
A0I_500545_T_DNA_AllSomatMut_Exp_July2019	chr2	30446523	.	C	G	3_prime_UTR_variant	MODIFIER	ENSMUST00000042055			Ptpa	6.4359	86.2786
A0I_500545_T_DNA_AllSomatMut_Exp_July2019	chr2	30880807	.	C	A	synonymous_variant	LOW	ENSMUST00000041659		ccC/ccA	Prrx2	4.8639	28.9534
A0I_500545_T_DNA_AllSomatMut_Exp_July2019	chr2	31017731	.	G	C	missense_variant	MODERATE	ENSMUST00000102849	A702P	Gct/Cct	Usp20	1.8557	3.5115
A0I_500545_T_DNA_AllSomatMut_Exp_July2019	chr2	31036275	.	C	A	intron_variant	MODIFIER	ENSMUST00000073879			Fnbp1	4.6412	24.7978
A0I_500545_T_DNA_AllSomatMut_Exp_July2019	chr2	31208912	.	G	T	intron_variant	MODIFIER	ENSMUST00000056433			Gpr107	4.4281	21.3798
A0I_500545_T_DNA_AllSomatMut_Exp_July2019	chr2	31335504	.	G	A	missense_variant	MODERATE	ENSMUST00000113532	D142N	Gat/Aat	Hmcn2	0.2808	1.1123
A0I_500545_T_DNA_AllSomatMut_Exp_July2019	chr2	31353747	.	C	A	synonymous_variant	LOW	ENSMUST00000113532		tcC/tcA	Hmcn2	0.2808	1.1123
A0I_500545_T_DNA_AllSomatMut_Exp_July2019	chr2	31370849	.	G	T	missense_variant	MODERATE	ENSMUST00000113532	G1084C	Ggt/Tgt	Hmcn2	0.2808	1.1123
A0I_500545_T_DNA_AllSomatMut_Exp_July2019	chr2	31378346	.	C	A	synonymous_variant	LOW	ENSMUST00000113532		cgC/cgA	Hmcn2	0.2808	1.1123
A0I_500545_T_DNA_AllSomatMut_Exp_July2019	chr2	31389400	.	G	A	missense_variant	MODERATE	ENSMUST00000113532	A1805T	Gct/Act	Hmcn2	0.2808	1.1123
A0I_500545_T_DNA_AllSomatMut_Exp_July2019	chr2	31392137	.	C	A	synonymous_variant	LOW	ENSMUST00000113532		ccC/ccA	Hmcn2	0.2808	1.1123
A0I_500545_T_DNA_AllSomatMut_Exp_July2019	chr2	31405613	.	G	C	missense_variant	MODERATE	ENSMUST00000113532	K2611N	aaG/aaC	Hmcn2	0.2808	1.1123
A0I_500545_T_DNA_AllSomatMut_Exp_July2019	chr2	31426035	.	G	T	intron_variant	MODIFIER	ENSMUST00000113532			Hmcn2	0.2808	1.1123
A0I_500545_T_DNA_AllSomatMut_Exp_July2019	chr2	31454773	.	C	A	intron_variant	MODIFIER	ENSMUST00000113532			Hmcn2	0.2808	1.1123
A0I_500545_T_DNA_AllSomatMut_Exp_July2019	chr2	31455676	.	G	A	intron_variant	MODIFIER	ENSMUST00000113532			Hmcn2	0.2808	1.1123
A0I_500545_T_DNA_AllSomatMut_Exp_July2019	chr2	31596475	.	G	T	intron_variant	MODIFIER	ENSMUST00000055244			Fubp3	3.9692	15.527
A0I_500545_T_DNA_AllSomatMut_Exp_July2019	chr2	31613061	.	G	A	stop_gained	HIGH	ENSMUST00000055244	W485*	tgG/tgA	Fubp3	3.9692	15.527
A0I_500545_T_DNA_AllSomatMut_Exp_July2019	chr2	31678429	.	G	T	intron_variant	MODIFIER	ENSMUST00000038474			Exosc2;Gm13427	0.4969	9.88435
A0I_500545_T_DNA_AllSomatMut_Exp_July2019	chr2	31833732	.	C	T	intron_variant	MODIFIER	ENSMUST00000028188			Fibcd1	-2.8518	0.0384
A0I_500545_T_DNA_AllSomatMut_Exp_July2019	chr2	31914655	.	G	T	missense_variant	MODERATE	ENSMUST00000028187	V567F	Gtc/Ttc	Lamc3	-2.7889	0.0446
A0I_500545_T_DNA_AllSomatMut_Exp_July2019	chr2	31915925	.	C	T	synonymous_variant	LOW	ENSMUST00000028187		gcC/gcT	Lamc3	-2.7889	0.0446
A0I_500545_T_DNA_AllSomatMut_Exp_July2019	chr2	31916074	.	C	T	missense_variant	MODERATE	ENSMUST00000028187	P729L	cCc/cTc	Lamc3	-2.7889	0.0446
A0I_500545_T_DNA_AllSomatMut_Exp_July2019	chr2	31925659	.	C	T	synonymous_variant	LOW	ENSMUST00000028187		acC/acT	Lamc3	-2.7889	0.0446
A0I_500545_T_DNA_AllSomatMut_Exp_July2019	chr2	31985154	.	A	T	intron_variant	MODIFIER	ENSMUST00000065398			Nup214;Gm13608	-0.1702	3.89015
A0I_500545_T_DNA_AllSomatMut_Exp_July2019	chr2	32004300	.	G	T	intron_variant	MODIFIER	ENSMUST00000065398			Nup214	2.9815	7.7803
A0I_500545_T_DNA_AllSomatMut_Exp_July2019	chr2	32042334	.	A	G	intron_variant	MODIFIER	ENSMUST00000065398			Nup214	2.9815	7.7803
A0I_500545_T_DNA_AllSomatMut_Exp_July2019	chr2	32187711	.	G	T	intron_variant	MODIFIER	ENSMUST00000036691			Prrc2b	4.1284	17.3498
A0I_500545_T_DNA_AllSomatMut_Exp_July2019	chr2	32213082	.	G	A	synonymous_variant	LOW	ENSMUST00000069817		gtG/gtA	Prrc2b	4.1284	17.3498
A0I_500545_T_DNA_AllSomatMut_Exp_July2019	chr2	32288388	.	A	C	missense_variant	MODERATE	ENSMUST00000081670	K15Q	Aag/Cag	Golga2	3.6105	12.0868
A0I_500545_T_DNA_AllSomatMut_Exp_July2019	chr2	32297567	.	A	ATGCCT	frameshift_variant	HIGH	ENSMUST00000081670	K110NAX	aag/aaTGCCTg	Golga2	3.6105	12.0868
A0I_500545_T_DNA_AllSomatMut_Exp_July2019	chr2	32302923	.	G	T	missense_variant	MODERATE	ENSMUST00000081670	V348L	Gtg/Ttg	Golga2	3.6105	12.0868
A0I_500545_T_DNA_AllSomatMut_Exp_July2019	chr2	32305876	.	G	A	splice_donor_variant	HIGH	ENSMUST00000081670			Golga2	3.6105	12.0868
A0I_500545_T_DNA_AllSomatMut_Exp_July2019	chr2	32384655	.	A	T	upstream_gene_variant	MODIFIER	ENSMUST00000048792			Lcn2	3.4432	10.7526
A0I_500545_T_DNA_AllSomatMut_Exp_July2019	chr2	32570747	.	C	G	upstream_gene_variant	MODIFIER	ENSMUST00000028151
A0I_500545_T_DNA_AllSomatMut_Exp_July2019	chr2	32595603	.	G	T	intron_variant	MODIFIER	ENSMUST00000102818			St6galnac4	3.8993	14.7882
A0I_500545_T_DNA_AllSomatMut_Exp_July2019	chr2	32631255	.	G	A	intron_variant	MODIFIER	ENSMUST00000068271			Ak1	4.6173	24.3892
A0I_500545_T_DNA_AllSomatMut_Exp_July2019	chr2	32633416	.	G	C	synonymous_variant	LOW	ENSMUST00000068271		cgG/cgC	Ak1	4.6173	24.3892
A0I_500545_T_DNA_AllSomatMut_Exp_July2019	chr2	32646947	.	G	A	5_prime_UTR_variant	MODIFIER	ENSMUST00000009705			Eng	4.9596	30.9469
A0I_500545_T_DNA_AllSomatMut_Exp_July2019	chr2	32673582	.	C	T	intron_variant	MODIFIER	ENSMUST00000009705			Eng	4.9596	30.9469
A0I_500545_T_DNA_AllSomatMut_Exp_July2019	chr2	32725325	.	C	A	missense_variant	MODERATE	ENSMUST00000074248	D142E	gaC/gaA	Sh2d3c	2.535	5.683
A0I_500545_T_DNA_AllSomatMut_Exp_July2019	chr2	32757271	.	G	T	missense_variant	MODERATE	ENSMUST00000091059	A703D	gCc/gAc	Ttc16;Tor2a	1.12875	13.976
A0I_500545_T_DNA_AllSomatMut_Exp_July2019	chr2	32767087	.	C	G	downstream_gene_variant	MODIFIER	ENSMUST00000009707			Ttc16	-2.5522	0.0703
A0I_500545_T_DNA_AllSomatMut_Exp_July2019	chr2	32775455	.	C	A	upstream_gene_variant	MODIFIER	ENSMUST00000066352			Ttc16	-2.5522	0.0703
A0I_500545_T_DNA_AllSomatMut_Exp_July2019	chr2	32812056	.	C	G	missense_variant	MODERATE	ENSMUST00000050000	D210H	Gat/Cat	Stxbp1	4.3447	20.1725
A0I_500545_T_DNA_AllSomatMut_Exp_July2019	chr2	32912545	.	T	G	missense_variant	MODERATE	ENSMUST00000028135	W183G	Tgg/Ggg	Fam129b	6.3089	79.0018
A0I_500545_T_DNA_AllSomatMut_Exp_July2019	chr2	32942018	.	G	T	intron_variant	MODIFIER	ENSMUST00000028132			Lrsam1	1.8571	3.515
A0I_500545_T_DNA_AllSomatMut_Exp_July2019	chr2	32989465	.	G	T	intron_variant	MODIFIER	ENSMUST00000049618			Garnl3	0.015	0.9084
A0I_500545_T_DNA_AllSomatMut_Exp_July2019	chr2	33005115	.	C	A	synonymous_variant	LOW	ENSMUST00000049618		ggG/ggT	Garnl3	0.015	0.9084
A0I_500545_T_DNA_AllSomatMut_Exp_July2019	chr2	33462274	.	C	A	missense_variant	MODERATE	ENSMUST00000095035	C27F	tGt/tTt	Zbtb43	2.0824	4.1257
A0I_500545_T_DNA_AllSomatMut_Exp_July2019	chr2	33564628	.	G	C	3_prime_UTR_variant	MODIFIER	ENSMUST00000041730			Lmx1b	-2.8551	0.0381
A0I_500545_T_DNA_AllSomatMut_Exp_July2019	chr2	33565173	.	G	T	synonymous_variant	LOW	ENSMUST00000041730		gcC/gcA	Lmx1b	-2.8551	0.0381
A0I_500545_T_DNA_AllSomatMut_Exp_July2019	chr2	34870932	.	TC	T	5_prime_UTR_variant	MODIFIER	ENSMUST00000028225			Psmd5	4.3467	20.2014
A0I_500545_T_DNA_AllSomatMut_Exp_July2019	chr2	34887698	.	G	A	intron_variant	MODIFIER	ENSMUST00000028228			Cutal	-2.7564	0.0479
A0I_500545_T_DNA_AllSomatMut_Exp_July2019	chr2	35385607	.	G	C	intron_variant	MODIFIER	ENSMUST00000113009			4930402F06Rik	-3.3219	0
A0I_500545_T_DNA_AllSomatMut_Exp_July2019	chr2	35643892	.	G	T	synonymous_variant	LOW	ENSMUST00000091010		tcG/tcT	Dab2ip	3.2363	9.303
A0I_500545_T_DNA_AllSomatMut_Exp_July2019	chr2	36389677	.	G	T	downstream_gene_variant	MODIFIER	ENSMUST00000121366
A0I_500545_T_DNA_AllSomatMut_Exp_July2019	chr2	36422111	.	T	G	missense_variant	MODERATE	ENSMUST00000071437	L238V	Ttg/Gtg	Olfr339	-3.3219	0
A0I_500545_T_DNA_AllSomatMut_Exp_July2019	chr2	36568981	.	C	G	missense_variant	MODERATE	ENSMUST00000075474	H128D	Cat/Gat	Olfr344	-3.3219	0
A0I_500545_T_DNA_AllSomatMut_Exp_July2019	chr2	36794075	.	G	T	missense_variant	MODERATE	ENSMUST00000112950	V280L	Gtg/Ttg	Olfr50	-3.3219	0
A0I_500545_T_DNA_AllSomatMut_Exp_July2019	chr2	36807846	.	T	A	downstream_gene_variant	MODIFIER	ENSMUST00000100151			Gm13436	-1.5496	0.2411
A0I_500545_T_DNA_AllSomatMut_Exp_July2019	chr2	36869909	.	C	T	synonymous_variant	LOW	ENSMUST00000065416		gaC/gaT	Olfr352	-3.3219	0
A0I_500545_T_DNA_AllSomatMut_Exp_July2019	chr2	36907835	.	G	A	synonymous_variant	LOW	ENSMUST00000068475		agG/agA	Olfr354	-3.3219	0
A0I_500545_T_DNA_AllSomatMut_Exp_July2019	chr2	37085760	.	C	A	upstream_gene_variant	MODIFIER	ENSMUST00000100145			Olfr361	-3.3219	0
A0I_500545_T_DNA_AllSomatMut_Exp_July2019	chr2	37672808	.	C	G	intron_variant	MODIFIER	ENSMUST00000072186			Strbp;Gm13543	-0.4063	2.79035
A0I_500545_T_DNA_AllSomatMut_Exp_July2019	chr2	37790794	.	G	T	missense_variant	MODERATE	ENSMUST00000050372	G578V	gGg/gTg	Crb2	-3.3219	0
A0I_500545_T_DNA_AllSomatMut_Exp_July2019	chr2	37795273	.	G	C	intron_variant	MODIFIER	ENSMUST00000050372			Crb2	-3.3219	0
A0I_500545_T_DNA_AllSomatMut_Exp_July2019	chr2	39001707	.	C	A	missense_variant	MODERATE	ENSMUST00000080861	R94L	cGg/cTg	Wdr38;Rpl35	4.0413	492.95
A0I_500545_T_DNA_AllSomatMut_Exp_July2019	chr2	39107066	.	G	T	missense_variant	MODERATE	ENSMUST00000038874	P239T	Cct/Act	Scai	1.8857	3.5873
A0I_500545_T_DNA_AllSomatMut_Exp_July2019	chr2	39190177	.	C	A	downstream_gene_variant	MODIFIER	ENSMUST00000028087			Scai	1.8857	3.5873
A0I_500545_T_DNA_AllSomatMut_Exp_July2019	chr2	40637976	.	C	T	intron_variant	MODIFIER	ENSMUST00000052550			Lrp1b	-3.3219	0
A0I_500545_T_DNA_AllSomatMut_Exp_July2019	chr2	40869084	.	C	A	intron_variant	MODIFIER	ENSMUST00000052550			Lrp1b	-3.3219	0
A0I_500545_T_DNA_AllSomatMut_Exp_July2019	chr2	41112752	.	C	A	missense_variant	MODERATE	ENSMUST00000052550	L2078F	ttG/ttT	Lrp1b	-3.3219	0
A0I_500545_T_DNA_AllSomatMut_Exp_July2019	chr2	41295619	.	C	G	synonymous_variant	LOW	ENSMUST00000052550		gtG/gtC	Lrp1b	-3.3219	0
A0I_500545_T_DNA_AllSomatMut_Exp_July2019	chr2	41345334	.	G	T	intron_variant	MODIFIER	ENSMUST00000052550			Lrp1b	-3.3219	0
A0I_500545_T_DNA_AllSomatMut_Exp_July2019	chr2	41728673	.	C	A	stop_gained	HIGH	ENSMUST00000052550	E244*	Gaa/Taa	Lrp1b	-3.3219	0
A0I_500545_T_DNA_AllSomatMut_Exp_July2019	chr2	41788853	.	C	A	intron_variant	MODIFIER	ENSMUST00000052550			Lrp1b	-3.3219	0
A0I_500545_T_DNA_AllSomatMut_Exp_July2019	chr2	42652629	.	C	A	intron_variant	MODIFIER	ENSMUST00000052550			Lrp1b	-3.3219	0
A0I_500545_T_DNA_AllSomatMut_Exp_July2019	chr2	43589345	.	C	T	intron_variant	MODIFIER	ENSMUST00000028223			Kynu	0.4492	1.2625
A0I_500545_T_DNA_AllSomatMut_Exp_July2019	chr2	43604040	.	C	A	intron_variant	MODIFIER	ENSMUST00000028223			Kynu	0.4492	1.2625
A0I_500545_T_DNA_AllSomatMut_Exp_July2019	chr2	43679712	.	G	C	intron_variant	MODIFIER	ENSMUST00000028223			Kynu	0.4492	1.2625
A0I_500545_T_DNA_AllSomatMut_Exp_July2019	chr2	44996013	.	C	T	intron_variant	MODIFIER	ENSMUST00000028229			Zeb2	4.0848	16.8306
A0I_500545_T_DNA_AllSomatMut_Exp_July2019	chr2	45002672	.	C	A	stop_gained	HIGH	ENSMUST00000028229	E190*	Gaa/Taa	Zeb2	4.0848	16.8306
A0I_500545_T_DNA_AllSomatMut_Exp_July2019	chr2	45809448	.	T	G	upstream_gene_variant	MODIFIER	ENSMUST00000121515
A0I_500545_T_DNA_AllSomatMut_Exp_July2019	chr2	49256955	.	G	T	missense_variant	MODERATE	ENSMUST00000047413	M392I	atG/atT	Mbd5	2.2706	4.7147
A0I_500545_T_DNA_AllSomatMut_Exp_July2019	chr2	49697861	.	C	T	intron_variant	MODIFIER	ENSMUST00000028102			Kif5c	-1.1739	0.3425
A0I_500545_T_DNA_AllSomatMut_Exp_July2019	chr2	49730281	.	C	A	synonymous_variant	LOW	ENSMUST00000028102		acC/acA	Kif5c	-1.1739	0.3425
A0I_500545_T_DNA_AllSomatMut_Exp_July2019	chr2	52050855	.	G	T	missense_variant	MODERATE	ENSMUST00000065927	G136V	gGt/gTt	Tnfaip6	3.6632	12.5401
A0I_500545_T_DNA_AllSomatMut_Exp_July2019	chr2	52073152	.	G	T	start_lost	HIGH	ENSMUST00000069794	M1I	atG/atT	Rif1	2.4663	5.4141
A0I_500545_T_DNA_AllSomatMut_Exp_July2019	chr2	52074130	.	G	A	intron_variant	MODIFIER	ENSMUST00000069794			Rif1	2.4663	5.4141
A0I_500545_T_DNA_AllSomatMut_Exp_July2019	chr2	52205559	.	C	A	intron_variant	MODIFIER	ENSMUST00000028320			Neb	3.8867	14.6583
A0I_500545_T_DNA_AllSomatMut_Exp_July2019	chr2	52211730	.	G	T	intron_variant	MODIFIER	ENSMUST00000028320			Neb	3.8867	14.6583
A0I_500545_T_DNA_AllSomatMut_Exp_July2019	chr2	52228728	.	C	A	upstream_gene_variant	MODIFIER	ENSMUST00000028320			Neb	3.8867	14.6583
A0I_500545_T_DNA_AllSomatMut_Exp_July2019	chr2	52228930	.	AC	A	intron_variant	MODIFIER	ENSMUST00000036934			Neb	3.8867	14.6583
A0I_500545_T_DNA_AllSomatMut_Exp_July2019	chr2	52313804	.	G	C	missense_variant	MODERATE	ENSMUST00000036934	A295G	gCc/gGc	Neb	3.8867	14.6583
A0I_500545_T_DNA_AllSomatMut_Exp_July2019	chr2	52324855	.	G	T	intron_variant	MODIFIER	ENSMUST00000036934			Neb	3.8867	14.6583
A0I_500545_T_DNA_AllSomatMut_Exp_July2019	chr2	52330942	.	C	A	intron_variant	MODIFIER	ENSMUST00000036934			Neb	3.8867	14.6583
A0I_500545_T_DNA_AllSomatMut_Exp_July2019	chr2	52449974	.	G	T	synonymous_variant	LOW	ENSMUST00000078324		gcC/gcA	Cacnb4	-2.277	0.1061
A0I_500545_T_DNA_AllSomatMut_Exp_July2019	chr2	57080053	.	C	A	non_coding_transcript_exon_variant	MODIFIER	ENSMUST00000117926			Gm13527	-3.3219	0
A0I_500545_T_DNA_AllSomatMut_Exp_July2019	chr2	58024638	.	G	T	synonymous_variant	LOW	ENSMUST00000112616		ctG/ctT	Galnt5	-2.2533	0.1095
A0I_500545_T_DNA_AllSomatMut_Exp_July2019	chr2	58477816	.	C	A	missense_variant&splice_region_variant	MODERATE	ENSMUST00000056376	G111V	gGg/gTg	Acvr1	4.6306	24.6158
A0I_500545_T_DNA_AllSomatMut_Exp_July2019	chr2	58980714	.	A	C	intron_variant	MODIFIER	ENSMUST00000077687			Ccdc148	-2.206	0.1165
A0I_500545_T_DNA_AllSomatMut_Exp_July2019	chr2	59724683	.	G	A	synonymous_variant	LOW	ENSMUST00000037526		acG/acA	Tanc1	3.6525	12.4473
A0I_500545_T_DNA_AllSomatMut_Exp_July2019	chr2	59838951	.	C	A	intron_variant	MODIFIER	ENSMUST00000037526			Tanc1	3.6525	12.4473
A0I_500545_T_DNA_AllSomatMut_Exp_July2019	chr2	59843763	.	G	T	synonymous_variant	LOW	ENSMUST00000037526		ccG/ccT	Tanc1	3.6525	12.4473
A0I_500545_T_DNA_AllSomatMut_Exp_July2019	chr2	59913029	.	C	G	intron_variant	MODIFIER	ENSMUST00000090925			Baz2b	3.0605	8.2242
A0I_500545_T_DNA_AllSomatMut_Exp_July2019	chr2	60134527	.	T	A	non_coding_transcript_exon_variant	MODIFIER	ENSMUST00000119390			Baz2b;Ldha-ps	-0.1307	4.1121
A0I_500545_T_DNA_AllSomatMut_Exp_July2019	chr2	60605113	.	C	A	synonymous_variant	LOW	ENSMUST00000112517		ctG/ctT	Itgb6	-1.8454	0.1779
A0I_500545_T_DNA_AllSomatMut_Exp_July2019	chr2	62358832	.	C	A	missense_variant	MODERATE	ENSMUST00000047812	A452S	Gcg/Tcg	Dpp4;Gm13561	-1.655	0.4531
A0I_500545_T_DNA_AllSomatMut_Exp_July2019	chr2	62474978	.	C	A	stop_lost	HIGH	ENSMUST00000102733	*181Y	taG/taT	Gcg	-3.3219	0
A0I_500545_T_DNA_AllSomatMut_Exp_July2019	chr2	62478755	.	C	A	intron_variant	MODIFIER	ENSMUST00000102733			Gcg	-3.3219	0
A0I_500545_T_DNA_AllSomatMut_Exp_July2019	chr2	62877229	.	G	T	missense_variant	MODERATE	ENSMUST00000075052	P146T	Ccg/Acg	Kcnh7	-3.3219	0
A0I_500545_T_DNA_AllSomatMut_Exp_July2019	chr2	63979195	.	C	A	missense_variant	MODERATE	ENSMUST00000131615	R577L	cGc/cTc	Fign	-2.2843	0.105
A0I_500545_T_DNA_AllSomatMut_Exp_July2019	chr2	63980126	.	C	A	missense_variant	MODERATE	ENSMUST00000131615	A267S	Gca/Tca	Fign	-2.2843	0.105
A0I_500545_T_DNA_AllSomatMut_Exp_July2019	chr2	65099043	.	C	T	synonymous_variant	LOW	ENSMUST00000090896		caG/caA	Cobll1	1.7129	3.171
A0I_500545_T_DNA_AllSomatMut_Exp_July2019	chr2	65278047	.	C	T	non_coding_transcript_exon_variant	MODIFIER	ENSMUST00000118148			Gm13592	-3.3219	0
A0I_500545_T_DNA_AllSomatMut_Exp_July2019	chr2	65469004	.	C	T	splice_region_variant&intron_variant	LOW	ENSMUST00000066432			Scn3a	-2.9036	0.0336
A0I_500545_T_DNA_AllSomatMut_Exp_July2019	chr2	65495104	.	G	T	missense_variant	MODERATE	ENSMUST00000066432	T1023N	aCc/aAc	Scn3a	-2.9036	0.0336
A0I_500545_T_DNA_AllSomatMut_Exp_July2019	chr2	65716106	.	G	A	intron_variant	MODIFIER	ENSMUST00000028377			Scn2a	0.0053	0.9016
A0I_500545_T_DNA_AllSomatMut_Exp_July2019	chr2	65762165	.	G	T	intron_variant	MODIFIER	ENSMUST00000028377			Scn2a	0.0053	0.9016
A0I_500545_T_DNA_AllSomatMut_Exp_July2019	chr2	65764334	.	C	A	synonymous_variant	LOW	ENSMUST00000028377		gcC/gcA	Scn2a	0.0053	0.9016
A0I_500545_T_DNA_AllSomatMut_Exp_July2019	chr2	66002456	.	T	A	missense_variant	MODERATE	ENSMUST00000053910	V113E	gTg/gAg	Csrnp3	-3.3219	0
A0I_500545_T_DNA_AllSomatMut_Exp_July2019	chr2	66093409	.	C	T	intron_variant	MODIFIER	ENSMUST00000028378			Galnt3	-0.5364	0.5882
A0I_500545_T_DNA_AllSomatMut_Exp_July2019	chr2	66223375	.	C	T	intron_variant	MODIFIER	ENSMUST00000102718			Ttc21b	2.4124	5.2118
A0I_500545_T_DNA_AllSomatMut_Exp_July2019	chr2	66299817	.	C	A	intron_variant	MODIFIER	ENSMUST00000077489			Scn1a	-3.0629	0.0196
A0I_500545_T_DNA_AllSomatMut_Exp_July2019	chr2	66484360	.	A	C	synonymous_variant	LOW	ENSMUST00000100063		gcT/gcG	Gm13629;Scn9a	-3.3219	0
A0I_500545_T_DNA_AllSomatMut_Exp_July2019	chr2	66484606	.	T	A	splice_acceptor_variant	HIGH	ENSMUST00000100063			Gm13629;Scn9a	-3.3219	0
A0I_500545_T_DNA_AllSomatMut_Exp_July2019	chr2	66494673	.	C	T	missense_variant	MODERATE	ENSMUST00000100063	R1370Q	cGa/cAa	Gm13629;Scn9a	-3.3219	0
A0I_500545_T_DNA_AllSomatMut_Exp_July2019	chr2	66515387	.	G	C	missense_variant	MODERATE	ENSMUST00000100063	P1123A	Cct/Gct	Gm13629;Scn9a	-3.3219	0
A0I_500545_T_DNA_AllSomatMut_Exp_July2019	chr2	66540372	.	C	A	synonymous_variant	LOW	ENSMUST00000100063		gtG/gtT	Gm13629;Scn9a	-3.3219	0
A0I_500545_T_DNA_AllSomatMut_Exp_July2019	chr2	67514801	.	G	C	missense_variant	MODERATE	ENSMUST00000028410	G2462A	gGg/gCg	Xirp2;Gm13601	-0.0787	4.423
A0I_500545_T_DNA_AllSomatMut_Exp_July2019	chr2	67515204	.	G	T	missense_variant	MODERATE	ENSMUST00000028410	K2596N	aaG/aaT	Xirp2;Gm13601	-0.0787	4.423
A0I_500545_T_DNA_AllSomatMut_Exp_July2019	chr2	67515316	.	C	G	missense_variant	MODERATE	ENSMUST00000028410	Q2634E	Caa/Gaa	Xirp2;Gm13601	-0.0787	4.423
A0I_500545_T_DNA_AllSomatMut_Exp_July2019	chr2	68082042	.	G	C	non_coding_transcript_exon_variant	MODIFIER	ENSMUST00000117875			B3galt1;Gm13607	-2.6945	0.06915
A0I_500545_T_DNA_AllSomatMut_Exp_July2019	chr2	68119246	.	G	T	3_prime_UTR_variant	MODIFIER	ENSMUST00000042456			B3galt1	-2.0671	0.1383
A0I_500545_T_DNA_AllSomatMut_Exp_July2019	chr2	68263264	.	C	T	missense_variant	MODERATE	ENSMUST00000102715	G501D	gGc/gAc	Stk39	3.1537	8.7793
A0I_500545_T_DNA_AllSomatMut_Exp_July2019	chr2	68554920	.	G	C	non_coding_transcript_exon_variant	MODIFIER	ENSMUST00000121239			Gm13597	-2.0978	0.1333
A0I_500545_T_DNA_AllSomatMut_Exp_July2019	chr2	68605591	.	C	T	intron_variant	MODIFIER	ENSMUST00000102713			4933409G03Rik	-3.3219	0
A0I_500545_T_DNA_AllSomatMut_Exp_July2019	chr2	68729213	.	C	T	intron_variant	MODIFIER	ENSMUST00000055930			4932414N04Rik	-3.3219	0
A0I_500545_T_DNA_AllSomatMut_Exp_July2019	chr2	68729594	.	G	A	missense_variant	MODERATE	ENSMUST00000055930	G243R	Ggg/Agg	4932414N04Rik	-3.3219	0
A0I_500545_T_DNA_AllSomatMut_Exp_July2019	chr2	68732684	.	T	C	intron_variant	MODIFIER	ENSMUST00000055930			4932414N04Rik	-3.3219	0
A0I_500545_T_DNA_AllSomatMut_Exp_July2019	chr2	68732686	.	G	A	intron_variant	MODIFIER	ENSMUST00000055930			4932414N04Rik	-3.3219	0
A0I_500545_T_DNA_AllSomatMut_Exp_July2019	chr2	69477255	.	C	A	intron_variant	MODIFIER	ENSMUST00000080953			Lrp2	-2.6558	0.0585
A0I_500545_T_DNA_AllSomatMut_Exp_July2019	chr2	69486026	.	A	T	intron_variant	MODIFIER	ENSMUST00000080953			Lrp2	-2.6558	0.0585
A0I_500545_T_DNA_AllSomatMut_Exp_July2019	chr2	69506741	.	C	T	missense_variant	MODERATE	ENSMUST00000080953	G1229D	gGt/gAt	Lrp2	-2.6558	0.0585
A0I_500545_T_DNA_AllSomatMut_Exp_July2019	chr2	69507988	.	C	A	missense_variant	MODERATE	ENSMUST00000080953	G1178V	gGc/gTc	Lrp2	-2.6558	0.0585
A0I_500545_T_DNA_AllSomatMut_Exp_July2019	chr2	69509321	.	C	A	missense_variant	MODERATE	ENSMUST00000080953	G1082V	gGc/gTc	Lrp2	-2.6558	0.0585
A0I_500545_T_DNA_AllSomatMut_Exp_July2019	chr2	69652911	.	A	C	intron_variant	MODIFIER	ENSMUST00000074963			Bbs5	2.2919	4.7861
A0I_500545_T_DNA_AllSomatMut_Exp_July2019	chr2	69691130	.	T	G	intron_variant	MODIFIER	ENSMUST00000073152			Fastkd1	1.3398	2.4257
A0I_500545_T_DNA_AllSomatMut_Exp_July2019	chr2	69866064	.	G	T	intron_variant	MODIFIER	ENSMUST00000090852			Ssb	6.7315	105.927
A0I_500545_T_DNA_AllSomatMut_Exp_July2019	chr2	70013200	.	G	T	missense_variant	MODERATE	ENSMUST00000055758	G1592W	Ggg/Tgg	Ubr3	3.1706	8.8843
A0I_500545_T_DNA_AllSomatMut_Exp_July2019	chr2	70286927	.	C	T	synonymous_variant	LOW	ENSMUST00000060208		acC/acT	Myo3b	-2.0146	0.1472
A0I_500545_T_DNA_AllSomatMut_Exp_July2019	chr2	70426962	.	G	A	3_prime_UTR_variant	MODIFIER	ENSMUST00000060208			Myo3b	-2.0146	0.1472
A0I_500545_T_DNA_AllSomatMut_Exp_July2019	chr2	70509557	.	G	T	missense_variant	MODERATE	ENSMUST00000100041	C152F	tGt/tTt	Gad1os;Erich2	-1.9176	0.29965
A0I_500545_T_DNA_AllSomatMut_Exp_July2019	chr2	70567158	.	GTCTC	G	intron_variant	MODIFIER	ENSMUST00000094934			Gad1	0.6682	1.4857
A0I_500545_T_DNA_AllSomatMut_Exp_July2019	chr2	71420686	.	G	A	missense_variant	MODERATE	ENSMUST00000028408	D193N	Gat/Aat	Hat1	5.4026	42.1051
A0I_500545_T_DNA_AllSomatMut_Exp_July2019	chr2	71875319	.	G	C	intron_variant	MODIFIER	ENSMUST00000006669			Pdk1	3.6615	12.5252
A0I_500545_T_DNA_AllSomatMut_Exp_July2019	chr2	72196321	.	C	A	intron_variant	MODIFIER	ENSMUST00000028525			Rapgef4	-0.0586	0.8582
A0I_500545_T_DNA_AllSomatMut_Exp_July2019	chr2	72196322	.	T	A	intron_variant	MODIFIER	ENSMUST00000028525			Rapgef4	-0.0586	0.8582
A0I_500545_T_DNA_AllSomatMut_Exp_July2019	chr2	72956044	.	C	T	intron_variant	MODIFIER	ENSMUST00000066003			Sp3;Hspe1-ps5	0.6816	12.7834
A0I_500545_T_DNA_AllSomatMut_Exp_July2019	chr2	73306554	.	C	G	intron_variant	MODIFIER	ENSMUST00000058615			Cir1	3.5806	11.8367
A0I_500545_T_DNA_AllSomatMut_Exp_July2019	chr2	73330090	.	G	T	intron_variant	MODIFIER	ENSMUST00000090811			Scrn3	2.3641	5.037
A0I_500545_T_DNA_AllSomatMut_Exp_July2019	chr2	73343711	.	C	T	missense_variant	MODERATE	ENSMUST00000076463	V785M	Gtg/Atg	Gpr155	-0.5402	0.5863
A0I_500545_T_DNA_AllSomatMut_Exp_July2019	chr2	73580133	.	G	A	intron_variant	MODIFIER	ENSMUST00000028515			Chrna1	2.5651	5.8051
A0I_500545_T_DNA_AllSomatMut_Exp_July2019	chr2	73845561	.	A	T	intron_variant	MODIFIER	ENSMUST00000112016			Atf2	4.2698	19.1475
A0I_500545_T_DNA_AllSomatMut_Exp_July2019	chr2	75977791	.	C	A	missense_variant	MODERATE	ENSMUST00000099995	G126C	Ggt/Tgt	Ttc30a2	-1.8349	0.1799
A0I_500545_T_DNA_AllSomatMut_Exp_July2019	chr2	76211110	.	C	A	missense_variant	MODERATE	ENSMUST00000099992	K405N	aaG/aaT	Pde11a	-2.6059	0.0641
A0I_500545_T_DNA_AllSomatMut_Exp_July2019	chr2	76370078	.	G	T	5_prime_UTR_variant	MODIFIER	ENSMUST00000046389			Rbm45	3.661	12.5212
A0I_500545_T_DNA_AllSomatMut_Exp_July2019	chr2	76370080	.	G	T	5_prime_UTR_variant	MODIFIER	ENSMUST00000046389			Rbm45	3.661	12.5212
A0I_500545_T_DNA_AllSomatMut_Exp_July2019	chr2	76524248	.	C	A	intron_variant	MODIFIER	ENSMUST00000077972			Osbpl6	1.0874	2.0203
A0I_500545_T_DNA_AllSomatMut_Exp_July2019	chr2	76647814	.	G	T	missense_variant	MODERATE	ENSMUST00000002808	R15S	Cgc/Agc	Prkra	4.2809	19.2955
A0I_500545_T_DNA_AllSomatMut_Exp_July2019	chr2	76717849	.	G	T	synonymous_variant	LOW	ENSMUST00000011934		gtC/gtA	Ttn	0.1718	1.0241
A0I_500545_T_DNA_AllSomatMut_Exp_July2019	chr2	76718067	.	G	T	missense_variant	MODERATE	ENSMUST00000011934	Q23637K	Caa/Aaa	Ttn	0.1718	1.0241
A0I_500545_T_DNA_AllSomatMut_Exp_July2019	chr2	76723657	.	G	T	synonymous_variant	LOW	ENSMUST00000011934		Cgg/Agg	Ttn;Gm13938	-1.57505	0.51205
A0I_500545_T_DNA_AllSomatMut_Exp_July2019	chr2	76744482	.	A	T	missense_variant	MODERATE	ENSMUST00000011934	W17029R	Tgg/Agg	Ttn;Gm13938	-1.57505	0.51205
A0I_500545_T_DNA_AllSomatMut_Exp_July2019	chr2	76748154	.	G	C	missense_variant	MODERATE	ENSMUST00000011934	P15805A	Cca/Gca	Ttn;Gm13938	-1.57505	0.51205
A0I_500545_T_DNA_AllSomatMut_Exp_July2019	chr2	76749006	.	C	A	missense_variant	MODERATE	ENSMUST00000011934	D15521Y	Gat/Tat	Ttn;Gm13938	-1.57505	0.51205
A0I_500545_T_DNA_AllSomatMut_Exp_July2019	chr2	76758918	.	T	C	synonymous_variant	LOW	ENSMUST00000011934		ccA/ccG	Ttn;Gm13938	-1.57505	0.51205
A0I_500545_T_DNA_AllSomatMut_Exp_July2019	chr2	76797952	.	C	T	synonymous_variant	LOW	ENSMUST00000011934		caG/caA	Ttn	0.1718	1.0241
A0I_500545_T_DNA_AllSomatMut_Exp_July2019	chr2	76813319	.	A	C	intron_variant	MODIFIER	ENSMUST00000011934			Ttn	0.1718	1.0241
A0I_500545_T_DNA_AllSomatMut_Exp_July2019	chr2	76818749	.	C	A	synonymous_variant	LOW	ENSMUST00000011934		gtG/gtT	Ttn	0.1718	1.0241
A0I_500545_T_DNA_AllSomatMut_Exp_July2019	chr2	76846517	.	C	T	intron_variant	MODIFIER	ENSMUST00000011934			Ttn	0.1718	1.0241
A0I_500545_T_DNA_AllSomatMut_Exp_July2019	chr2	76852188	.	G	T	intron_variant	MODIFIER	ENSMUST00000011934			Ttn	0.1718	1.0241
A0I_500545_T_DNA_AllSomatMut_Exp_July2019	chr2	76857980	.	C	A	missense_variant	MODERATE	ENSMUST00000099981	E10233D	gaG/gaT	Ttn	0.1718	1.0241
A0I_500545_T_DNA_AllSomatMut_Exp_July2019	chr2	76870819	.	G	C	missense_variant	MODERATE	ENSMUST00000099981	I9595M	atC/atG	Ttn	0.1718	1.0241
A0I_500545_T_DNA_AllSomatMut_Exp_July2019	chr2	76871879	.	G	T	synonymous_variant	LOW	ENSMUST00000099981		gcC/gcA	Ttn	0.1718	1.0241
A0I_500545_T_DNA_AllSomatMut_Exp_July2019	chr2	76879128	.	G	T	synonymous_variant	LOW	ENSMUST00000099981		gcC/gcA	Ttn	0.1718	1.0241
A0I_500545_T_DNA_AllSomatMut_Exp_July2019	chr2	76880631	.	G	T	synonymous_variant	LOW	ENSMUST00000099981		ctC/ctA	Ttn	0.1718	1.0241
A0I_500545_T_DNA_AllSomatMut_Exp_July2019	chr2	76899479	.	G	T	synonymous_variant	LOW	ENSMUST00000099981		acC/acA	Ttn	0.1718	1.0241
A0I_500545_T_DNA_AllSomatMut_Exp_July2019	chr2	76909384	.	C	A	stop_gained	HIGH	ENSMUST00000011934	G3604*	Gga/Tga	Ttn	0.1718	1.0241
A0I_500545_T_DNA_AllSomatMut_Exp_July2019	chr2	76917946	.	T	A	missense_variant	MODERATE	ENSMUST00000099980	Q4253L	cAa/cTa	Ttn	0.1718	1.0241
A0I_500545_T_DNA_AllSomatMut_Exp_July2019	chr2	76918635	.	G	T	missense_variant	MODERATE	ENSMUST00000099980	D4023E	gaC/gaA	Ttn	0.1718	1.0241
A0I_500545_T_DNA_AllSomatMut_Exp_July2019	chr2	76919351	.	C	A	missense_variant	MODERATE	ENSMUST00000099980	V3785L	Gta/Tta	Ttn	0.1718	1.0241
A0I_500545_T_DNA_AllSomatMut_Exp_July2019	chr2	76919966	.	G	T	synonymous_variant	LOW	ENSMUST00000099980		Cgg/Agg	Ttn	0.1718	1.0241
A0I_500545_T_DNA_AllSomatMut_Exp_July2019	chr2	76941966	.	C	A	stop_gained	HIGH	ENSMUST00000011934	E2531*	Gaa/Taa	Ttn	0.1718	1.0241
A0I_500545_T_DNA_AllSomatMut_Exp_July2019	chr2	76967044	.	C	G	intron_variant	MODIFIER	ENSMUST00000011934			Ttn	0.1718	1.0241
A0I_500545_T_DNA_AllSomatMut_Exp_July2019	chr2	77192624	.	C	A	intron_variant	MODIFIER	ENSMUST00000102659			Sestd1	4.5101	22.6349
A0I_500545_T_DNA_AllSomatMut_Exp_July2019	chr2	77660559	.	G	T	intron_variant	MODIFIER	ENSMUST00000090766			Zfp385b	-1.0117	0.3951
A0I_500545_T_DNA_AllSomatMut_Exp_July2019	chr2	79303213	.	G	T	intron_variant	MODIFIER	ENSMUST00000099972			Itga4	2.3586	5.0172
A0I_500545_T_DNA_AllSomatMut_Exp_July2019	chr2	79342345	.	T	A	missense_variant	MODERATE	ENSMUST00000143974	Q328L	cAg/cTg	Cerkl	-0.894	0.4371
A0I_500545_T_DNA_AllSomatMut_Exp_July2019	chr2	79368641	.	C	A	intron_variant	MODIFIER	ENSMUST00000143974			Cerkl	-0.894	0.4371
A0I_500545_T_DNA_AllSomatMut_Exp_July2019	chr2	79454062	.	G	T	missense_variant	MODERATE	ENSMUST00000041099	R326S	Cgc/Agc	Cerkl;Neurod1;Gm26755	-2.5126	0.1457
A0I_500545_T_DNA_AllSomatMut_Exp_July2019	chr2	79644439	.	G	A	synonymous_variant	LOW	ENSMUST00000111784		gtG/gtA	Ssfa2	3.2516	9.4028
A0I_500545_T_DNA_AllSomatMut_Exp_July2019	chr2	79710006	.	G	T	intron_variant	MODIFIER	ENSMUST00000040863			Ppp1r1c	-3.3219	0
A0I_500545_T_DNA_AllSomatMut_Exp_July2019	chr2	80479460	.	T	A	intergenic_variant	MODIFIER
A0I_500545_T_DNA_AllSomatMut_Exp_July2019	chr2	82507307	.	C	A	non_coding_transcript_exon_variant	MODIFIER	ENSMUST00000120616			Gm13675	-3.3219	0
A0I_500545_T_DNA_AllSomatMut_Exp_July2019	chr2	82613128	.	C	T	intergenic_variant	MODIFIER
A0I_500545_T_DNA_AllSomatMut_Exp_July2019	chr2	82984283	.	A	T	intron_variant	MODIFIER	ENSMUST00000143764			Fsip2	-3.3219	0
A0I_500545_T_DNA_AllSomatMut_Exp_July2019	chr2	82990538	.	C	A	synonymous_variant	LOW	ENSMUST00000143764		ccC/ccA	Fsip2	-3.3219	0
A0I_500545_T_DNA_AllSomatMut_Exp_July2019	chr2	84829758	.	A	T	intron_variant	MODIFIER	ENSMUST00000028470			Timm10	5.3477	40.5295
A0I_500545_T_DNA_AllSomatMut_Exp_July2019	chr2	84839354	.	C	A	upstream_gene_variant	MODIFIER	ENSMUST00000028469			Slc43a1	-0.037	0.8727
A0I_500545_T_DNA_AllSomatMut_Exp_July2019	chr2	85025103	.	G	T	intron_variant	MODIFIER	ENSMUST00000028465			P2rx3	-2.0333	0.144
A0I_500545_T_DNA_AllSomatMut_Exp_July2019	chr2	85038671	.	G	GT	upstream_gene_variant	MODIFIER	ENSMUST00000028465			Ssrp1	6.5741	94.9641
A0I_500545_T_DNA_AllSomatMut_Exp_July2019	chr2	85063888	.	C	G	synonymous_variant	LOW	ENSMUST00000048400		gcC/gcG	Tnks1bp1	4.9209	30.1247
A0I_500545_T_DNA_AllSomatMut_Exp_July2019	chr2	85331011	.	C	A	missense_variant	MODERATE	ENSMUST00000099929	D296Y	Gat/Tat	Olfr987	-3.3219	0
A0I_500545_T_DNA_AllSomatMut_Exp_July2019	chr2	85353099	.	C	A	missense_variant	MODERATE	ENSMUST00000099928	V276L	Gta/Tta	Olfr988	-3.3219	0
A0I_500545_T_DNA_AllSomatMut_Exp_July2019	chr2	85430464	.	G	C	missense_variant	MODERATE	ENSMUST00000099925	R122G	Cgg/Ggg	Olfr994	-3.3219	0
A0I_500545_T_DNA_AllSomatMut_Exp_July2019	chr2	85438236	.	C	A	missense_variant	MODERATE	ENSMUST00000099924	R307S	agG/agT	Olfr995	-3.3219	0
A0I_500545_T_DNA_AllSomatMut_Exp_July2019	chr2	85484123	.	C	A	3_prime_UTR_variant	MODIFIER	ENSMUST00000099923			4833423E24Rik	-3.3219	0
A0I_500545_T_DNA_AllSomatMut_Exp_July2019	chr2	85486871	.	G	T	intron_variant	MODIFIER	ENSMUST00000099923			4833423E24Rik	-3.3219	0
A0I_500545_T_DNA_AllSomatMut_Exp_July2019	chr2	85579553	.	G	A	missense_variant	MODERATE	ENSMUST00000077075	G105S	Ggt/Agt	Olfr996	-3.3219	0
A0I_500545_T_DNA_AllSomatMut_Exp_July2019	chr2	85721513	.	T	A	missense_variant	MODERATE	ENSMUST00000055517	L36Q	cTg/cAg	Olfr1009	-3.3219	0
A0I_500545_T_DNA_AllSomatMut_Exp_July2019	chr2	85721567	.	G	T	missense_variant	MODERATE	ENSMUST00000055517	R54L	cGc/cTc	Olfr1009	-3.3219	0
A0I_500545_T_DNA_AllSomatMut_Exp_July2019	chr2	85900520	.	T	A	downstream_gene_variant	MODIFIER	ENSMUST00000099912			Gm40020	-3.3219	0
A0I_500545_T_DNA_AllSomatMut_Exp_July2019	chr2	85932576	.	C	A	non_coding_transcript_exon_variant	MODIFIER	ENSMUST00000122338			Olfr1027-ps1	-3.3219	0
A0I_500545_T_DNA_AllSomatMut_Exp_July2019	chr2	86042087	.	C	A	stop_gained	HIGH	ENSMUST00000213865	Y257*	taC/taA	Olfr1033	-2.7726	0.0462
A0I_500545_T_DNA_AllSomatMut_Exp_July2019	chr2	86159544	.	A	C	synonymous_variant	LOW	ENSMUST00000099908		tcT/tcG	Olfr1042	-3.3219	0
A0I_500545_T_DNA_AllSomatMut_Exp_July2019	chr2	86254803	.	C	A	missense_variant	MODERATE	ENSMUST00000099899	V297L	Gta/Tta	Olfr1049	-3.3219	0
A0I_500545_T_DNA_AllSomatMut_Exp_July2019	chr2	86327252	.	G	T	non_coding_transcript_exon_variant	MODIFIER	ENSMUST00000122018			Gm13719	-3.3219	0
A0I_500545_T_DNA_AllSomatMut_Exp_July2019	chr2	86327921	.	T	G	downstream_gene_variant	MODIFIER	ENSMUST00000099895			Gm13719	-3.3219	0
A0I_500545_T_DNA_AllSomatMut_Exp_July2019	chr2	86347094	.	G	T	missense_variant	MODERATE	ENSMUST00000099894	S224Y	tCc/tAc	Olfr1055	-3.3219	0
A0I_500545_T_DNA_AllSomatMut_Exp_July2019	chr2	86347375	.	T	A	synonymous_variant	LOW	ENSMUST00000099894		ctA/ctT	Olfr1055	-3.3219	0
A0I_500545_T_DNA_AllSomatMut_Exp_July2019	chr2	86385716	.	C	A	missense_variant	MODERATE	ENSMUST00000102631	R234M	aGg/aTg	Olfr1058	-3.3219	0
A0I_500545_T_DNA_AllSomatMut_Exp_July2019	chr2	86538845	.	A	C	synonymous_variant	LOW	ENSMUST00000099882		ccT/ccG	Olfr1079	-3.3219	0
A0I_500545_T_DNA_AllSomatMut_Exp_July2019	chr2	86554190	.	A	T	intron_variant	MODIFIER	ENSMUST00000213185			Olfr1080	-3.3219	0
A0I_500545_T_DNA_AllSomatMut_Exp_July2019	chr2	86690644	.	A	C	missense_variant	MODERATE	ENSMUST00000099877	S110R	agT/agG	Olfr1087	-3.3219	0
A0I_500545_T_DNA_AllSomatMut_Exp_July2019	chr2	86829419	.	C	G	synonymous_variant	LOW	ENSMUST00000105211		acC/acG	Olfr1094	-3.3219	0
A0I_500545_T_DNA_AllSomatMut_Exp_July2019	chr2	86850850	.	G	T	missense_variant	MODERATE	ENSMUST00000099874	L283I	Ctc/Atc	Olfr1095	-3.3219	0
A0I_500545_T_DNA_AllSomatMut_Exp_July2019	chr2	86851059	.	A	G	missense_variant	MODERATE	ENSMUST00000099874	L213P	cTg/cCg	Olfr1095	-3.3219	0
A0I_500545_T_DNA_AllSomatMut_Exp_July2019	chr2	86958990	.	G	T	missense_variant	MODERATE	ENSMUST00000099871	S156Y	tCc/tAc	Olfr1099	-3.3219	0
A0I_500545_T_DNA_AllSomatMut_Exp_July2019	chr2	86978774	.	T	A	synonymous_variant	LOW	ENSMUST00000094913		acA/acT	Olfr1100	-3.3219	0
A0I_500545_T_DNA_AllSomatMut_Exp_July2019	chr2	87092842	.	A	C	missense_variant	MODERATE	ENSMUST00000099863	L185W	tTg/tGg	Olfr1109	-3.3219	0
A0I_500545_T_DNA_AllSomatMut_Exp_July2019	chr2	87252423	.	G	T	missense_variant	MODERATE	ENSMUST00000081986	G162V	gGt/gTt	Olfr1115	-3.3219	0
A0I_500545_T_DNA_AllSomatMut_Exp_July2019	chr2	87252716	.	C	T	missense_variant	MODERATE	ENSMUST00000081986	L260F	Ctt/Ttt	Olfr1115	-3.3219	0
A0I_500545_T_DNA_AllSomatMut_Exp_July2019	chr2	87257075	.	C	T	downstream_gene_variant	MODIFIER	ENSMUST00000081986
A0I_500545_T_DNA_AllSomatMut_Exp_July2019	chr2	87457290	.	T	C	synonymous_variant	LOW	ENSMUST00000071355		Ttg/Ctg	Olfr1126	-3.3219	0
A0I_500545_T_DNA_AllSomatMut_Exp_July2019	chr2	87490075	.	C	A	synonymous_variant	LOW	ENSMUST00000026957		ctG/ctT	Pramel7	-3.3219	0
A0I_500545_T_DNA_AllSomatMut_Exp_July2019	chr2	87508631	.	C	A	synonymous_variant	LOW	ENSMUST00000026956		gcC/gcA	Pramel6	-3.3219	0
A0I_500545_T_DNA_AllSomatMut_Exp_July2019	chr2	87671939	.	G	T	missense_variant	MODERATE	ENSMUST00000099853	Q143K	Caa/Aaa	Olfr1135	-3.3219	0
A0I_500545_T_DNA_AllSomatMut_Exp_July2019	chr2	87817519	.	G	T	downstream_gene_variant	MODIFIER	ENSMUST00000117180
A0I_500545_T_DNA_AllSomatMut_Exp_July2019	chr2	87833616	.	G	T	synonymous_variant	LOW	ENSMUST00000077580		acG/acT	Olfr1148	-3.3219	0
A0I_500545_T_DNA_AllSomatMut_Exp_July2019	chr2	87847006	.	C	G	missense_variant	MODERATE	ENSMUST00000121186	S245C	tCc/tGc	Olfr1150-ps1	-3.3219	0
A0I_500545_T_DNA_AllSomatMut_Exp_July2019	chr2	87896428	.	T	A	synonymous_variant	LOW	ENSMUST00000052300		gtT/gtA	Olfr1153	-3.3219	0
A0I_500545_T_DNA_AllSomatMut_Exp_July2019	chr2	88092980	.	G	T	missense_variant	MODERATE	ENSMUST00000099834	L319M	Ctg/Atg	Olfr1164	-3.3219	0
A0I_500545_T_DNA_AllSomatMut_Exp_July2019	chr2	88093509	.	C	G	synonymous_variant	LOW	ENSMUST00000099834		ctG/ctC	Olfr1164	-3.3219	0
A0I_500545_T_DNA_AllSomatMut_Exp_July2019	chr2	88124484	.	TG	T	frameshift_variant	HIGH	ENSMUST00000099833	Q167X	Caa/aa	Olfr1166	-3.3219	0
A0I_500545_T_DNA_AllSomatMut_Exp_July2019	chr2	88252938	.	C	A	downstream_gene_variant	MODIFIER	ENSMUST00000118079			Olfr1171-ps1	-3.3219	0
A0I_500545_T_DNA_AllSomatMut_Exp_July2019	chr2	88343831	.	G	T	downstream_gene_variant	MODIFIER	ENSMUST00000057439			Olfr1177-ps	-3.3219	0
A0I_500545_T_DNA_AllSomatMut_Exp_July2019	chr2	88411862	.	C	T	synonymous_variant	LOW	ENSMUST00000099824		gtG/gtA	Olfr1180	-3.3219	0
A0I_500545_T_DNA_AllSomatMut_Exp_July2019	chr2	88540297	.	A	T	non_coding_transcript_exon_variant	MODIFIER	ENSMUST00000177576			Olfr1187-ps1	-3.3219	0
A0I_500545_T_DNA_AllSomatMut_Exp_July2019	chr2	88572447	.	G	T	non_coding_transcript_exon_variant	MODIFIER	ENSMUST00000118699			Gm13758	-3.3219	0
A0I_500545_T_DNA_AllSomatMut_Exp_July2019	chr2	88579599	.	T	A	non_coding_transcript_exon_variant	MODIFIER	ENSMUST00000118699			Gm13758	-3.3219	0
A0I_500545_T_DNA_AllSomatMut_Exp_July2019	chr2	88756514	.	C	G	missense_variant	MODERATE	ENSMUST00000099813	G54R	Ggg/Cgg	Olfr1199	-3.3219	0
A0I_500545_T_DNA_AllSomatMut_Exp_July2019	chr2	88909907	.	A	T	stop_gained	HIGH	ENSMUST00000099809	L162*	tTg/tAg	Olfr1209	-3.3219	0
A0I_500545_T_DNA_AllSomatMut_Exp_July2019	chr2	89002256	.	C	A	missense_variant	MODERATE	ENSMUST00000188399	V11L	Gta/Tta	Olfr1215	-3.3219	0
A0I_500545_T_DNA_AllSomatMut_Exp_July2019	chr2	89074309	.	T	A	missense_variant	MODERATE	ENSMUST00000099797	T261S	Act/Tct	Olfr1219	-3.3219	0
A0I_500545_T_DNA_AllSomatMut_Exp_July2019	chr2	89171060	.	G	T	missense_variant	MODERATE	ENSMUST00000188861	P51T	Cct/Act	Olfr1225	-3.3219	0
A0I_500545_T_DNA_AllSomatMut_Exp_July2019	chr2	89181444	.	C	A	non_coding_transcript_exon_variant	MODIFIER	ENSMUST00000117238			Gm13761	-3.3219	0
A0I_500545_T_DNA_AllSomatMut_Exp_July2019	chr2	89667405	.	A	C	synonymous_variant	LOW	ENSMUST00000214304		gcT/gcG	Olfr1251	-3.3219	0
A0I_500545_T_DNA_AllSomatMut_Exp_July2019	chr2	90015740	.	G	T	missense_variant	MODERATE	ENSMUST00000111507	C270F	tGc/tTc	Olfr1263	-3.3219	0
A0I_500545_T_DNA_AllSomatMut_Exp_July2019	chr2	90085753	.	G	A	missense_variant	MODERATE	ENSMUST00000118957	A236V	gCc/gTc	Olfr1267-ps1	-3.3219	0
A0I_500545_T_DNA_AllSomatMut_Exp_July2019	chr2	90281529	.	C	A	downstream_gene_variant	MODIFIER	ENSMUST00000099750			Olfr1272	-3.3219	0
A0I_500545_T_DNA_AllSomatMut_Exp_July2019	chr2	90282005	.	G	A	missense_variant	MODERATE	ENSMUST00000099750	T190I	aCc/aTc	Olfr1272	-3.3219	0
A0I_500545_T_DNA_AllSomatMut_Exp_July2019	chr2	90453245	.	C	T	intron_variant	MODIFIER	ENSMUST00000111493			Ptprj	2.88	7.245
A0I_500545_T_DNA_AllSomatMut_Exp_July2019	chr2	90775937	.	G	A	missense_variant	MODERATE	ENSMUST00000013759	V734I	Gtt/Att	Fnbp4	3.6046	12.037
A0I_500545_T_DNA_AllSomatMut_Exp_July2019	chr2	90797360	.	G	T	intron_variant	MODIFIER	ENSMUST00000037206			Agbl2	-0.5215	0.5953
A0I_500545_T_DNA_AllSomatMut_Exp_July2019	chr2	90810551	.	G	A	intron_variant	MODIFIER	ENSMUST00000037206			Agbl2	-0.5215	0.5953
A0I_500545_T_DNA_AllSomatMut_Exp_July2019	chr2	90813464	.	G	T	intron_variant	MODIFIER	ENSMUST00000037206			Agbl2	-0.5215	0.5953
A0I_500545_T_DNA_AllSomatMut_Exp_July2019	chr2	90861283	.	A	T	intron_variant	MODIFIER	ENSMUST00000111467			Mtch2	5.7923	55.1925
A0I_500545_T_DNA_AllSomatMut_Exp_July2019	chr2	90863493	.	T	C	intron_variant	MODIFIER	ENSMUST00000111467			Mtch2	5.7923	55.1925
A0I_500545_T_DNA_AllSomatMut_Exp_July2019	chr2	90863495	.	G	T	intron_variant	MODIFIER	ENSMUST00000111467			Mtch2	5.7923	55.1925
A0I_500545_T_DNA_AllSomatMut_Exp_July2019	chr2	90998579	.	G	C	splice_acceptor_variant	HIGH	ENSMUST00000005643			Celf1	4.4873	22.2781
A0I_500545_T_DNA_AllSomatMut_Exp_July2019	chr2	91056025	.	G	C	missense_variant	MODERATE	ENSMUST00000002171	D195H	Gac/Cac	Psmc3	7.5027	180.85
A0I_500545_T_DNA_AllSomatMut_Exp_July2019	chr2	91122839	.	G	T	intron_variant	MODIFIER	ENSMUST00000111430			Mybpc3	-3.0713	0.0189
A0I_500545_T_DNA_AllSomatMut_Exp_July2019	chr2	91162781	.	C	A	synonymous_variant	LOW	ENSMUST00000066420		ctG/ctT	Madd	2.2386	4.6089
A0I_500545_T_DNA_AllSomatMut_Exp_July2019	chr2	91284157	.	C	A	intron_variant	MODIFIER	ENSMUST00000064652			1110051M20Rik	3.5004	11.1915
A0I_500545_T_DNA_AllSomatMut_Exp_July2019	chr2	91475035	.	G	T	intron_variant	MODIFIER	ENSMUST00000028689			Lrp4	0.701	1.5222
A0I_500545_T_DNA_AllSomatMut_Exp_July2019	chr2	91485950	.	A	G	synonymous_variant	LOW	ENSMUST00000028689		ggA/ggG	Lrp4	0.701	1.5222
A0I_500545_T_DNA_AllSomatMut_Exp_July2019	chr2	91492429	.	C	A	missense_variant&splice_region_variant	MODERATE	ENSMUST00000028689	T1121K	aCa/aAa	Lrp4	0.701	1.5222
A0I_500545_T_DNA_AllSomatMut_Exp_July2019	chr2	91560959	.	G	T	intron_variant	MODIFIER	ENSMUST00000046769			Ckap5	3.7424	13.2541
A0I_500545_T_DNA_AllSomatMut_Exp_July2019	chr2	91606408	.	A	T	missense_variant	MODERATE	ENSMUST00000046769	I1618F	Att/Ttt	Ckap5	3.7424	13.2541
A0I_500545_T_DNA_AllSomatMut_Exp_July2019	chr2	91628890	.	G	C	intron_variant	MODIFIER	ENSMUST00000028681			F2	-1.2666	0.3149
A0I_500545_T_DNA_AllSomatMut_Exp_July2019	chr2	91633132	.	G	T	intron_variant	MODIFIER	ENSMUST00000028681			F2	-1.2666	0.3149
A0I_500545_T_DNA_AllSomatMut_Exp_July2019	chr2	91668386	.	G	C	intron_variant	MODIFIER	ENSMUST00000090614			Arhgap1	4.9591	30.9358
A0I_500545_T_DNA_AllSomatMut_Exp_July2019	chr2	91717268	.	C	A	intron_variant	MODIFIER	ENSMUST00000090608			Harbi1;Gm13776	-0.54625	2.2895
A0I_500545_T_DNA_AllSomatMut_Exp_July2019	chr2	91810110	.	G	A	missense_variant	MODERATE	ENSMUST00000045699	R628H	cGc/cAc	Ambra1	2.9981	7.8716
A0I_500545_T_DNA_AllSomatMut_Exp_July2019	chr2	92349574	.	T	A	intron_variant	MODIFIER	ENSMUST00000044036			Phf21a	3.7691	13.5029
A0I_500545_T_DNA_AllSomatMut_Exp_July2019	chr2	92613526	.	G	T	missense_variant	MODERATE	ENSMUST00000065797	R114S	agG/agT	Chst1	2.119	4.2343
A0I_500545_T_DNA_AllSomatMut_Exp_July2019	chr2	93211720	.	C	A	intron_variant	MODIFIER	ENSMUST00000028646			Tspan18	0.6328	1.4473
A0I_500545_T_DNA_AllSomatMut_Exp_July2019	chr2	93311946	.	C	G	splice_donor_variant	HIGH	ENSMUST00000111265			Tspan18	0.6328	1.4473
A0I_500545_T_DNA_AllSomatMut_Exp_July2019	chr2	93420306	.	C	A	synonymous_variant	LOW	ENSMUST00000028644		gcG/gcT	Cd82	5.1854	36.2069
A0I_500545_T_DNA_AllSomatMut_Exp_July2019	chr2	93739525	.	C	A	intron_variant	MODIFIER	ENSMUST00000028623			Ext2	5.2431	37.689
A0I_500545_T_DNA_AllSomatMut_Exp_July2019	chr2	93868637	.	C	A	intron_variant	MODIFIER	ENSMUST00000099690			Accsl	-3.3219	0
A0I_500545_T_DNA_AllSomatMut_Exp_July2019	chr2	93996255	.	C	A	synonymous_variant	LOW	ENSMUST00000040005		ggG/ggT	Gm27027;Alkbh3	0.44595	9.20695
A0I_500545_T_DNA_AllSomatMut_Exp_July2019	chr2	94052099	.	C	A	intron_variant	MODIFIER	ENSMUST00000028619			Hsd17b12	5.8609	57.8876
A0I_500545_T_DNA_AllSomatMut_Exp_July2019	chr2	101570684	.	C	A	intron_variant	MODIFIER	ENSMUST00000090513			B230118H07Rik;Gm20693	-0.01735	4.82015
A0I_500545_T_DNA_AllSomatMut_Exp_July2019	chr2	101688275	.	G	T	intron_variant	MODIFIER	ENSMUST00000004949			Traf6	2.0157	3.9348
A0I_500545_T_DNA_AllSomatMut_Exp_July2019	chr2	101886263	.	A	T	5_prime_UTR_variant	MODIFIER	ENSMUST00000028584			Commd9	4.4931	22.3697
A0I_500545_T_DNA_AllSomatMut_Exp_July2019	chr2	102357401	.	C	A	intron_variant	MODIFIER	ENSMUST00000102573			Trim44	4.2227	18.5287
A0I_500545_T_DNA_AllSomatMut_Exp_July2019	chr2	102814292	.	C	A	synonymous_variant	LOW	ENSMUST00000005218		acG/acT	Cd44	6.758	107.892
A0I_500545_T_DNA_AllSomatMut_Exp_July2019	chr2	102845266	.	T	G	intron_variant	MODIFIER	ENSMUST00000005218			Cd44	6.758	107.892
A0I_500545_T_DNA_AllSomatMut_Exp_July2019	chr2	103028351	.	T	G	synonymous_variant	LOW	ENSMUST00000011058		acA/acC	Pdhx	3.5399	11.5051
A0I_500545_T_DNA_AllSomatMut_Exp_July2019	chr2	103449740	.	C	A	3_prime_UTR_variant	MODIFIER	ENSMUST00000028609			Elf5	-3.3219	0
A0I_500545_T_DNA_AllSomatMut_Exp_July2019	chr2	103467072	.	C	A	intron_variant	MODIFIER	ENSMUST00000111168			Cat	5.2193	37.069
A0I_500545_T_DNA_AllSomatMut_Exp_July2019	chr2	103726919	.	G	T	intron_variant	MODIFIER	ENSMUST00000028608			Nat10	2.7186	6.4679
A0I_500545_T_DNA_AllSomatMut_Exp_July2019	chr2	103775606	.	C	A	upstream_gene_variant	MODIFIER	ENSMUST00000132537			Caprin1	6.7843	109.878
A0I_500545_T_DNA_AllSomatMut_Exp_July2019	chr2	104030234	.	A	T	intron_variant	MODIFIER	ENSMUST00000028603			Fbxo3	3.8157	13.9497
A0I_500545_T_DNA_AllSomatMut_Exp_July2019	chr2	104254988	.	C	A	missense_variant	MODERATE	ENSMUST00000089726	C388F	tGt/tTt	D430041D05Rik	-3.0392	0.0216
A0I_500545_T_DNA_AllSomatMut_Exp_July2019	chr2	104652292	.	G	T	intron_variant	MODIFIER	ENSMUST00000028599			Cstf3	3.3964	10.4064
A0I_500545_T_DNA_AllSomatMut_Exp_July2019	chr2	104711807	.	C	A	intron_variant	MODIFIER	ENSMUST00000028597			Tcp11l1	2.8535	7.1116
A0I_500545_T_DNA_AllSomatMut_Exp_July2019	chr2	104760504	.	C	G	missense_variant	MODERATE	ENSMUST00000117237	C1649S	tGt/tCt	Qser1	2.5604	5.7858
A0I_500545_T_DNA_AllSomatMut_Exp_July2019	chr2	104920047	.	C	T	intron_variant	MODIFIER	ENSMUST00000111114			Ccdc73	1.7253	3.1994
A0I_500545_T_DNA_AllSomatMut_Exp_July2019	chr2	105127502	.	C	A	upstream_gene_variant	MODIFIER	ENSMUST00000111098			Wt1	-1.7032	0.2066
A0I_500545_T_DNA_AllSomatMut_Exp_July2019	chr2	105378579	.	G	T	intron_variant	MODIFIER	ENSMUST00000068813			Them7	-2.9039	0.0335
A0I_500545_T_DNA_AllSomatMut_Exp_July2019	chr2	105521658	.	T	G	intergenic_variant	MODIFIER
A0I_500545_T_DNA_AllSomatMut_Exp_July2019	chr2	105683934	.	G	A	synonymous_variant	LOW	ENSMUST00000090391		ccG/ccA	Pax6	-2.7065	0.0531
A0I_500545_T_DNA_AllSomatMut_Exp_July2019	chr2	106385366	.	C	A	intron_variant&non_coding_transcript_variant	MODIFIER	ENSMUST00000037284			Dcdc5	-2.8897	0.0349
A0I_500545_T_DNA_AllSomatMut_Exp_July2019	chr2	106926979	.	C	T	non_coding_transcript_exon_variant	MODIFIER	ENSMUST00000120168			Gm13902	-3.3219	0
A0I_500545_T_DNA_AllSomatMut_Exp_July2019	chr2	106969661	.	C	T	intron_variant	MODIFIER	ENSMUST00000028536			Arl14ep	3.9324	15.133
A0I_500545_T_DNA_AllSomatMut_Exp_July2019	chr2	107059019	.	T	A	intron_variant	MODIFIER	ENSMUST00000028533			Fshb	-3.3219	0
A0I_500545_T_DNA_AllSomatMut_Exp_July2019	chr2	108446984	.	C	A	non_coding_transcript_exon_variant	MODIFIER	ENSMUST00000117368			Gm13916	-3.3219	0
A0I_500545_T_DNA_AllSomatMut_Exp_July2019	chr2	109092786	.	C	A	3_prime_UTR_variant	MODIFIER	ENSMUST00000081631			Mettl15	1.4495	2.6252
A0I_500545_T_DNA_AllSomatMut_Exp_July2019	chr2	109725870	.	G	A	3_prime_UTR_variant	MODIFIER	ENSMUST00000053317			Bdnf	1.8887	3.595
A0I_500545_T_DNA_AllSomatMut_Exp_July2019	chr2	109791650	.	T	G	downstream_gene_variant	MODIFIER	ENSMUST00000120873
A0I_500545_T_DNA_AllSomatMut_Exp_July2019	chr2	110209883	.	C	A	non_coding_transcript_exon_variant	MODIFIER	ENSMUST00000121000			Gm13936;Gm13937	-3.15255	0.0132
A0I_500545_T_DNA_AllSomatMut_Exp_July2019	chr2	110597885	.	C	T	missense_variant	MODERATE	ENSMUST00000045972	T95I	aCa/aTa	Slc5a12	-3.3219	0
A0I_500545_T_DNA_AllSomatMut_Exp_July2019	chr2	111057437	.	G	C	non_coding_transcript_exon_variant	MODIFIER	ENSMUST00000136950			Gm13942	-3.3219	0
A0I_500545_T_DNA_AllSomatMut_Exp_July2019	chr2	111057578	.	G	T	upstream_gene_variant	MODIFIER	ENSMUST00000136950
A0I_500545_T_DNA_AllSomatMut_Exp_July2019	chr2	111185776	.	C	A	non_coding_transcript_exon_variant	MODIFIER	ENSMUST00000119282			4930430A15Rik;Gm13961	-3.3219	0
A0I_500545_T_DNA_AllSomatMut_Exp_July2019	chr2	111187457	.	G	C	downstream_gene_variant	MODIFIER	ENSMUST00000119282			4930430A15Rik	-3.3219	0
A0I_500545_T_DNA_AllSomatMut_Exp_July2019	chr2	111218572	.	C	T	intron_variant	MODIFIER	ENSMUST00000028577			4930430A15Rik	-3.3219	0
A0I_500545_T_DNA_AllSomatMut_Exp_July2019	chr2	111328661	.	C	G	missense_variant	MODERATE	ENSMUST00000090326	L81V	Ctg/Gtg	Olfr1281	-3.3219	0
A0I_500545_T_DNA_AllSomatMut_Exp_July2019	chr2	111450004	.	C	T	missense_variant	MODERATE	ENSMUST00000075390	T288I	aCa/aTa	Olfr1287	-3.3219	0
A0I_500545_T_DNA_AllSomatMut_Exp_July2019	chr2	111527985	.	C	A	missense_variant	MODERATE	ENSMUST00000102551	R224S	Cgc/Agc	Olfr1293-ps	-3.3219	0
A0I_500545_T_DNA_AllSomatMut_Exp_July2019	chr2	112008775	.	C	A	missense_variant	MODERATE	ENSMUST00000207169	S137I	aGc/aTc	Olfr1310	-3.3219	0
A0I_500545_T_DNA_AllSomatMut_Exp_July2019	chr2	112008902	.	C	A	missense_variant	MODERATE	ENSMUST00000207169	G95W	Ggg/Tgg	Olfr1310	-3.3219	0
A0I_500545_T_DNA_AllSomatMut_Exp_July2019	chr2	112479303	.	G	A	synonymous_variant	LOW	ENSMUST00000099589		acC/acT	Chrm5	-3.3219	0
A0I_500545_T_DNA_AllSomatMut_Exp_July2019	chr2	112650056	.	G	T	intron_variant	MODIFIER	ENSMUST00000080673			Ryr3	-3.2969	0.0017
A0I_500545_T_DNA_AllSomatMut_Exp_July2019	chr2	112662576	.	T	A	missense_variant	MODERATE	ENSMUST00000080673	K3717M	aAg/aTg	Ryr3	-3.2969	0.0017
A0I_500545_T_DNA_AllSomatMut_Exp_July2019	chr2	112772819	.	C	A	missense_variant	MODERATE	ENSMUST00000080673	A2427S	Gcc/Tcc	Ryr3	-3.2969	0.0017
A0I_500545_T_DNA_AllSomatMut_Exp_July2019	chr2	112845904	.	G	A	intron_variant	MODIFIER	ENSMUST00000080673			Ryr3	-3.2969	0.0017
A0I_500545_T_DNA_AllSomatMut_Exp_July2019	chr2	112847604	.	C	A	intron_variant	MODIFIER	ENSMUST00000080673			Ryr3	-3.2969	0.0017
A0I_500545_T_DNA_AllSomatMut_Exp_July2019	chr2	112849576	.	C	A	stop_gained	HIGH	ENSMUST00000080673	E1223*	Gag/Tag	Ryr3	-3.2969	0.0017
A0I_500545_T_DNA_AllSomatMut_Exp_July2019	chr2	112868846	.	G	C	intron_variant	MODIFIER	ENSMUST00000080673			Ryr3	-3.2969	0.0017
A0I_500545_T_DNA_AllSomatMut_Exp_July2019	chr2	113216843	.	G	C	intron_variant	MODIFIER	ENSMUST00000080673			Ryr3	-3.2969	0.0017
A0I_500545_T_DNA_AllSomatMut_Exp_July2019	chr2	113289869	.	G	T	intron_variant	MODIFIER	ENSMUST00000040856			Tmco5b	-3.3219	0
A0I_500545_T_DNA_AllSomatMut_Exp_July2019	chr2	113582261	.	G	A	intron_variant	MODIFIER	ENSMUST00000081349			Fmn1	2.3696	5.0564
A0I_500545_T_DNA_AllSomatMut_Exp_July2019	chr2	114108096	.	C	G	downstream_gene_variant	MODIFIER	ENSMUST00000140441			Aqr	3.5988	11.9882
A0I_500545_T_DNA_AllSomatMut_Exp_July2019	chr2	114114459	.	C	G	intron_variant	MODIFIER	ENSMUST00000043160			Aqr	3.5988	11.9882
A0I_500545_T_DNA_AllSomatMut_Exp_July2019	chr2	114120016	.	C	G	missense_variant	MODERATE	ENSMUST00000043160	R904P	cGa/cCa	Aqr	3.5988	11.9882
A0I_500545_T_DNA_AllSomatMut_Exp_July2019	chr2	115029872	.	G	T	intron_variant&non_coding_transcript_variant	MODIFIER	ENSMUST00000144368			Gm13974;Gm28494	-3.3219	0
A0I_500545_T_DNA_AllSomatMut_Exp_July2019	chr2	115921789	.	C	A	intron_variant	MODIFIER	ENSMUST00000028639			Meis2	3.5004	11.1915
A0I_500545_T_DNA_AllSomatMut_Exp_July2019	chr2	117240818	.	G	T	upstream_gene_variant	MODIFIER	ENSMUST00000118467
A0I_500545_T_DNA_AllSomatMut_Exp_July2019	chr2	117294828	.	T	G	missense_variant	MODERATE	ENSMUST00000102534	M244L	Atg/Ctg	Rasgrp1	0.5227	1.3336
A0I_500545_T_DNA_AllSomatMut_Exp_July2019	chr2	118118286	.	C	A	synonymous_variant	LOW	ENSMUST00000039559		ccC/ccA	Thbs1	7.2765	154.596
A0I_500545_T_DNA_AllSomatMut_Exp_July2019	chr2	118244782	.	C	T	3_prime_UTR_variant	MODIFIER	ENSMUST00000028820			Fsip1	-1.8556	0.1759
A0I_500545_T_DNA_AllSomatMut_Exp_July2019	chr2	118422144	.	A	T	missense_variant	MODERATE	ENSMUST00000005233	H399L	cAc/cTc	Eif2ak4	2.0506	4.0337
A0I_500545_T_DNA_AllSomatMut_Exp_July2019	chr2	118546934	.	T	A	missense_variant	MODERATE	ENSMUST00000090219	Q111L	cAg/cTg	Bmf	2.349	4.9834
A0I_500545_T_DNA_AllSomatMut_Exp_July2019	chr2	118617870	.	G	T	missense_variant	MODERATE	ENSMUST00000038341	G401V	gGg/gTg	Bub1b	4.1316	17.3894
A0I_500545_T_DNA_AllSomatMut_Exp_July2019	chr2	118630296	.	G	A	intron_variant	MODIFIER	ENSMUST00000038341			Bub1b	4.1316	17.3894
A0I_500545_T_DNA_AllSomatMut_Exp_July2019	chr2	118641219	.	A	G	missense_variant	MODERATE	ENSMUST00000038341	H1020R	cAc/cGc	Bub1b	4.1316	17.3894
A0I_500545_T_DNA_AllSomatMut_Exp_July2019	chr2	118690100	.	C	G	missense_variant	MODERATE	ENSMUST00000099557	R191G	Cgc/Ggc	Pak6	-2.3164	0.1005
A0I_500545_T_DNA_AllSomatMut_Exp_July2019	chr2	118696576	.	C	T	3_prime_UTR_variant	MODIFIER	ENSMUST00000099557			Pak6	-2.3164	0.1005
A0I_500545_T_DNA_AllSomatMut_Exp_July2019	chr2	118696577	.	C	T	3_prime_UTR_variant	MODIFIER	ENSMUST00000099557			Pak6	-2.3164	0.1005
A0I_500545_T_DNA_AllSomatMut_Exp_July2019	chr2	118712310	.	C	G	downstream_gene_variant	MODIFIER	ENSMUST00000006415			Plcb2	1.781	3.3292
A0I_500545_T_DNA_AllSomatMut_Exp_July2019	chr2	118713763	.	C	T	stop_gained	HIGH	ENSMUST00000102524	W734*	tGg/tAg	Plcb2	1.781	3.3292
A0I_500545_T_DNA_AllSomatMut_Exp_July2019	chr2	118791662	.	G	T	synonymous_variant	LOW	ENSMUST00000037547		acG/acT	Disp2	-1.2665	0.315
A0I_500545_T_DNA_AllSomatMut_Exp_July2019	chr2	118792747	.	T	A	missense_variant	MODERATE	ENSMUST00000037547	M1320K	aTg/aAg	Disp2	-1.2665	0.315
A0I_500545_T_DNA_AllSomatMut_Exp_July2019	chr2	118876265	.	CA	C	intron_variant	MODIFIER	ENSMUST00000028807			Ivd	2.6859	6.3205
A0I_500545_T_DNA_AllSomatMut_Exp_July2019	chr2	119036971	.	A	T	synonymous_variant	LOW	ENSMUST00000028796		gcA/gcT	Rpusd2	0.8407	1.6871
A0I_500545_T_DNA_AllSomatMut_Exp_July2019	chr2	119072580	.	G	GA	frameshift_variant	HIGH	ENSMUST00000028799	-1587-1588X	-/A	Knl1	1.6201	2.9673
A0I_500545_T_DNA_AllSomatMut_Exp_July2019	chr2	119175096	.	T	A	synonymous_variant	LOW	ENSMUST00000069711		gcT/gcA	Dnajc17;Gm14137	1.36405	2.68015
A0I_500545_T_DNA_AllSomatMut_Exp_July2019	chr2	119402432	.	C	A	downstream_gene_variant	MODIFIER	ENSMUST00000110808			Ino80	2.0951	4.1631
A0I_500545_T_DNA_AllSomatMut_Exp_July2019	chr2	119964881	.	G	T	synonymous_variant	LOW	ENSMUST00000046717		cgG/cgT	Mga	3.1448	8.725
A0I_500545_T_DNA_AllSomatMut_Exp_July2019	chr2	120017215	.	A	T	missense_variant	MODERATE	ENSMUST00000066058	Q555L	cAg/cTg	Mapkbp1	1.427	2.5831
A0I_500545_T_DNA_AllSomatMut_Exp_July2019	chr2	120030855	.	C	T	missense_variant	MODERATE	ENSMUST00000044675	A171V	gCa/gTa	Jmjd7;Gm28042	-1.4449	0.37845
A0I_500545_T_DNA_AllSomatMut_Exp_July2019	chr2	120055343	.	G	A	downstream_gene_variant	MODIFIER	ENSMUST00000125737			Sptbn5	-2.9299	0.0312
A0I_500545_T_DNA_AllSomatMut_Exp_July2019	chr2	120102118	.	C	T	missense_variant	MODERATE	ENSMUST00000028755	A276T	Gct/Act	Ehd4	5.1419	35.1279
A0I_500545_T_DNA_AllSomatMut_Exp_July2019	chr2	120174253	.	C	A	regulatory_region_variant	MODIFIER	ENSMUSR00000161735			Pla2g4e	-1.2167	0.3295
A0I_500545_T_DNA_AllSomatMut_Exp_July2019	chr2	120280569	.	C	A	intron_variant	MODIFIER	ENSMUST00000094665			Pla2g4d	-3.3219	0
A0I_500545_T_DNA_AllSomatMut_Exp_July2019	chr2	120281733	.	C	A	missense_variant	MODERATE	ENSMUST00000094665	V106L	Gta/Tta	Pla2g4d	-3.3219	0
A0I_500545_T_DNA_AllSomatMut_Exp_July2019	chr2	120385995	.	T	A	intron_variant	MODIFIER	ENSMUST00000090042			Tmem87a	3.6802	12.6898
A0I_500545_T_DNA_AllSomatMut_Exp_July2019	chr2	120446566	.	G	T	intron_variant	MODIFIER	ENSMUST00000135074			Ganc	1.1924	2.1803
A0I_500545_T_DNA_AllSomatMut_Exp_July2019	chr2	120502521	.	C	T	synonymous_variant	LOW	ENSMUST00000090028		atC/atT	Capn3	-0.8636	0.4486
A0I_500545_T_DNA_AllSomatMut_Exp_July2019	chr2	120528533	.	C	A	missense_variant	MODERATE	ENSMUST00000055241	R1093L	cGg/cTg	Zfp106	5.2821	38.7246
A0I_500545_T_DNA_AllSomatMut_Exp_July2019	chr2	120609283	.	C	T	upstream_gene_variant	MODIFIER	ENSMUST00000028741			Lrrc57	2.5948	5.9276
A0I_500545_T_DNA_AllSomatMut_Exp_July2019	chr2	120609553	.	G	T	upstream_gene_variant	MODIFIER	ENSMUST00000102496			Haus2	2.9834	7.7909
A0I_500545_T_DNA_AllSomatMut_Exp_July2019	chr2	120755883	.	C	T	missense_variant	MODERATE	ENSMUST00000028740	V451I	Gtc/Atc	Cdan1;Ttbk2	1.57675	2.87655
A0I_500545_T_DNA_AllSomatMut_Exp_July2019	chr2	120904192	.	C	T	missense_variant	MODERATE	ENSMUST00000028728	A1076T	Gca/Aca	Ubr1	1.7404	3.234
A0I_500545_T_DNA_AllSomatMut_Exp_July2019	chr2	120929350	.	C	G	intron_variant	MODIFIER	ENSMUST00000028728			Ubr1	1.7404	3.234
A0I_500545_T_DNA_AllSomatMut_Exp_July2019	chr2	120990556	.	G	T	intron_variant	MODIFIER	ENSMUST00000067582			Tmem62	0.4344	1.2486
A0I_500545_T_DNA_AllSomatMut_Exp_July2019	chr2	121033384	.	C	A	missense_variant	MODERATE	ENSMUST00000023987	V104F	Gtc/Ttc	Epb42	-3.1791	0.0104
A0I_500545_T_DNA_AllSomatMut_Exp_July2019	chr2	121093838	.	C	A	intron_variant	MODIFIER	ENSMUST00000110675			Tgm7	-3.3219	0
A0I_500545_T_DNA_AllSomatMut_Exp_July2019	chr2	121108609	.	C	G	synonymous_variant	LOW	ENSMUST00000110675		ccG/ccC	Tgm7	-3.3219	0
A0I_500545_T_DNA_AllSomatMut_Exp_July2019	chr2	121184696	.	C	T	upstream_gene_variant	MODIFIER	ENSMUST00000126817			Tubgcp4	3.507	11.2431
A0I_500545_T_DNA_AllSomatMut_Exp_July2019	chr2	121337588	.	C	A	missense_variant	MODERATE	ENSMUST00000052029	G728V	gGg/gTg	Ppip5k1	2.1812	4.4254
A0I_500545_T_DNA_AllSomatMut_Exp_July2019	chr2	121340806	.	C	A	missense_variant	MODERATE	ENSMUST00000052029	R634L	cGa/cTa	Ppip5k1	2.1812	4.4254
A0I_500545_T_DNA_AllSomatMut_Exp_July2019	chr2	121342907	.	C	A	intron_variant	MODIFIER	ENSMUST00000052029			Ppip5k1	2.1812	4.4254
A0I_500545_T_DNA_AllSomatMut_Exp_July2019	chr2	121363041	.	A	C	missense_variant	MODERATE	ENSMUST00000000317	T361P	Aca/Cca	Ckmt1	-2.9354	0.0307
A0I_500545_T_DNA_AllSomatMut_Exp_July2019	chr2	121373043	.	C	T	missense_variant	MODERATE	ENSMUST00000038389	G1097D	gGt/gAt	Strc	-3.3219	0
A0I_500545_T_DNA_AllSomatMut_Exp_July2019	chr2	121373643	.	G	T	synonymous_variant	LOW	ENSMUST00000038389		ccC/ccA	Strc	-3.3219	0
A0I_500545_T_DNA_AllSomatMut_Exp_July2019	chr2	122125106	.	A	C	synonymous_variant	LOW	ENSMUST00000028665		gcT/gcG	Patl2	-3.0412	0.0214
A0I_500545_T_DNA_AllSomatMut_Exp_July2019	chr2	122190798	.	T	G	intron_variant	MODIFIER	ENSMUST00000028661			Terb2	-3.3219	0
A0I_500545_T_DNA_AllSomatMut_Exp_July2019	chr2	122190799	.	T	G	intron_variant	MODIFIER	ENSMUST00000028661			Terb2	-3.3219	0
A0I_500545_T_DNA_AllSomatMut_Exp_July2019	chr2	122291983	.	C	CT	intron_variant	MODIFIER	ENSMUST00000053734			Duox2	-3.1962	0.0091
A0I_500545_T_DNA_AllSomatMut_Exp_July2019	chr2	122291985	.	A	G	intron_variant	MODIFIER	ENSMUST00000053734			Duox2	-3.1962	0.0091
A0I_500545_T_DNA_AllSomatMut_Exp_July2019	chr2	122298114	.	C	A	stop_gained	HIGH	ENSMUST00000053734	G18*	Gga/Tga	Duox2	-3.1962	0.0091
A0I_500545_T_DNA_AllSomatMut_Exp_July2019	chr2	122305045	.	C	G	intron_variant	MODIFIER	ENSMUST00000028653			Duoxa1	-0.3225	0.6981
A0I_500545_T_DNA_AllSomatMut_Exp_July2019	chr2	122305210	.	C	G	missense_variant	MODERATE	ENSMUST00000028653	R136T	aGg/aCg	Duoxa1	-0.3225	0.6981
A0I_500545_T_DNA_AllSomatMut_Exp_July2019	chr2	122320336	.	C	A	intron_variant	MODIFIER	ENSMUST00000099461			Duox1	-2.7404	0.0495
A0I_500545_T_DNA_AllSomatMut_Exp_July2019	chr2	122441747	.	C	A	intron_variant	MODIFIER	ENSMUST00000028652			Slc28a2	1.5254	2.7724
A0I_500545_T_DNA_AllSomatMut_Exp_July2019	chr2	122452018	.	G	T	missense_variant	MODERATE	ENSMUST00000028652	M274I	atG/atT	Slc28a2	1.5254	2.7724
A0I_500545_T_DNA_AllSomatMut_Exp_July2019	chr2	122460462	.	C	A	synonymous_variant	LOW	ENSMUST00000028652		ccC/ccA	Slc28a2	1.5254	2.7724
A0I_500545_T_DNA_AllSomatMut_Exp_July2019	chr2	122486771	.	C	T	intron_variant	MODIFIER	ENSMUST00000110521			Gm14085	-0.4729	0.6191
A0I_500545_T_DNA_AllSomatMut_Exp_July2019	chr2	122514549	.	C	A	intron_variant	MODIFIER	ENSMUST00000110521			Gm14085	-0.4729	0.6191
A0I_500545_T_DNA_AllSomatMut_Exp_July2019	chr2	122524516	.	A	T	intron_variant	MODIFIER	ENSMUST00000110521			Gm14085	-0.4729	0.6191
A0I_500545_T_DNA_AllSomatMut_Exp_July2019	chr2	122527374	.	C	A	synonymous_variant	LOW	ENSMUST00000110521		ccC/ccA	Gm14085	-0.4729	0.6191
A0I_500545_T_DNA_AllSomatMut_Exp_July2019	chr2	122694395	.	C	A	intron_variant	MODIFIER	ENSMUST00000099457			Slc30a4	4.9622	31.0034
A0I_500545_T_DNA_AllSomatMut_Exp_July2019	chr2	125217820	.	G	T	missense_variant	MODERATE	ENSMUST00000028630	G880V	gGg/gTg	Slc12a1	-1.9883	0.1517
A0I_500545_T_DNA_AllSomatMut_Exp_July2019	chr2	125352028	.	C	A	missense_variant	MODERATE	ENSMUST00000028633	V1340L	Gta/Tta	Fbn1	4.705	25.924
A0I_500545_T_DNA_AllSomatMut_Exp_July2019	chr2	125367744	.	T	G	intron_variant	MODIFIER	ENSMUST00000028633			Fbn1	4.705	25.924
A0I_500545_T_DNA_AllSomatMut_Exp_July2019	chr2	125611286	.	C	G	intron_variant	MODIFIER	ENSMUST00000089776			Cep152	0.7502	1.5784
A0I_500545_T_DNA_AllSomatMut_Exp_July2019	chr2	125680196	.	T	A	intron_variant	MODIFIER	ENSMUST00000042246			Shc4	0.3628	1.1832
A0I_500545_T_DNA_AllSomatMut_Exp_July2019	chr2	125768360	.	C	A	intron_variant	MODIFIER	ENSMUST00000053699			Secisbp2l	3.6142	12.1184
A0I_500545_T_DNA_AllSomatMut_Exp_July2019	chr2	126159849	.	AG	A	frameshift_variant	HIGH	ENSMUST00000110437	K163X	aaG/aa	Dtwd1	2.7155	6.4537
A0I_500545_T_DNA_AllSomatMut_Exp_July2019	chr2	126343158	.	C	T	intron_variant	MODIFIER	ENSMUST00000040128			Atp8b4	1.2201	2.2247
A0I_500545_T_DNA_AllSomatMut_Exp_July2019	chr2	126588049	.	G	A	3_prime_UTR_variant	MODIFIER	ENSMUST00000061491			Slc27a2	-2.1595	0.1236
A0I_500545_T_DNA_AllSomatMut_Exp_July2019	chr2	126737453	.	G	T	stop_gained	HIGH	ENSMUST00000028841	E298*	Gag/Tag	Usp8;Usp50	0.82365	7.1197
A0I_500545_T_DNA_AllSomatMut_Exp_July2019	chr2	126756153	.	G	A	intron_variant	MODIFIER	ENSMUST00000028841			Usp8;Usp50	0.82365	7.1197
A0I_500545_T_DNA_AllSomatMut_Exp_July2019	chr2	126770005	.	T	A	splice_acceptor_variant	HIGH	ENSMUST00000028842			Usp50	-2.1858	0.1195
A0I_500545_T_DNA_AllSomatMut_Exp_July2019	chr2	126913278	.	T	G	intron_variant	MODIFIER	ENSMUST00000028844			Sppl2a	5.175	35.9465
A0I_500545_T_DNA_AllSomatMut_Exp_July2019	chr2	127187430	.	G	T	5_prime_UTR_variant	MODIFIER	ENSMUST00000056146			1810024B03Rik	-0.1988	0.7695
A0I_500545_T_DNA_AllSomatMut_Exp_July2019	chr2	127292196	.	G	T	missense_variant	MODERATE	ENSMUST00000110375	R266S	agG/agT	Stard7	4.48	22.1661
A0I_500545_T_DNA_AllSomatMut_Exp_July2019	chr2	127429184	.	G	C	intron_variant	MODIFIER	ENSMUST00000062211			Gpat2	-2.8386	0.0397
A0I_500545_T_DNA_AllSomatMut_Exp_July2019	chr2	127429185	.	G	T	intron_variant	MODIFIER	ENSMUST00000062211			Gpat2	-2.8386	0.0397
A0I_500545_T_DNA_AllSomatMut_Exp_July2019	chr2	127578509	.	C	G	intron_variant	MODIFIER	ENSMUST00000077422			Zfp661	0.2221	1.064
A0I_500545_T_DNA_AllSomatMut_Exp_July2019	chr2	127597035	.	G	T	intron_variant	MODIFIER	ENSMUST00000028852			Mrps5	4.1811	17.999
A0I_500545_T_DNA_AllSomatMut_Exp_July2019	chr2	127763748	.	C	A	intron_variant	MODIFIER	ENSMUST00000028857			Nphp1	3.5397	11.5034
A0I_500545_T_DNA_AllSomatMut_Exp_July2019	chr2	127773914	.	C	A	missense_variant	MODERATE	ENSMUST00000028857	G172V	gGg/gTg	Nphp1	3.5397	11.5034
A0I_500545_T_DNA_AllSomatMut_Exp_July2019	chr2	127813156	.	C	A	intron_variant	MODIFIER	ENSMUST00000028858			Bub1	3.73	13.1398
A0I_500545_T_DNA_AllSomatMut_Exp_July2019	chr2	127871239	.	G	A	intron_variant	MODIFIER	ENSMUST00000028859			Acoxl	-2.9703	0.0275
A0I_500545_T_DNA_AllSomatMut_Exp_July2019	chr2	128595959	.	G	T	downstream_gene_variant	MODIFIER	ENSMUST00000155430			Spdye4c	-3.3219	0
A0I_500545_T_DNA_AllSomatMut_Exp_July2019	chr2	128634870	.	C	T	intron_variant	MODIFIER	ENSMUST00000014499			Anapc1	4.4472	21.6656
A0I_500545_T_DNA_AllSomatMut_Exp_July2019	chr2	128863924	.	C	G	upstream_gene_variant	MODIFIER	ENSMUST00000028864			Fbln7	-1.0115	0.3951
A0I_500545_T_DNA_AllSomatMut_Exp_July2019	chr2	128893827	.	G	T	missense_variant	MODERATE	ENSMUST00000028864	C245F	tGt/tTt	Fbln7	-1.0115	0.3951
A0I_500545_T_DNA_AllSomatMut_Exp_July2019	chr2	129125341	.	A	T	missense_variant	MODERATE	ENSMUST00000103205	S885C	Agc/Tgc	Polr1b	3.2594	9.4548
A0I_500545_T_DNA_AllSomatMut_Exp_July2019	chr2	129269187	.	C	T	missense_variant	MODERATE	ENSMUST00000052708	V697M	Gtg/Atg	Ckap2l	3.1608	8.8232
A0I_500545_T_DNA_AllSomatMut_Exp_July2019	chr2	129366185	.	G	A	intron_variant	MODIFIER	ENSMUST00000028881			Il1b	5.869	58.2125
A0I_500545_T_DNA_AllSomatMut_Exp_July2019	chr2	129368221	.	C	A	intron_variant	MODIFIER	ENSMUST00000028881			Il1b	5.869	58.2125
A0I_500545_T_DNA_AllSomatMut_Exp_July2019	chr2	129474546	.	G	T	missense_variant	MODERATE	ENSMUST00000050309	T81N	aCc/aAc	F830045P16Rik	-3.3219	0
A0I_500545_T_DNA_AllSomatMut_Exp_July2019	chr2	129749923	.	C	T	non_coding_transcript_exon_variant	MODIFIER	ENSMUST00000119389			Gm14046	-1.1213	0.3589
A0I_500545_T_DNA_AllSomatMut_Exp_July2019	chr2	130135834	.	T	G	missense_variant	MODERATE	ENSMUST00000028888	V31G	gTg/gGg	Tgm6	-3.3219	0
A0I_500545_T_DNA_AllSomatMut_Exp_July2019	chr2	130256185	.	C	A	missense_variant	MODERATE	ENSMUST00000077988	P740Q	cCa/cAa	Tmc2	-3.3219	0
A0I_500545_T_DNA_AllSomatMut_Exp_July2019	chr2	130279592	.	G	A	downstream_gene_variant	MODIFIER	ENSMUST00000028890			Idh3b	6.2124	73.8862
A0I_500545_T_DNA_AllSomatMut_Exp_July2019	chr2	130359729	.	C	A	intron_variant	MODIFIER	ENSMUST00000110286			Ebf4	-0.3356	0.6909
A0I_500545_T_DNA_AllSomatMut_Exp_July2019	chr2	130365609	.	A	T	missense_variant	MODERATE	ENSMUST00000110286	S561C	Agt/Tgt	Ebf4	-0.3356	0.6909
A0I_500545_T_DNA_AllSomatMut_Exp_July2019	chr2	130438831	.	G	A	missense_variant	MODERATE	ENSMUST00000028900	V227I	Gta/Ata	Vps16	4.4394	21.5487
A0I_500545_T_DNA_AllSomatMut_Exp_July2019	chr2	130441914	.	A	T	intron_variant	MODIFIER	ENSMUST00000028900			Vps16	4.4394	21.5487
A0I_500545_T_DNA_AllSomatMut_Exp_July2019	chr2	130597231	.	C	G	intron_variant	MODIFIER	ENSMUST00000028761			Ubox5	1.3623	2.4654
A0I_500545_T_DNA_AllSomatMut_Exp_July2019	chr2	130662244	.	C	G	intron_variant	MODIFIER	ENSMUST00000089559			Ddrgk1	5.4535	43.6209
A0I_500545_T_DNA_AllSomatMut_Exp_July2019	chr2	130712260	.	C	T	downstream_gene_variant	MODIFIER	ENSMUST00000138758			4930402H24Rik	3.2463	9.368
A0I_500545_T_DNA_AllSomatMut_Exp_July2019	chr2	131041740	.	TC	T	frameshift_variant	HIGH	ENSMUST00000028787	D31X	Gac/ac	Gfra4	2.6679	6.241
A0I_500545_T_DNA_AllSomatMut_Exp_July2019	chr2	131054651	.	C	A	upstream_gene_variant	MODIFIER	ENSMUST00000127343			Adam33	0.1626	1.017
A0I_500545_T_DNA_AllSomatMut_Exp_July2019	chr2	131072610	.	C	T	missense_variant	MODERATE	ENSMUST00000028794	V1529I	Gtt/Att	Siglec1	3.026	8.0271
A0I_500545_T_DNA_AllSomatMut_Exp_July2019	chr2	131072954	.	C	A	intron_variant	MODIFIER	ENSMUST00000028794			Siglec1	3.026	8.0271
A0I_500545_T_DNA_AllSomatMut_Exp_July2019	chr2	131109722	.	C	A	intergenic_variant	MODIFIER
A0I_500545_T_DNA_AllSomatMut_Exp_July2019	chr2	131173180	.	C	A	intron_variant	MODIFIER	ENSMUST00000028801			Spef1	1.9602	3.7826
A0I_500545_T_DNA_AllSomatMut_Exp_July2019	chr2	131520041	.	G	T	intron_variant	MODIFIER	ENSMUST00000028806			Smox	5.2682	38.352
A0I_500545_T_DNA_AllSomatMut_Exp_July2019	chr2	131561246	.	C	T	missense_variant	MODERATE	ENSMUST00000103184	S308N	aGc/aAc	Adra1d	0.1261	0.9891
A0I_500545_T_DNA_AllSomatMut_Exp_July2019	chr2	131847664	.	T	A	upstream_gene_variant	MODIFIER	ENSMUST00000119484			5330413P13Rik;Gm14281	-3.3219	0
A0I_500545_T_DNA_AllSomatMut_Exp_July2019	chr2	132509748	.	C	A	regulatory_region_variant	MODIFIER	ENSMUSR00000163621			1700026D11Rik	-3.3219	0
A0I_500545_T_DNA_AllSomatMut_Exp_July2019	chr2	132692052	.	G	T	missense_variant	MODERATE	ENSMUST00000061891	Q33H	caG/caT	1110034G24Rik	1.8379	3.467
A0I_500545_T_DNA_AllSomatMut_Exp_July2019	chr2	132815741	.	C	A	upstream_gene_variant	MODIFIER	ENSMUST00000028831			Trmt6	3.6852	12.7347
A0I_500545_T_DNA_AllSomatMut_Exp_July2019	chr2	132819538	.	G	A	intron_variant	MODIFIER	ENSMUST00000028831			Mcm8	1.3135	2.38
A0I_500545_T_DNA_AllSomatMut_Exp_July2019	chr2	133199719	.	C	T	non_coding_transcript_exon_variant	MODIFIER	ENSMUST00000117717			Gm14094	-3.3219	0
A0I_500545_T_DNA_AllSomatMut_Exp_July2019	chr2	134454559	.	C	A	intergenic_variant	MODIFIER
A0I_500545_T_DNA_AllSomatMut_Exp_July2019	chr2	135251572	.	C	A	intron_variant	MODIFIER	ENSMUST00000070724			Plcb1	1.8919	3.6031
A0I_500545_T_DNA_AllSomatMut_Exp_July2019	chr2	135251573	.	A	T	intron_variant	MODIFIER	ENSMUST00000070724			Plcb1	1.8919	3.6031
A0I_500545_T_DNA_AllSomatMut_Exp_July2019	chr2	135310965	.	G	T	missense_variant	MODERATE	ENSMUST00000070724	V352L	Gtg/Ttg	Plcb1	1.8919	3.6031
A0I_500545_T_DNA_AllSomatMut_Exp_July2019	chr2	136059429	.	G	T	intron_variant	MODIFIER	ENSMUST00000057503			Lamp5	-3.3219	0
A0I_500545_T_DNA_AllSomatMut_Exp_July2019	chr2	136059665	.	C	A	intron_variant	MODIFIER	ENSMUST00000057503			Lamp5	-3.3219	0
A0I_500545_T_DNA_AllSomatMut_Exp_July2019	chr2	136399270	.	G	T	non_coding_transcript_exon_variant	MODIFIER	ENSMUST00000117198			Gm14056	-2.829	0.0406
A0I_500545_T_DNA_AllSomatMut_Exp_July2019	chr2	136763422	.	C	A	intron_variant	MODIFIER	ENSMUST00000028727			Snap25	0.3872	1.2052
A0I_500545_T_DNA_AllSomatMut_Exp_July2019	chr2	136769702	.	A	C	intron_variant	MODIFIER	ENSMUST00000028727			Snap25	0.3872	1.2052
A0I_500545_T_DNA_AllSomatMut_Exp_July2019	chr2	137087494	.	G	A	intron_variant	MODIFIER	ENSMUST00000028735			Jag1	2.0919	4.1537
A0I_500545_T_DNA_AllSomatMut_Exp_July2019	chr2	138279231	.	G	T	missense_variant	MODERATE	ENSMUST00000075410	Q108H	caG/caT	Btbd3	2.9966	7.8634
A0I_500545_T_DNA_AllSomatMut_Exp_July2019	chr2	138279232	.	G	T	missense_variant	MODERATE	ENSMUST00000075410	G109C	Ggt/Tgt	Btbd3	2.9966	7.8634
A0I_500545_T_DNA_AllSomatMut_Exp_July2019	chr2	139537761	.	C	A	intron_variant	MODIFIER	ENSMUST00000047370			Gm14066;Sptlc3	-3.2356	0.00635
A0I_500545_T_DNA_AllSomatMut_Exp_July2019	chr2	140008719	.	C	A	missense_variant	MODERATE	ENSMUST00000046656	G128V	gGa/gTa	Tasp1	2.8604	7.1461
A0I_500545_T_DNA_AllSomatMut_Exp_July2019	chr2	140164331	.	C	A	missense_variant	MODERATE	ENSMUST00000046030	G299C	Ggt/Tgt	Esf1	3.5751	11.7918
A0I_500545_T_DNA_AllSomatMut_Exp_July2019	chr2	140265717	.	G	T	stop_gained	HIGH	ENSMUST00000122367	Y242*	taC/taA	Sel1l2	-3.3219	0
A0I_500545_T_DNA_AllSomatMut_Exp_July2019	chr2	142576839	.	G	T	upstream_gene_variant	MODIFIER	ENSMUST00000119377
A0I_500545_T_DNA_AllSomatMut_Exp_July2019	chr2	142703984	.	C	T	synonymous_variant	LOW	ENSMUST00000043589		agG/agA	Kif16b	1.6746	3.0853
A0I_500545_T_DNA_AllSomatMut_Exp_July2019	chr2	142711870	.	C	G	missense_variant	MODERATE	ENSMUST00000043589	E1003Q	Gag/Cag	Kif16b	1.6746	3.0853
A0I_500545_T_DNA_AllSomatMut_Exp_July2019	chr2	142712272	.	C	T	missense_variant	MODERATE	ENSMUST00000043589	G869R	Ggg/Agg	Kif16b	1.6746	3.0853
A0I_500545_T_DNA_AllSomatMut_Exp_July2019	chr2	143830093	.	T	G	missense_variant	MODERATE	ENSMUST00000028907	S337R	Agt/Cgt	Bfsp1	-0.7735	0.4839
A0I_500545_T_DNA_AllSomatMut_Exp_July2019	chr2	143858276	.	C	G	intron_variant	MODIFIER	ENSMUST00000028907			Bfsp1	-0.7735	0.4839
A0I_500545_T_DNA_AllSomatMut_Exp_July2019	chr2	143952057	.	G	T	intron_variant	MODIFIER	ENSMUST00000016072			Rrbp1	6.2613	76.436
A0I_500545_T_DNA_AllSomatMut_Exp_July2019	chr2	144178935	.	C	CATAG	upstream_gene_variant	MODIFIER	ENSMUST00000210200			Gm5535	-1.781	0.1906
A0I_500545_T_DNA_AllSomatMut_Exp_July2019	chr2	144484775	.	C	T	intron_variant	MODIFIER	ENSMUST00000081982			Zfp133-ps;Dzank1	-1.69025	0.2653
A0I_500545_T_DNA_AllSomatMut_Exp_July2019	chr2	144491698	.	C	G	intron_variant	MODIFIER	ENSMUST00000081982			Zfp133-ps;Dzank1	-1.69025	0.2653
A0I_500545_T_DNA_AllSomatMut_Exp_July2019	chr2	144559229	.	G	T	synonymous_variant	LOW	ENSMUST00000028916		acG/acT	Sec23b	4.7662	27.0517
A0I_500545_T_DNA_AllSomatMut_Exp_July2019	chr2	144587746	.	G	T	intron_variant	MODIFIER	ENSMUST00000028916			Sec23b	4.7662	27.0517
A0I_500545_T_DNA_AllSomatMut_Exp_July2019	chr2	144617274	.	G	T	stop_gained	HIGH	ENSMUST00000028917	E73*	Gag/Tag	Dtd1	2.6724	6.2609
A0I_500545_T_DNA_AllSomatMut_Exp_July2019	chr2	145448460	.	C	A	intron_variant	MODIFIER	ENSMUST00000081121			Slc24a3	-1.0364	0.3867
A0I_500545_T_DNA_AllSomatMut_Exp_July2019	chr2	145518454	.	G	C	missense_variant	MODERATE	ENSMUST00000081121	S108T	aGc/aCc	Slc24a3	-1.0364	0.3867
A0I_500545_T_DNA_AllSomatMut_Exp_July2019	chr2	145617918	.	A	T	missense_variant	MODERATE	ENSMUST00000081121	Q516L	cAg/cTg	Slc24a3	-1.0364	0.3867
A0I_500545_T_DNA_AllSomatMut_Exp_July2019	chr2	145892733	.	G	C	downstream_gene_variant	MODIFIER	ENSMUST00000120221
A0I_500545_T_DNA_AllSomatMut_Exp_July2019	chr2	146101993	.	T	A	missense_variant	MODERATE	ENSMUST00000125223	C120S	Tgc/Agc	Cfap61	-3.3219	0
A0I_500545_T_DNA_AllSomatMut_Exp_July2019	chr2	146129155	.	TG	T	frameshift_variant	HIGH	ENSMUST00000133433	L895X	ttG/tt	Cfap61	-3.3219	0
A0I_500545_T_DNA_AllSomatMut_Exp_July2019	chr2	146145301	.	G	T	intron_variant	MODIFIER	ENSMUST00000133433			Cfap61	-3.3219	0
A0I_500545_T_DNA_AllSomatMut_Exp_July2019	chr2	146153998	.	G	T	intron_variant	MODIFIER	ENSMUST00000133433			Cfap61	-3.3219	0
A0I_500545_T_DNA_AllSomatMut_Exp_July2019	chr2	146327498	.	C	A	missense_variant	MODERATE	ENSMUST00000109986	W1786C	tgG/tgT	Ralgapa2	0.4921	1.3036
A0I_500545_T_DNA_AllSomatMut_Exp_July2019	chr2	146357070	.	C	T	intron_variant	MODIFIER	ENSMUST00000109986			Ralgapa2	0.4921	1.3036
A0I_500545_T_DNA_AllSomatMut_Exp_July2019	chr2	146950689	.	A	T	intron_variant	MODIFIER	ENSMUST00000099278			Kiz	3.5182	11.3314
A0I_500545_T_DNA_AllSomatMut_Exp_July2019	chr2	147068708	.	G	T	intron_variant	MODIFIER	ENSMUST00000028921			Xrn2	4.8066	27.8226
A0I_500545_T_DNA_AllSomatMut_Exp_July2019	chr2	148043654	.	C	A	missense_variant	MODERATE	ENSMUST00000047315	G414W	Ggg/Tgg	Foxa2	-3.3219	0
A0I_500545_T_DNA_AllSomatMut_Exp_July2019	chr2	148044097	.	G	C	missense_variant	MODERATE	ENSMUST00000047315	A266G	gCc/gGc	Foxa2	-3.3219	0
A0I_500545_T_DNA_AllSomatMut_Exp_July2019	chr2	148267042	.	C	G	intergenic_variant	MODIFIER
A0I_500545_T_DNA_AllSomatMut_Exp_July2019	chr2	148407500	.	C	A	synonymous_variant	LOW	ENSMUST00000099270		ccG/ccT	Thbd	4.57	23.5996
A0I_500545_T_DNA_AllSomatMut_Exp_July2019	chr2	148442317	.	A	C	missense_variant	MODERATE	ENSMUST00000099269	Y370D	Tac/Gac	Cd93	3.8955	14.749
A0I_500545_T_DNA_AllSomatMut_Exp_July2019	chr2	148800011	.	G	T	missense_variant	MODERATE	ENSMUST00000028931	L9F	ttG/ttT	Cst8	-3.3219	0
A0I_500545_T_DNA_AllSomatMut_Exp_July2019	chr2	148846949	.	C	A	synonymous_variant	LOW	ENSMUST00000028937		ctG/ctT	9230104L09Rik	-3.3219	0
A0I_500545_T_DNA_AllSomatMut_Exp_July2019	chr2	148847763	.	T	A	intron_variant	MODIFIER	ENSMUST00000028937			9230104L09Rik	-3.3219	0
A0I_500545_T_DNA_AllSomatMut_Exp_July2019	chr2	150239072	.	G	T	missense_variant	MODERATE	ENSMUST00000073782	G341C	Ggt/Tgt	Zfp937	1.0118	1.9122
A0I_500545_T_DNA_AllSomatMut_Exp_July2019	chr2	150306523	.	G	T	downstream_gene_variant	MODIFIER	ENSMUST00000051153
A0I_500545_T_DNA_AllSomatMut_Exp_July2019	chr2	150344222	.	C	A	intron_variant	MODIFIER	ENSMUST00000051153			3300002I08Rik;Gm10130	-0.5189	0.9276
A0I_500545_T_DNA_AllSomatMut_Exp_July2019	chr2	150344472	.	T	A	intron_variant	MODIFIER	ENSMUST00000051153			3300002I08Rik;Gm10130	-0.5189	0.9276
A0I_500545_T_DNA_AllSomatMut_Exp_July2019	chr2	150627431	.	G	C	intron_variant	MODIFIER	ENSMUST00000028944			Acss1	0.9145	1.781
A0I_500545_T_DNA_AllSomatMut_Exp_July2019	chr2	150686069	.	C	A	intron_variant	MODIFIER	ENSMUST00000046095			Vsx1	-3.3219	0
A0I_500545_T_DNA_AllSomatMut_Exp_July2019	chr2	150768699	.	G	T	intron_variant	MODIFIER	ENSMUST00000094467			Entpd6	2.8853	7.2724
A0I_500545_T_DNA_AllSomatMut_Exp_July2019	chr2	150912958	.	G	T	intron_variant	MODIFIER	ENSMUST00000028948			Gins1	3.62	12.1676
A0I_500545_T_DNA_AllSomatMut_Exp_July2019	chr2	150966291	.	C	A	intron_variant	MODIFIER	ENSMUST00000109896			Ninl	1.4122	2.5556
A0I_500545_T_DNA_AllSomatMut_Exp_July2019	chr2	151459590	.	T	G	non_coding_transcript_exon_variant	MODIFIER	ENSMUST00000122404			Gm14150	2.6573	6.1944
A0I_500545_T_DNA_AllSomatMut_Exp_July2019	chr2	151506491	.	A	T	intron_variant	MODIFIER	ENSMUST00000028949			Nsfl1c	6.2033	73.4193
A0I_500545_T_DNA_AllSomatMut_Exp_July2019	chr2	151927030	.	C	A	intron_variant	MODIFIER	ENSMUST00000028955			Angpt4	-1.8999	0.1676
A0I_500545_T_DNA_AllSomatMut_Exp_July2019	chr2	152008010	.	T	A	stop_gained	HIGH	ENSMUST00000073228	L412*	tTg/tAg	Slc52a3	-0.8911	0.4382
A0I_500545_T_DNA_AllSomatMut_Exp_July2019	chr2	152275298	.	G	T	intron_variant	MODIFIER	ENSMUST00000099224			Csnk2a1	5.0705	33.4278
A0I_500545_T_DNA_AllSomatMut_Exp_July2019	chr2	152574017	.	A	T	downstream_gene_variant	MODIFIER	ENSMUST00000053180			Defb21	-3.3219	0
A0I_500545_T_DNA_AllSomatMut_Exp_July2019	chr2	152604527	.	G	A	missense_variant	MODERATE	ENSMUST00000058086	V14M	Gtg/Atg	Defb36	-3.3219	0
A0I_500545_T_DNA_AllSomatMut_Exp_July2019	chr2	152688884	.	G	T	synonymous_variant	LOW	ENSMUST00000089059		ggG/ggT	H13	6.0501	66.0142
A0I_500545_T_DNA_AllSomatMut_Exp_July2019	chr2	152944330	.	C	A	downstream_gene_variant	MODIFIER	ENSMUST00000037715			Dusp15	-3.2011	0.0087
A0I_500545_T_DNA_AllSomatMut_Exp_July2019	chr2	153002276	.	T	G	missense_variant	MODERATE	ENSMUST00000099197	L368R	cTg/cGg	Ttll9	-2.5364	0.0722
A0I_500545_T_DNA_AllSomatMut_Exp_July2019	chr2	153080942	.	G	T	missense_variant	MODERATE	ENSMUST00000109800	A454S	Gct/Tct	Ccm2l	0.6132	1.4264
A0I_500545_T_DNA_AllSomatMut_Exp_July2019	chr2	153198412	.	G	A	stop_gained	HIGH	ENSMUST00000089027	W437*	tgG/tgA	Tm9sf4	3.7112	12.9679
A0I_500545_T_DNA_AllSomatMut_Exp_July2019	chr2	153224515	.	C	T	missense_variant	MODERATE	ENSMUST00000099194	D268N	Gat/Aat	Tspyl3	1.7809	3.3288
A0I_500545_T_DNA_AllSomatMut_Exp_July2019	chr2	153400944	.	G	A	missense_variant	MODERATE	ENSMUST00000109790	G1139D	gGt/gAt	Asxl1	3.2777	9.5766
A0I_500545_T_DNA_AllSomatMut_Exp_July2019	chr2	153686406	.	C	A	3_prime_UTR_variant	MODIFIER	ENSMUST00000056495			Dnmt3b	-0.8708	0.4458
A0I_500545_T_DNA_AllSomatMut_Exp_July2019	chr2	153713676	.	T	G	regulatory_region_variant	MODIFIER	ENSMUSR00000165781			Dnmt3c	-3.3219	0
A0I_500545_T_DNA_AllSomatMut_Exp_July2019	chr2	153787955	.	C	A	intron_variant&NMD_transcript_variant	MODIFIER	ENSMUST00000144827			Efcab8	-2.7876	0.0447
A0I_500545_T_DNA_AllSomatMut_Exp_July2019	chr2	153858867	.	C	A	intron_variant	MODIFIER	ENSMUST00000028982			Sun5	-3.3219	0
A0I_500545_T_DNA_AllSomatMut_Exp_July2019	chr2	153860627	.	C	A	missense_variant	MODERATE	ENSMUST00000028982	R203L	cGa/cTa	Sun5	-3.3219	0
A0I_500545_T_DNA_AllSomatMut_Exp_July2019	chr2	153889772	.	T	A	intron_variant	MODIFIER	ENSMUST00000028983			Bpifb2	-3.3219	0
A0I_500545_T_DNA_AllSomatMut_Exp_July2019	chr2	153906754	.	G	T	synonymous_variant	LOW	ENSMUST00000088955		gtG/gtT	Bpifb6	-3.3219	0
A0I_500545_T_DNA_AllSomatMut_Exp_July2019	chr2	153911798	.	C	G	intron_variant	MODIFIER	ENSMUST00000088955			Bpifb6	-3.3219	0
A0I_500545_T_DNA_AllSomatMut_Exp_July2019	chr2	153925495	.	GGTA	G	intron_variant	MODIFIER	ENSMUST00000088950			Bpifb3	-3.3219	0
A0I_500545_T_DNA_AllSomatMut_Exp_July2019	chr2	153930694	.	G	T	intron_variant	MODIFIER	ENSMUST00000088950			Bpifb3	-3.3219	0
A0I_500545_T_DNA_AllSomatMut_Exp_July2019	chr2	153986551	.	C	A	synonymous_variant	LOW	ENSMUST00000109753		ctC/ctA	Bpifa6	-3.3219	0
A0I_500545_T_DNA_AllSomatMut_Exp_July2019	chr2	153993448	.	C	A	intron_variant	MODIFIER	ENSMUST00000109753			Bpifa6	-3.3219	0
A0I_500545_T_DNA_AllSomatMut_Exp_July2019	chr2	154164088	.	T	G	intron_variant	MODIFIER	ENSMUST00000028986			Bpifa5	-2.7562	0.0479
A0I_500545_T_DNA_AllSomatMut_Exp_July2019	chr2	154225128	.	G	C	missense_variant	MODERATE	ENSMUST00000045959	E100D	gaG/gaC	Bpifb5	-3.3219	0
A0I_500545_T_DNA_AllSomatMut_Exp_July2019	chr2	154476063	.	G	A	intron_variant	MODIFIER	ENSMUST00000045270			Cbfa2t2	2.4524	5.361
A0I_500545_T_DNA_AllSomatMut_Exp_July2019	chr2	154569057	.	C	T	intron_variant	MODIFIER	ENSMUST00000000894			E2f1	3.9117	14.9163
A0I_500545_T_DNA_AllSomatMut_Exp_July2019	chr2	154645723	.	G	C	missense_variant	MODERATE	ENSMUST00000081926	R709P	cGc/cCc	Zfp341	0.7185	1.542
A0I_500545_T_DNA_AllSomatMut_Exp_July2019	chr2	154646184	.	T	A	3_prime_UTR_variant	MODIFIER	ENSMUST00000081926			Zfp341	0.7185	1.542
A0I_500545_T_DNA_AllSomatMut_Exp_July2019	chr2	155617895	.	G	A	missense_variant	MODERATE	ENSMUST00000092995	G259R	Ggg/Agg	Myh7b	-2.4868	0.0782
A0I_500545_T_DNA_AllSomatMut_Exp_July2019	chr2	155618778	.	C	G	missense_variant	MODERATE	ENSMUST00000092995	R284G	Cgt/Ggt	Myh7b	-2.4868	0.0782
A0I_500545_T_DNA_AllSomatMut_Exp_July2019	chr2	155620808	.	G	A	missense_variant	MODERATE	ENSMUST00000092995	G392D	gGt/gAt	Myh7b	-2.4868	0.0782
A0I_500545_T_DNA_AllSomatMut_Exp_July2019	chr2	155622771	.	C	A	intron_variant	MODIFIER	ENSMUST00000092995			Myh7b	-2.4868	0.0782
A0I_500545_T_DNA_AllSomatMut_Exp_July2019	chr2	155629628	.	G	A	missense_variant	MODERATE	ENSMUST00000092995	R1232H	cGc/cAc	Myh7b	-2.4868	0.0782
A0I_500545_T_DNA_AllSomatMut_Exp_July2019	chr2	155635193	.	C	T	intron_variant	MODIFIER	ENSMUST00000041059			Trpc4ap	5.5141	45.4976
A0I_500545_T_DNA_AllSomatMut_Exp_July2019	chr2	155713590	.	T	A	intron_variant	MODIFIER	ENSMUST00000040833			Edem2	4.3389	20.0908
A0I_500545_T_DNA_AllSomatMut_Exp_July2019	chr2	155726775	.	C	T	intron_variant	MODIFIER	ENSMUST00000040833			Edem2	4.3389	20.0908
A0I_500545_T_DNA_AllSomatMut_Exp_July2019	chr2	155753615	.	G	T	intron_variant	MODIFIER	ENSMUST00000029140			Procr	4.873	29.1377
A0I_500545_T_DNA_AllSomatMut_Exp_July2019	chr2	155798036	.	T	TGA	intron_variant	MODIFIER	ENSMUST00000029141			Mmp24	-3.2369	0.0061
A0I_500545_T_DNA_AllSomatMut_Exp_July2019	chr2	155944402	.	G	T	intron_variant	MODIFIER	ENSMUST00000040162			Gdf5	-0.4518	0.6297
A0I_500545_T_DNA_AllSomatMut_Exp_July2019	chr2	156019552	.	G	T	missense_variant	MODERATE	ENSMUST00000109611	P1924Q	cCa/cAa	Fer1l4	-3.3219	0
A0I_500545_T_DNA_AllSomatMut_Exp_July2019	chr2	156047669	.	G	A	synonymous_variant	LOW	ENSMUST00000109611		ctC/ctT	Fer1l4	-3.3219	0
A0I_500545_T_DNA_AllSomatMut_Exp_July2019	chr2	156048093	.	C	A	intron_variant	MODIFIER	ENSMUST00000109611			Fer1l4	-3.3219	0
A0I_500545_T_DNA_AllSomatMut_Exp_July2019	chr2	156052573	.	T	A	synonymous_variant	LOW	ENSMUST00000109611		gcA/gcT	Fer1l4	-3.3219	0
A0I_500545_T_DNA_AllSomatMut_Exp_July2019	chr2	156097988	.	T	A	synonymous_variant	LOW	ENSMUST00000059647		gcA/gcT	Cpne1;Gm28036;Rbm12	3.21927	15.0356
A0I_500545_T_DNA_AllSomatMut_Exp_July2019	chr2	156179182	.	T	A	stop_gained	HIGH	ENSMUST00000029149	K16*	Aag/Tag	Rbm39	6.6487	100.013
A0I_500545_T_DNA_AllSomatMut_Exp_July2019	chr2	156189190	.	G	T	intergenic_variant	MODIFIER
A0I_500545_T_DNA_AllSomatMut_Exp_July2019	chr2	156632832	.	G	A	intron_variant	MODIFIER	ENSMUST00000109567			Dlgap4;Gm14172	0.7798	14.6548
A0I_500545_T_DNA_AllSomatMut_Exp_July2019	chr2	157121919	.	C	A	synonymous_variant	LOW	ENSMUST00000057725		gtG/gtT	Samhd1	6.3785	82.9103
A0I_500545_T_DNA_AllSomatMut_Exp_July2019	chr2	157123273	.	T	A	intron_variant	MODIFIER	ENSMUST00000057725			Samhd1	6.3785	82.9103
A0I_500545_T_DNA_AllSomatMut_Exp_July2019	chr2	157221178	.	G	T	missense_variant	MODERATE	ENSMUST00000143663	T841N	aCc/aAc	Mroh8	-2.6978	0.054
A0I_500545_T_DNA_AllSomatMut_Exp_July2019	chr2	157467625	.	CG	C	intron_variant	MODIFIER	ENSMUST00000029175			Src	4.8129	27.9446
A0I_500545_T_DNA_AllSomatMut_Exp_July2019	chr2	157884613	.	G	T	intron_variant	MODIFIER	ENSMUST00000029178			Ctnnbl1	3.9021	14.8169
A0I_500545_T_DNA_AllSomatMut_Exp_July2019	chr2	158146185	.	G	T	intron_variant	MODIFIER	ENSMUST00000103122			Tgm2	6.3571	81.6914
A0I_500545_T_DNA_AllSomatMut_Exp_July2019	chr2	158213543	.	C	A	intron_variant	MODIFIER	ENSMUST00000046944			D630003M21Rik	-2.768	0.0467
A0I_500545_T_DNA_AllSomatMut_Exp_July2019	chr2	158361586	.	G	T	upstream_gene_variant	MODIFIER	ENSMUST00000082471
A0I_500545_T_DNA_AllSomatMut_Exp_July2019	chr2	158502705	.	G	T	downstream_gene_variant	MODIFIER	ENSMUST00000046274			Adig	-2.4521	0.0826
A0I_500545_T_DNA_AllSomatMut_Exp_July2019	chr2	158531171	.	G	T	missense_variant	MODERATE	ENSMUST00000099133	Q119H	caG/caT	Arhgap40	-3.3219	0
A0I_500545_T_DNA_AllSomatMut_Exp_July2019	chr2	158531820	.	C	A	intron_variant	MODIFIER	ENSMUST00000099133			Arhgap40	-3.3219	0
A0I_500545_T_DNA_AllSomatMut_Exp_July2019	chr2	158534609	.	C	A	intron_variant	MODIFIER	ENSMUST00000099133			Arhgap40	-3.3219	0
A0I_500545_T_DNA_AllSomatMut_Exp_July2019	chr2	158539998	.	C	G	intron_variant	MODIFIER	ENSMUST00000099133			Arhgap40	-3.3219	0
A0I_500545_T_DNA_AllSomatMut_Exp_July2019	chr2	158546560	.	C	A	intron_variant	MODIFIER	ENSMUST00000099133			Arhgap40	-3.3219	0
A0I_500545_T_DNA_AllSomatMut_Exp_July2019	chr2	158546775	.	G	A	missense_variant	MODERATE	ENSMUST00000099133	C546Y	tGt/tAt	Arhgap40	-3.3219	0
A0I_500545_T_DNA_AllSomatMut_Exp_July2019	chr2	158614701	.	C	A	missense_variant	MODERATE	ENSMUST00000045738	D425E	gaC/gaA	Slc32a1	-3.3219	0
A0I_500545_T_DNA_AllSomatMut_Exp_July2019	chr2	158768348	.	G	T	missense_variant	MODERATE	ENSMUST00000029183	G79W	Ggg/Tgg	Fam83d	3.2098	9.1314
A0I_500545_T_DNA_AllSomatMut_Exp_July2019	chr2	158785949	.	G	T	missense_variant	MODERATE	ENSMUST00000029183	R519S	agG/agT	Fam83d	3.2098	9.1314
A0I_500545_T_DNA_AllSomatMut_Exp_July2019	chr2	158836489	.	A	T	intron_variant	MODIFIER	ENSMUST00000029186			Dhx35	2.3008	4.8164
A0I_500545_T_DNA_AllSomatMut_Exp_July2019	chr2	160753364	.	G	T	intron_variant	MODIFIER	ENSMUST00000103115			Plcg1;Zhx3	2.6002	9.2378
A0I_500545_T_DNA_AllSomatMut_Exp_July2019	chr2	160892327	.	G	A	missense_variant	MODERATE	ENSMUST00000040872	R44Q	cGa/cAa	Lpin3	1.3069	2.3688
A0I_500545_T_DNA_AllSomatMut_Exp_July2019	chr2	160908126	.	C	T	missense_variant	MODERATE	ENSMUST00000057169	G568R	Ggg/Agg	Emilin3	-2.7936	0.0441
A0I_500545_T_DNA_AllSomatMut_Exp_July2019	chr2	161041980	.	T	A	splice_region_variant&intron_variant	LOW	ENSMUST00000039782			Chd6	1.9795	3.8349
A0I_500545_T_DNA_AllSomatMut_Exp_July2019	chr2	161229268	.	G	T	intergenic_variant	MODIFIER
A0I_500545_T_DNA_AllSomatMut_Exp_July2019	chr2	161530341	.	C	T	intron_variant	MODIFIER	ENSMUST00000109441			Ptprt	-3.3219	0
A0I_500545_T_DNA_AllSomatMut_Exp_July2019	chr2	161534312	.	T	A	intron_variant	MODIFIER	ENSMUST00000109441			Ptprt	-3.3219	0
A0I_500545_T_DNA_AllSomatMut_Exp_July2019	chr2	162661249	.	C	A	upstream_gene_variant	MODIFIER	ENSMUST00000109441			9430021M05Rik	-3.3219	0
A0I_500545_T_DNA_AllSomatMut_Exp_July2019	chr2	162931924	.	G	T	intron_variant	MODIFIER	ENSMUST00000126163			Srsf6	6.2331	74.9535
A0I_500545_T_DNA_AllSomatMut_Exp_July2019	chr2	162934471	.	C	A	stop_gained	HIGH	ENSMUST00000130411	S245*	tCa/tAa	Srsf6	6.2331	74.9535
A0I_500545_T_DNA_AllSomatMut_Exp_July2019	chr2	162960180	.	G	C	missense_variant	MODERATE	ENSMUST00000035751	A335P	Gct/Cct	L3mbtl1	-3.3219	0
A0I_500545_T_DNA_AllSomatMut_Exp_July2019	chr2	163025404	.	G	T	missense_variant	MODERATE	ENSMUST00000018002	R94I	aGa/aTa	Ift52	3.8449	14.2367
A0I_500545_T_DNA_AllSomatMut_Exp_July2019	chr2	163075659	.	G	T	missense_variant	MODERATE	ENSMUST00000018005	Q466H	caG/caT	Mybl2	3.4773	11.0122
A0I_500545_T_DNA_AllSomatMut_Exp_July2019	chr2	163406905	.	G	T	missense_variant	MODERATE	ENSMUST00000046908	P126T	Ccc/Acc	Oser1	4.6808	25.4918
A0I_500545_T_DNA_AllSomatMut_Exp_July2019	chr2	163551466	.	G	C	intron_variant	MODIFIER	ENSMUST00000018094			Hnf4a	-2.6439	0.0599
A0I_500545_T_DNA_AllSomatMut_Exp_July2019	chr2	163551543	.	C	A	intron_variant	MODIFIER	ENSMUST00000018094			Hnf4a	-2.6439	0.0599
A0I_500545_T_DNA_AllSomatMut_Exp_July2019	chr2	163559051	.	G	T	missense_variant	MODERATE	ENSMUST00000018094	V197F	Gtc/Ttc	Hnf4a	-2.6439	0.0599
A0I_500545_T_DNA_AllSomatMut_Exp_July2019	chr2	163829004	.	G	T	missense_variant	MODERATE	ENSMUST00000029188	D144Y	Gac/Tac	Wisp2	4.5621	23.47
A0I_500545_T_DNA_AllSomatMut_Exp_July2019	chr2	163968366	.	T	A	intergenic_variant	MODIFIER
A0I_500545_T_DNA_AllSomatMut_Exp_July2019	chr2	164011913	.	G	A	intron_variant	MODIFIER	ENSMUST00000018470			Ywhab	6.6395	99.3757
A0I_500545_T_DNA_AllSomatMut_Exp_July2019	chr2	164118194	.	G	A	missense_variant	MODERATE	ENSMUST00000137866	R174K	aGg/aAg	Stk4	3.4288	10.6449
A0I_500545_T_DNA_AllSomatMut_Exp_July2019	chr2	164178621	.	C	A	missense_variant	MODERATE	ENSMUST00000045127	V84L	Gtg/Ttg	Wfdc5;A730032A03Rik	-3.3219	0
A0I_500545_T_DNA_AllSomatMut_Exp_July2019	chr2	164316988	.	C	T	intron_variant	MODIFIER	ENSMUST00000017144			Svs6	-3.3219	0
A0I_500545_T_DNA_AllSomatMut_Exp_July2019	chr2	164355141	.	C	A	intron_variant	MODIFIER	ENSMUST00000109367			Slpi	5.5134	45.4737
A0I_500545_T_DNA_AllSomatMut_Exp_July2019	chr2	164591637	.	G	A	downstream_gene_variant	MODIFIER	ENSMUST00000094351			Eppin	-3.3219	0
A0I_500545_T_DNA_AllSomatMut_Exp_July2019	chr2	164615011	.	T	A	missense_variant	MODERATE	ENSMUST00000094346	L81Q	cTg/cAg	Wfdc6b	-3.3219	0
A0I_500545_T_DNA_AllSomatMut_Exp_July2019	chr2	164715309	.	T	C	5_prime_UTR_variant	MODIFIER	ENSMUST00000103097			Spint5	-3.3219	0
A0I_500545_T_DNA_AllSomatMut_Exp_July2019	chr2	164715311	.	G	T	5_prime_UTR_variant	MODIFIER	ENSMUST00000103097			Spint5	-3.3219	0
A0I_500545_T_DNA_AllSomatMut_Exp_July2019	chr2	164777706	.	C	G	3_prime_UTR_variant	MODIFIER	ENSMUST00000001439			Ube2c;Tnnc2	7.02	132.159
A0I_500545_T_DNA_AllSomatMut_Exp_July2019	chr2	164786547	.	G	T	intron_variant	MODIFIER	ENSMUST00000056181			Snx21	3.5689	11.7405
A0I_500545_T_DNA_AllSomatMut_Exp_July2019	chr2	164902805	.	C	G	intron_variant	MODIFIER	ENSMUST00000041361			Zfp335	2.589	5.9033
A0I_500545_T_DNA_AllSomatMut_Exp_July2019	chr2	165062650	.	C	G	intron_variant	MODIFIER	ENSMUST00000017799			Cd40	2.7306	6.5224
A0I_500545_T_DNA_AllSomatMut_Exp_July2019	chr2	165281400	.	C	A	intron_variant	MODIFIER	ENSMUST00000017808			Slc35c2	4.4048	21.0343
A0I_500545_T_DNA_AllSomatMut_Exp_July2019	chr2	165382055	.	C	A	intron_variant	MODIFIER	ENSMUST00000103084			Zfp334	1.6077	2.941
A0I_500545_T_DNA_AllSomatMut_Exp_July2019	chr2	165408813	.	C	A	intron_variant	MODIFIER	ENSMUST00000029208			Slc13a3	1.5303	2.7821
A0I_500545_T_DNA_AllSomatMut_Exp_July2019	chr2	165445512	.	C	A	missense_variant	MODERATE	ENSMUST00000029208	R174L	cGg/cTg	Slc13a3;Gm14437	-0.8958	1.39105
A0I_500545_T_DNA_AllSomatMut_Exp_July2019	chr2	165713509	.	C	G	synonymous_variant	LOW	ENSMUST00000063433		acC/acG	Eya2	0.6207	1.4344
A0I_500545_T_DNA_AllSomatMut_Exp_July2019	chr2	165960335	.	C	A	non_coding_transcript_exon_variant	MODIFIER	ENSMUST00000117749			Gm11462	-3.3219	0
A0I_500545_T_DNA_AllSomatMut_Exp_July2019	chr2	166059012	.	A	T	intron_variant	MODIFIER	ENSMUST00000088095			Ncoa3	2.8482	7.0853
A0I_500545_T_DNA_AllSomatMut_Exp_July2019	chr2	166060849	.	A	T	missense_variant	MODERATE	ENSMUST00000088095	H1069L	cAc/cTc	Ncoa3	2.8482	7.0853
A0I_500545_T_DNA_AllSomatMut_Exp_July2019	chr2	166082726	.	G	T	missense_variant	MODERATE	ENSMUST00000088086	P480H	cCc/cAc	Sulf2	3.3543	10.1041
A0I_500545_T_DNA_AllSomatMut_Exp_July2019	chr2	166086894	.	G	A	intron_variant	MODIFIER	ENSMUST00000088086			Sulf2	3.3543	10.1041
A0I_500545_T_DNA_AllSomatMut_Exp_July2019	chr2	166861560	.	T	C	intron_variant	MODIFIER	ENSMUST00000099078			Arfgef2	2.4537	5.3661
A0I_500545_T_DNA_AllSomatMut_Exp_July2019	chr2	167281613	.	G	T	non_coding_transcript_exon_variant	MODIFIER	ENSMUST00000118980			Gm11473	-3.3219	0
A0I_500545_T_DNA_AllSomatMut_Exp_July2019	chr2	167281794	.	C	A	upstream_gene_variant	MODIFIER	ENSMUST00000118980
A0I_500545_T_DNA_AllSomatMut_Exp_July2019	chr2	167313265	.	T	A	intron_variant	MODIFIER	ENSMUST00000109221			B4galt5	4.9822	31.4376
A0I_500545_T_DNA_AllSomatMut_Exp_July2019	chr2	167445392	.	G	C	intron_variant	MODIFIER	ENSMUST00000047815			Slc9a8	2.5529	5.7551
A0I_500545_T_DNA_AllSomatMut_Exp_July2019	chr2	168262923	.	G	T	stop_gained	HIGH	ENSMUST00000099069	Y334*	taC/taA	Kcng1	-2.6763	0.0563
A0I_500545_T_DNA_AllSomatMut_Exp_July2019	chr2	168268990	.	G	T	missense_variant	MODERATE	ENSMUST00000099069	P85T	Cca/Aca	Kcng1	-2.6763	0.0563
A0I_500545_T_DNA_AllSomatMut_Exp_July2019	chr2	168907066	.	G	A	intron_variant	MODIFIER	ENSMUST00000109162			Zfp64	3.9694	15.5294
A0I_500545_T_DNA_AllSomatMut_Exp_July2019	chr2	169582403	.	G	T	downstream_gene_variant	MODIFIER	ENSMUST00000109160
A0I_500545_T_DNA_AllSomatMut_Exp_July2019	chr2	172375707	.	G	A	missense_variant	MODERATE	ENSMUST00000116375	G80E	gGg/gAg	Cstf1	4.0296	16.1953
A0I_500545_T_DNA_AllSomatMut_Exp_July2019	chr2	172426526	.	T	A	intron_variant	MODIFIER	ENSMUST00000099061			Cass4;Gm14455	-1.64525	0.41075
A0I_500545_T_DNA_AllSomatMut_Exp_July2019	chr2	172427203	.	G	T	missense_variant	MODERATE	ENSMUST00000099061	D402Y	Gac/Tac	Cass4;Gm14455	-1.64525	0.41075
A0I_500545_T_DNA_AllSomatMut_Exp_July2019	chr2	172432266	.	G	T	missense_variant	MODERATE	ENSMUST00000103073	G654W	Ggg/Tgg	Cass4;Gm14455	-1.64525	0.41075
A0I_500545_T_DNA_AllSomatMut_Exp_July2019	chr2	172981889	.	G	T	intron_variant	MODIFIER	ENSMUST00000050442			Spo11	-3.2213	0.0072
A0I_500545_T_DNA_AllSomatMut_Exp_July2019	chr2	173002783	.	G	A	intron_variant	MODIFIER	ENSMUST00000029013			Rae1	5.5781	47.5663
A0I_500545_T_DNA_AllSomatMut_Exp_July2019	chr2	173002785	.	G	T	intron_variant	MODIFIER	ENSMUST00000029013			Rae1	5.5781	47.5663
A0I_500545_T_DNA_AllSomatMut_Exp_July2019	chr2	173121363	.	C	A	upstream_gene_variant	MODIFIER	ENSMUST00000094287			Ctcflos	-2.8783	0.0359
A0I_500545_T_DNA_AllSomatMut_Exp_July2019	chr2	174299141	.	C	T	missense_variant	MODERATE	ENSMUST00000080493	A427V	gCc/gTc	Gnas	8.9007	476.78
A0I_500545_T_DNA_AllSomatMut_Exp_July2019	chr2	174299900	.	G	A	missense_variant	MODERATE	ENSMUST00000080493	G680D	gGc/gAc	Gnas	8.9007	476.78
A0I_500545_T_DNA_AllSomatMut_Exp_July2019	chr2	174456777	.	C	G	downstream_gene_variant	MODIFIER	ENSMUST00000016396			Tubb1	-3.3219	0
A0I_500545_T_DNA_AllSomatMut_Exp_July2019	chr2	175004728	.	C	G	regulatory_region_variant	MODIFIER	ENSMUSR00000169349
A0I_500545_T_DNA_AllSomatMut_Exp_July2019	chr2	175061736	.	G	T	missense_variant	MODERATE	ENSMUST00000072895	T126K	aCa/aAa	Gm14393	-2.1049	0.1322
A0I_500545_T_DNA_AllSomatMut_Exp_July2019	chr2	175175594	.	G	T	intron_variant	MODIFIER	ENSMUST00000109054			Gm14443	-2.2366	0.1119
A0I_500545_T_DNA_AllSomatMut_Exp_July2019	chr2	177074151	.	G	T	upstream_gene_variant	MODIFIER	ENSMUST00000108970
A0I_500545_T_DNA_AllSomatMut_Exp_July2019	chr2	177083858	.	G	T	intron_variant	MODIFIER	ENSMUST00000108968			Gm14401	-3.3219	0
A0I_500545_T_DNA_AllSomatMut_Exp_July2019	chr2	177225238	.	C	G	downstream_gene_variant	MODIFIER	ENSMUST00000117234
A0I_500545_T_DNA_AllSomatMut_Exp_July2019	chr2	177264626	.	T	A	downstream_gene_variant	MODIFIER	ENSMUST00000108963
A0I_500545_T_DNA_AllSomatMut_Exp_July2019	chr2	177315515	.	A	T	missense_variant	MODERATE	ENSMUST00000108959	F196I	Ttt/Att	Gm14412	-2.5894	0.066
A0I_500545_T_DNA_AllSomatMut_Exp_July2019	chr2	177320880	.	G	T	intron_variant	MODIFIER	ENSMUST00000108959			Gm14412	-2.5894	0.066
A0I_500545_T_DNA_AllSomatMut_Exp_July2019	chr2	177321416	.	C	A	intron_variant	MODIFIER	ENSMUST00000108959			Gm14412	-2.5894	0.066
A0I_500545_T_DNA_AllSomatMut_Exp_July2019	chr2	177460341	.	C	T	upstream_gene_variant	MODIFIER	ENSMUST00000099002			Gm14414	-3.3219	0
A0I_500545_T_DNA_AllSomatMut_Exp_July2019	chr2	177507632	.	A	T	upstream_gene_variant	MODIFIER	ENSMUST00000108940			Gm14403	2.0881	4.1426
A0I_500545_T_DNA_AllSomatMut_Exp_July2019	chr2	177508671	.	G	T	missense_variant	MODERATE	ENSMUST00000108947	G137C	Ggt/Tgt	Gm14403	2.0881	4.1426
A0I_500545_T_DNA_AllSomatMut_Exp_July2019	chr2	177600654	.	C	T	intergenic_variant	MODIFIER
A0I_500545_T_DNA_AllSomatMut_Exp_July2019	chr2	177834820	.	C	A	intron_variant	MODIFIER	ENSMUST00000108939			Gm14325	4.4101	21.1122
A0I_500545_T_DNA_AllSomatMut_Exp_July2019	chr2	178269550	.	C	T	intron_variant	MODIFIER	ENSMUST00000103065			Phactr3	-3.3219	0
A0I_500545_T_DNA_AllSomatMut_Exp_July2019	chr2	178404740	.	G	A	intron_variant	MODIFIER	ENSMUST00000081134			Sycp2	-2.9212	0.0319
A0I_500545_T_DNA_AllSomatMut_Exp_July2019	chr2	178441337	.	C	A	intron_variant	MODIFIER	ENSMUST00000042092			Cdh26	0.7868	1.6216
A0I_500545_T_DNA_AllSomatMut_Exp_July2019	chr2	178460583	.	G	T	intron_variant	MODIFIER	ENSMUST00000042092			Cdh26	0.7868	1.6216
A0I_500545_T_DNA_AllSomatMut_Exp_July2019	chr2	179020870	.	C	A	non_coding_transcript_exon_variant	MODIFIER	ENSMUST00000118225			Gm14314	-3.3219	0
A0I_500545_T_DNA_AllSomatMut_Exp_July2019	chr2	179177679	.	G	T	non_coding_transcript_exon_variant	MODIFIER	ENSMUST00000118761			Gm14292	2.4199	5.2393
A0I_500545_T_DNA_AllSomatMut_Exp_July2019	chr2	179415811	.	C	A	non_coding_transcript_exon_variant	MODIFIER	ENSMUST00000041998			4930591A17Rik	-3.3219	0
A0I_500545_T_DNA_AllSomatMut_Exp_July2019	chr2	179890799	.	G	A	missense_variant	MODERATE	ENSMUST00000000314	V685I	Gtc/Atc	Cdh4	-3.0393	0.0216
A0I_500545_T_DNA_AllSomatMut_Exp_July2019	chr2	179893820	.	A	T	intron_variant	MODIFIER	ENSMUST00000000314			Cdh4	-3.0393	0.0216
A0I_500545_T_DNA_AllSomatMut_Exp_July2019	chr2	180025360	.	G	A	intron_variant	MODIFIER	ENSMUST00000055485			Lsm14b	5.184	36.1715
A0I_500545_T_DNA_AllSomatMut_Exp_July2019	chr2	180101043	.	T	A	missense_variant	MODERATE	ENSMUST00000056480	K264M	aAg/aTg	Hrh3;Gm17180	-3.3219	0
A0I_500545_T_DNA_AllSomatMut_Exp_July2019	chr2	180102864	.	A	T	stop_gained	HIGH	ENSMUST00000056480	Y94*	taT/taA	Hrh3	-3.3219	0
A0I_500545_T_DNA_AllSomatMut_Exp_July2019	chr2	180150136	.	T	G	intron_variant	MODIFIER	ENSMUST00000040668			Osbpl2	3.9085	14.8828
A0I_500545_T_DNA_AllSomatMut_Exp_July2019	chr2	180175716	.	T	G	missense_variant	MODERATE	ENSMUST00000061437	D325E	gaT/gaG	Adrm1	6.1755	72.0163
A0I_500545_T_DNA_AllSomatMut_Exp_July2019	chr2	180176737	.	G	A	missense_variant	MODERATE	ENSMUST00000015791	P3656L	cCt/cTt	Lama5	-0.0369	0.8728
A0I_500545_T_DNA_AllSomatMut_Exp_July2019	chr2	180183343	.	G	T	missense_variant	MODERATE	ENSMUST00000015791	N2498K	aaC/aaA	Lama5	-0.0369	0.8728
A0I_500545_T_DNA_AllSomatMut_Exp_July2019	chr2	180183522	.	C	A	intron_variant	MODIFIER	ENSMUST00000015791			Lama5	-0.0369	0.8728
A0I_500545_T_DNA_AllSomatMut_Exp_July2019	chr2	180184402	.	C	A	upstream_gene_variant	MODIFIER	ENSMUST00000130796			Lama5	-0.0369	0.8728
A0I_500545_T_DNA_AllSomatMut_Exp_July2019	chr2	180193113	.	G	C	intron_variant	MODIFIER	ENSMUST00000015791			Lama5	-0.0369	0.8728
A0I_500545_T_DNA_AllSomatMut_Exp_July2019	chr2	180193461	.	G	C	missense_variant	MODERATE	ENSMUST00000015791	P1313A	Ccg/Gcg	Lama5	-0.0369	0.8728
A0I_500545_T_DNA_AllSomatMut_Exp_July2019	chr2	180195627	.	C	T	synonymous_variant	LOW	ENSMUST00000015791		agG/agA	Lama5	-0.0369	0.8728
A0I_500545_T_DNA_AllSomatMut_Exp_July2019	chr2	180197408	.	C	A	missense_variant	MODERATE	ENSMUST00000015791	W769L	tGg/tTg	Lama5	-0.0369	0.8728
A0I_500545_T_DNA_AllSomatMut_Exp_July2019	chr2	180545332	.	T	A	downstream_gene_variant	MODIFIER	ENSMUST00000029084
A0I_500545_T_DNA_AllSomatMut_Exp_July2019	chr2	180590918	.	G	T	downstream_gene_variant	MODIFIER	ENSMUST00000029085			Ogfr	5.6647	50.5124
A0I_500545_T_DNA_AllSomatMut_Exp_July2019	chr2	180598979	.	C	A	downstream_gene_variant	MODIFIER	ENSMUST00000029087			Col9a3	-2.2499	0.11
A0I_500545_T_DNA_AllSomatMut_Exp_July2019	chr2	180603285	.	C	A	intron_variant	MODIFIER	ENSMUST00000103059			Col9a3	-2.2499	0.11
A0I_500545_T_DNA_AllSomatMut_Exp_July2019	chr2	180613058	.	G	C	intron_variant	MODIFIER	ENSMUST00000103059			Col9a3	-2.2499	0.11
A0I_500545_T_DNA_AllSomatMut_Exp_July2019	chr2	180671744	.	C	A	missense_variant	MODERATE	ENSMUST00000037764	D372Y	Gac/Tac	Dido1	3.0568	8.203
A0I_500545_T_DNA_AllSomatMut_Exp_July2019	chr2	180740726	.	T	A	synonymous_variant	LOW	ENSMUST00000094218		acT/acA	Slc17a9	-1.0453	0.3837
A0I_500545_T_DNA_AllSomatMut_Exp_July2019	chr2	180741266	.	C	A	intron_variant	MODIFIER	ENSMUST00000094218			Slc17a9	-1.0453	0.3837
A0I_500545_T_DNA_AllSomatMut_Exp_July2019	chr2	180776389	.	C	G	missense_variant	MODERATE	ENSMUST00000108878	D119H	Gac/Cac	Bhlhe23	-3.3219	0
A0I_500545_T_DNA_AllSomatMut_Exp_July2019	chr2	180912274	.	C	G	intron_variant	MODIFIER	ENSMUST00000037299			Ythdf1	4.8646	28.9686
A0I_500545_T_DNA_AllSomatMut_Exp_July2019	chr2	180937252	.	C	T	intron_variant	MODIFIER	ENSMUST00000103053			Nkain4	-3.3219	0
A0I_500545_T_DNA_AllSomatMut_Exp_July2019	chr2	180977333	.	G	T	missense_variant	MODERATE	ENSMUST00000029092	G233V	gGa/gTa	Arfgap1	5.2222	37.1452
A0I_500545_T_DNA_AllSomatMut_Exp_July2019	chr2	180996397	.	C	A	missense_variant	MODERATE	ENSMUST00000108856	S326Y	tCc/tAc	Col20a1	-1.7122	0.2047
A0I_500545_T_DNA_AllSomatMut_Exp_July2019	chr2	180996924	.	C	A	intron_variant	MODIFIER	ENSMUST00000108856			Col20a1	-1.7122	0.2047
A0I_500545_T_DNA_AllSomatMut_Exp_July2019	chr2	181002393	.	T	A	intron_variant	MODIFIER	ENSMUST00000108856			Col20a1	-1.7122	0.2047
A0I_500545_T_DNA_AllSomatMut_Exp_July2019	chr2	181007164	.	C	G	missense_variant	MODERATE	ENSMUST00000108856	R947G	Cgg/Ggg	Col20a1	-1.7122	0.2047
A0I_500545_T_DNA_AllSomatMut_Exp_July2019	chr2	181024874	.	C	A	missense_variant	MODERATE	ENSMUST00000067120	K590N	aaG/aaT	Chrna4	-3.3219	0
A0I_500545_T_DNA_AllSomatMut_Exp_July2019	chr2	181087040	.	C	T	synonymous_variant	LOW	ENSMUST00000016491		gtG/gtA	Kcnq2	-3.3219	0
A0I_500545_T_DNA_AllSomatMut_Exp_July2019	chr2	181088389	.	C	T	missense_variant	MODERATE	ENSMUST00000016491	A467T	Gct/Act	Kcnq2	-3.3219	0
A0I_500545_T_DNA_AllSomatMut_Exp_July2019	chr2	181092367	.	C	A	intron_variant	MODIFIER	ENSMUST00000016491			Kcnq2	-3.3219	0
A0I_500545_T_DNA_AllSomatMut_Exp_July2019	chr2	181096871	.	C	A	intron_variant	MODIFIER	ENSMUST00000016491			Kcnq2	-3.3219	0
A0I_500545_T_DNA_AllSomatMut_Exp_July2019	chr2	181589340	.	C	G	intron_variant	MODIFIER	ENSMUST00000108789			Zfp512b	2.4539	5.3667
A0I_500545_T_DNA_AllSomatMut_Exp_July2019	chr2	181804845	.	C	A	intron_variant	MODIFIER	ENSMUST00000081125			Myt1	-3.3219	0
A0I_500545_T_DNA_AllSomatMut_Exp_July2019	chr2	181811203	.	C	A	missense_variant	MODERATE	ENSMUST00000081125	T856N	aCc/aAc	Myt1	-3.3219	0
A0I_500545_T_DNA_AllSomatMut_Exp_July2019	chr2	181864439	.	G	C	5_prime_UTR_variant	MODIFIER	ENSMUST00000039551			Polr3k	4.2156	18.4371
A0I_500545_T_DNA_AllSomatMut_Exp_July2019	chr2	181898408	.	C	A	non_coding_transcript_exon_variant	MODIFIER	ENSMUST00000119395			Gm5466	-2.3447	0.0966
A0I_500545_T_DNA_AllSomatMut_Exp_July2019	chr2	181995395	.	C	A	intron_variant	MODIFIER	ENSMUST00000071760			Gm14496	-3.3219	0
A0I_500545_T_DNA_AllSomatMut_Exp_July2019	chr2	181995996	.	T	A	missense_variant	MODERATE	ENSMUST00000071760	L288I	Tta/Ata	Gm14496	-3.3219	0
A0I_500545_T_DNA_AllSomatMut_Exp_July2019	chr3	4211709	.	A	T	upstream_gene_variant	MODIFIER	ENSMUST00000170943
A0I_500545_T_DNA_AllSomatMut_Exp_July2019	chr3	5244178	.	C	T	synonymous_variant	LOW	ENSMUST00000026284		taC/taT	Zfhx4	1.7377	3.2278
A0I_500545_T_DNA_AllSomatMut_Exp_July2019	chr3	5396591	.	G	T	stop_gained	HIGH	ENSMUST00000026284	E1150*	Gag/Tag	Zfhx4	1.7377	3.2278
A0I_500545_T_DNA_AllSomatMut_Exp_July2019	chr3	5880881	.	G	T	upstream_gene_variant	MODIFIER	ENSMUST00000179561			Gm37350	-3.3219	0
A0I_500545_T_DNA_AllSomatMut_Exp_July2019	chr3	6137632	.	C	G	downstream_gene_variant	MODIFIER	ENSMUST00000192818
A0I_500545_T_DNA_AllSomatMut_Exp_July2019	chr3	6165904	.	G	T	non_coding_transcript_exon_variant	MODIFIER	ENSMUST00000194870			Gm6162	-3.3219	0
A0I_500545_T_DNA_AllSomatMut_Exp_July2019	chr3	6166204	.	T	A	non_coding_transcript_exon_variant	MODIFIER	ENSMUST00000194870			Gm6162	-3.3219	0
A0I_500545_T_DNA_AllSomatMut_Exp_July2019	chr3	8327955	.	C	T	non_coding_transcript_exon_variant	MODIFIER	ENSMUST00000195307			Gm5841	-3.3219	0
A0I_500545_T_DNA_AllSomatMut_Exp_July2019	chr3	8620901	.	G	A	upstream_gene_variant	MODIFIER	ENSMUST00000182857
A0I_500545_T_DNA_AllSomatMut_Exp_July2019	chr3	9278158	.	G	C	intron_variant	MODIFIER	ENSMUST00000155203			Zbtb10	0.8896	1.7488
A0I_500545_T_DNA_AllSomatMut_Exp_July2019	chr3	9452279	.	C	A	missense_variant	MODERATE	ENSMUST00000041124	R368L	cGg/cTg	Zfp704	-0.708	0.511
A0I_500545_T_DNA_AllSomatMut_Exp_July2019	chr3	10014881	.	G	A	intron_variant	MODIFIER	ENSMUST00000029046			Fabp5	5.4131	42.4128
A0I_500545_T_DNA_AllSomatMut_Exp_July2019	chr3	10206089	.	A	C	missense_variant	MODERATE	ENSMUST00000029041	M36R	aTg/aGg	Fabp4	5.9534	61.7257
A0I_500545_T_DNA_AllSomatMut_Exp_July2019	chr3	11008840	.	G	T	downstream_gene_variant	MODIFIER	ENSMUST00000195041
A0I_500545_T_DNA_AllSomatMut_Exp_July2019	chr3	11044148	.	C	A	downstream_gene_variant	MODIFIER	ENSMUST00000118935
A0I_500545_T_DNA_AllSomatMut_Exp_July2019	chr3	11658939	.	A	T	non_coding_transcript_exon_variant	MODIFIER	ENSMUST00000182028			Gm8919	-3.3219	0
A0I_500545_T_DNA_AllSomatMut_Exp_July2019	chr3	14151550	.	C	A	intron_variant	MODIFIER	ENSMUST00000108372			Ralyl	-3.3219	0
A0I_500545_T_DNA_AllSomatMut_Exp_July2019	chr3	14429005	.	G	C	non_coding_transcript_exon_variant	MODIFIER	ENSMUST00000182945			Gm8955	-3.3219	0
A0I_500545_T_DNA_AllSomatMut_Exp_July2019	chr3	14434915	.	G	T	non_coding_transcript_exon_variant	MODIFIER	ENSMUST00000182945			Gm8955	-3.3219	0
A0I_500545_T_DNA_AllSomatMut_Exp_July2019	chr3	14435104	.	G	T	upstream_gene_variant	MODIFIER	ENSMUST00000182945
A0I_500545_T_DNA_AllSomatMut_Exp_July2019	chr3	14605011	.	T	G	intron_variant	MODIFIER	ENSMUST00000029069			E2f5	3.178	8.9303
A0I_500545_T_DNA_AllSomatMut_Exp_July2019	chr3	14729698	.	C	A	downstream_gene_variant	MODIFIER	ENSMUST00000121631
A0I_500545_T_DNA_AllSomatMut_Exp_July2019	chr3	15379168	.	C	T	intron_variant	MODIFIER	ENSMUST00000099201			Sirpb1a	3.0884	8.3868
A0I_500545_T_DNA_AllSomatMut_Exp_July2019	chr3	15514462	.	C	T	intron_variant	MODIFIER	ENSMUST00000091319			Sirpb1b	3.0289	8.0435
A0I_500545_T_DNA_AllSomatMut_Exp_July2019	chr3	15548779	.	C	A	missense_variant	MODERATE	ENSMUST00000091319	G81V	gGa/gTa	Sirpb1b	3.0289	8.0435
A0I_500545_T_DNA_AllSomatMut_Exp_July2019	chr3	15548780	.	C	A	stop_gained	HIGH	ENSMUST00000091319	G81*	Gga/Tga	Sirpb1b	3.0289	8.0435
A0I_500545_T_DNA_AllSomatMut_Exp_July2019	chr3	16204942	.	G	T	missense_variant	MODERATE	ENSMUST00000108345	V418L	Gtg/Ttg	Ythdf3	4.6341	24.6762
A0I_500545_T_DNA_AllSomatMut_Exp_July2019	chr3	17230605	.	C	A	downstream_gene_variant	MODIFIER	ENSMUST00000177874
A0I_500545_T_DNA_AllSomatMut_Exp_July2019	chr3	18753210	.	G	T	non_coding_transcript_exon_variant	MODIFIER	ENSMUST00000194363			Gm30341	-3.3219	0
A0I_500545_T_DNA_AllSomatMut_Exp_July2019	chr3	19200214	.	G	T	intron_variant	MODIFIER	ENSMUST00000117529			Mtfr1	5.1672	35.7522
A0I_500545_T_DNA_AllSomatMut_Exp_July2019	chr3	19659111	.	G	A	intron_variant	MODIFIER	ENSMUST00000029139			Trim55	-0.1548	0.7965
A0I_500545_T_DNA_AllSomatMut_Exp_July2019	chr3	19934501	.	A	C	non_coding_transcript_exon_variant	MODIFIER	ENSMUST00000194477			Gm17771	-3.003	0.0247
A0I_500545_T_DNA_AllSomatMut_Exp_July2019	chr3	19972913	.	A	T	intron_variant	MODIFIER	ENSMUST00000003714			Cp	3.7585	13.4032
A0I_500545_T_DNA_AllSomatMut_Exp_July2019	chr3	20263562	.	GC	G	frameshift_variant	HIGH	ENSMUST00000011607	A239X	Gct/ct	Cpb1	-2.6646	0.0576
A0I_500545_T_DNA_AllSomatMut_Exp_July2019	chr3	22191429	.	G	C	missense_variant	MODERATE	ENSMUST00000063988	E200Q	Gag/Cag	Tbl1xr1	3.391	10.3669
A0I_500545_T_DNA_AllSomatMut_Exp_July2019	chr3	23072635	.	G	C	non_coding_transcript_exon_variant	MODIFIER	ENSMUST00000192280			Gm36983	-3.3219	0
A0I_500545_T_DNA_AllSomatMut_Exp_July2019	chr3	23846505	.	C	A	synonymous_variant	LOW	ENSMUST00000203414		ctG/ctT	Naaladl2	-3.1327	0.014
A0I_500545_T_DNA_AllSomatMut_Exp_July2019	chr3	24208382	.	A	G	missense_variant	MODERATE	ENSMUST00000203414	M389T	aTg/aCg	Naaladl2	-3.1327	0.014
A0I_500545_T_DNA_AllSomatMut_Exp_July2019	chr3	25920117	.	G	A	intron_variant	MODIFIER	ENSMUST00000075054			Nlgn1	-2.9881	0.026
A0I_500545_T_DNA_AllSomatMut_Exp_July2019	chr3	27046864	.	G	C	non_coding_transcript_exon_variant	MODIFIER	ENSMUST00000193221			Gm7558	-3.0298	0.0224
A0I_500545_T_DNA_AllSomatMut_Exp_July2019	chr3	27451650	.	C	A	intron_variant	MODIFIER	ENSMUST00000046157			Fndc3b	4.4104	21.1172
A0I_500545_T_DNA_AllSomatMut_Exp_July2019	chr3	27491062	.	G	T	missense_variant	MODERATE	ENSMUST00000046157	A391E	gCa/gAa	Fndc3b	4.4104	21.1172
A0I_500545_T_DNA_AllSomatMut_Exp_July2019	chr3	28028586	.	G	T	intron_variant	MODIFIER	ENSMUST00000067757			Pld1	1.394	2.5223
A0I_500545_T_DNA_AllSomatMut_Exp_July2019	chr3	28078466	.	G	A	intron_variant	MODIFIER	ENSMUST00000067757			Pld1	1.394	2.5223
A0I_500545_T_DNA_AllSomatMut_Exp_July2019	chr3	28088509	.	G	T	intron_variant	MODIFIER	ENSMUST00000067757			Pld1	1.394	2.5223
A0I_500545_T_DNA_AllSomatMut_Exp_July2019	chr3	28120542	.	G	C	intron_variant	MODIFIER	ENSMUST00000067757			Pld1	1.394	2.5223
A0I_500545_T_DNA_AllSomatMut_Exp_July2019	chr3	28542180	.	T	A	intron_variant	MODIFIER	ENSMUST00000159236			Tnik	-0.9914	0.4021
A0I_500545_T_DNA_AllSomatMut_Exp_July2019	chr3	28898747	.	G	T	synonymous_variant	LOW	ENSMUST00000099170		ctG/ctT	Gm1527	-3.3219	0
A0I_500545_T_DNA_AllSomatMut_Exp_July2019	chr3	30240599	.	T	C	upstream_gene_variant	MODIFIER	ENSMUST00000061088			Mecom	1.2408	2.2581
A0I_500545_T_DNA_AllSomatMut_Exp_July2019	chr3	30642834	.	A	G	intron_variant	MODIFIER	ENSMUST00000029252			Lrrc34	-3.3219	0
A0I_500545_T_DNA_AllSomatMut_Exp_July2019	chr3	30650333	.	C	A	missense_variant	MODERATE	ENSMUST00000108265	P155H	cCc/cAc	Lrriq4	-3.3219	0
A0I_500545_T_DNA_AllSomatMut_Exp_July2019	chr3	30650571	.	G	C	synonymous_variant	LOW	ENSMUST00000108265		ctG/ctC	Lrriq4	-3.3219	0
A0I_500545_T_DNA_AllSomatMut_Exp_July2019	chr3	30765385	.	G	C	missense_variant	MODERATE	ENSMUST00000108262	G428R	Ggt/Cgt	Samd7	-3.3219	0
A0I_500545_T_DNA_AllSomatMut_Exp_July2019	chr3	30936888	.	C	A	synonymous_variant	LOW	ENSMUST00000064718		gtG/gtT	Phc3	2.2459	4.633
A0I_500545_T_DNA_AllSomatMut_Exp_July2019	chr3	32520745	.	G	T	downstream_gene_variant	MODIFIER	ENSMUST00000029203			Zfp639	4.0173	16.0563
A0I_500545_T_DNA_AllSomatMut_Exp_July2019	chr3	32708910	.	T	G	intron_variant	MODIFIER	ENSMUST00000029214			Actl6a	4.9559	30.868
A0I_500545_T_DNA_AllSomatMut_Exp_July2019	chr3	32736800	.	G	T	upstream_gene_variant	MODIFIER	ENSMUST00000029217			Mrpl47	2.0491	4.0294
A0I_500545_T_DNA_AllSomatMut_Exp_July2019	chr3	32911501	.	T	A	intron_variant	MODIFIER	ENSMUST00000072312			Usp13	1.6916	3.1232
A0I_500545_T_DNA_AllSomatMut_Exp_July2019	chr3	32955644	.	G	C	intron_variant	MODIFIER	ENSMUST00000078226			Gm37459;Pex5l	-3.3219	0
A0I_500545_T_DNA_AllSomatMut_Exp_July2019	chr3	33621812	.	C	A	non_coding_transcript_exon_variant	MODIFIER	ENSMUST00000195812			Gm5845	-3.3219	0
A0I_500545_T_DNA_AllSomatMut_Exp_July2019	chr3	33622494	.	G	C	downstream_gene_variant	MODIFIER	ENSMUST00000195812
A0I_500545_T_DNA_AllSomatMut_Exp_July2019	chr3	33801234	.	G	T	missense_variant	MODERATE	ENSMUST00000099153	M109I	atG/atT	Ttc14	3.0906	8.3997
A0I_500545_T_DNA_AllSomatMut_Exp_July2019	chr3	33809013	.	G	A	synonymous_variant	LOW	ENSMUST00000108210		agG/agA	Ttc14	3.0906	8.3997
A0I_500545_T_DNA_AllSomatMut_Exp_July2019	chr3	34049166	.	T	C	missense_variant	MODERATE	ENSMUST00000001620	L215P	cTt/cCt	Fxr1	5.8222	56.3537
A0I_500545_T_DNA_AllSomatMut_Exp_July2019	chr3	34049168	.	G	A	missense_variant	MODERATE	ENSMUST00000001620	A216T	Gca/Aca	Fxr1	5.8222	56.3537
A0I_500545_T_DNA_AllSomatMut_Exp_July2019	chr3	34183641	.	G	A	non_coding_transcript_exon_variant	MODIFIER	ENSMUST00000196289			Sox2ot;Gm5708	-2.6858	0.0706
A0I_500545_T_DNA_AllSomatMut_Exp_July2019	chr3	34638667	.	A	T	downstream_gene_variant	MODIFIER	ENSMUST00000122581			Sox2ot	-2.0497	0.1412
A0I_500545_T_DNA_AllSomatMut_Exp_July2019	chr3	35642289	.	C	A	upstream_gene_variant	MODIFIER	ENSMUST00000196349			Gm6639	-3.3219	0
A0I_500545_T_DNA_AllSomatMut_Exp_July2019	chr3	36008919	.	C	A	downstream_gene_variant	MODIFIER	ENSMUST00000137198			Mccc1os;Ccdc144b	-3.2418	0.00585
A0I_500545_T_DNA_AllSomatMut_Exp_July2019	chr3	36088623	.	G	A	intron_variant	MODIFIER	ENSMUST00000011492			Acad9	3.3372	9.9838
A0I_500545_T_DNA_AllSomatMut_Exp_July2019	chr3	37320462	.	G	C	missense_variant	MODERATE	ENSMUST00000057975	G468A	gGg/gCg	Gm43439;Bbs12	-0.6945	1.85495
A0I_500545_T_DNA_AllSomatMut_Exp_July2019	chr3	38890306	.	G	T	missense_variant	MODERATE	ENSMUST00000061260	G1116V	gGg/gTg	Fat4	-1.2303	0.3255
A0I_500545_T_DNA_AllSomatMut_Exp_July2019	chr3	38957079	.	A	C	synonymous_variant	LOW	ENSMUST00000061260		acA/acC	Fat4	-1.2303	0.3255
A0I_500545_T_DNA_AllSomatMut_Exp_July2019	chr3	38980945	.	G	C	synonymous_variant	LOW	ENSMUST00000061260		tcG/tcC	Fat4	-1.2303	0.3255
A0I_500545_T_DNA_AllSomatMut_Exp_July2019	chr3	41035963	.	G	A	intron_variant	MODIFIER	ENSMUST00000026862			Larp1b	2.7317	6.5277
A0I_500545_T_DNA_AllSomatMut_Exp_July2019	chr3	41709535	.	C	G	splice_acceptor_variant	HIGH	ENSMUST00000026866			Sclt1	2.1496	4.3272
A0I_500545_T_DNA_AllSomatMut_Exp_July2019	chr3	41727104	.	T	A	synonymous_variant	LOW	ENSMUST00000026866		acA/acT	Sclt1	2.1496	4.3272
A0I_500545_T_DNA_AllSomatMut_Exp_July2019	chr3	41839519	.	G	C	intergenic_variant	MODIFIER
A0I_500545_T_DNA_AllSomatMut_Exp_July2019	chr3	45379918	.	C	A	synonymous_variant	LOW	ENSMUST00000166126		gcC/gcA	Pcdh10	-3.2331	0.0063
A0I_500545_T_DNA_AllSomatMut_Exp_July2019	chr3	48608680	.	G	T	intron_variant&non_coding_transcript_variant	MODIFIER	ENSMUST00000036023			1700018B24Rik	-3.3219	0
A0I_500545_T_DNA_AllSomatMut_Exp_July2019	chr3	50370221	.	G	T	3_prime_UTR_variant	MODIFIER	ENSMUST00000029297			Slc7a11	1.2433	2.2622
A0I_500545_T_DNA_AllSomatMut_Exp_July2019	chr3	50384101	.	C	A	synonymous_variant	LOW	ENSMUST00000029297		gtG/gtT	Slc7a11	1.2433	2.2622
A0I_500545_T_DNA_AllSomatMut_Exp_July2019	chr3	50424087	.	C	A	missense_variant	MODERATE	ENSMUST00000029297	G234V	gGg/gTg	Slc7a11	1.2433	2.2622
A0I_500545_T_DNA_AllSomatMut_Exp_July2019	chr3	50435307	.	G	C	intron_variant	MODIFIER	ENSMUST00000029297			Slc7a11	1.2433	2.2622
A0I_500545_T_DNA_AllSomatMut_Exp_July2019	chr3	50435584	.	G	T	intron_variant	MODIFIER	ENSMUST00000029297			Slc7a11	1.2433	2.2622
A0I_500545_T_DNA_AllSomatMut_Exp_July2019	chr3	53505583	.	C	A	intron_variant	MODIFIER	ENSMUST00000029307			Stoml3	-3.3219	0
A0I_500545_T_DNA_AllSomatMut_Exp_July2019	chr3	54367704	.	G	T	intron_variant	MODIFIER	ENSMUST00000073012			Postn	7.7061	208.253
A0I_500545_T_DNA_AllSomatMut_Exp_July2019	chr3	55050523	.	G	T	intron_variant	MODIFIER	ENSMUST00000029368			Ccna1	-3.3219	0
A0I_500545_T_DNA_AllSomatMut_Exp_July2019	chr3	56890307	.	C	A	intergenic_variant	MODIFIER
A0I_500545_T_DNA_AllSomatMut_Exp_July2019	chr3	57136814	.	T	G	non_coding_transcript_exon_variant	MODIFIER	ENSMUST00000181591			Gm8177	-2.8417	0.0394
A0I_500545_T_DNA_AllSomatMut_Exp_July2019	chr3	57962316	.	T	A	upstream_gene_variant	MODIFIER	ENSMUST00000196091			Gm18867	-3.033	0.0221
A0I_500545_T_DNA_AllSomatMut_Exp_July2019	chr3	58556976	.	G	A	intron_variant	MODIFIER	ENSMUST00000029387			Eif2a	5.3523	40.6586
A0I_500545_T_DNA_AllSomatMut_Exp_July2019	chr3	58812873	.	C	A	upstream_gene_variant	MODIFIER	ENSMUST00000191233			Mindy4b-ps	-3.3219	0
A0I_500545_T_DNA_AllSomatMut_Exp_July2019	chr3	59227636	.	A	C	intron_variant	MODIFIER	ENSMUST00000040325			Med12l;P2ry12	0.428	2.36975
A0I_500545_T_DNA_AllSomatMut_Exp_July2019	chr3	59275604	.	A	T	intron_variant	MODIFIER	ENSMUST00000040325			Med12l	-1.3307	0.2969
A0I_500545_T_DNA_AllSomatMut_Exp_July2019	chr3	59325907	.	G	C	missense_variant	MODERATE	ENSMUST00000039419	L1802V	Ctg/Gtg	Igsf10	3.525	11.3856
A0I_500545_T_DNA_AllSomatMut_Exp_July2019	chr3	59737263	.	G	T	intron_variant	MODIFIER	ENSMUST00000168156			Gm5538;Gm37579	-3.3219	0
A0I_500545_T_DNA_AllSomatMut_Exp_July2019	chr3	59825772	.	T	A	non_coding_transcript_exon_variant	MODIFIER	ENSMUST00000192453			4930449A18Rik	-3.3219	0
A0I_500545_T_DNA_AllSomatMut_Exp_July2019	chr3	59960640	.	G	T	intron_variant&non_coding_transcript_variant	MODIFIER	ENSMUST00000094227			Gm9696	-3.3219	0
A0I_500545_T_DNA_AllSomatMut_Exp_July2019	chr3	62345334	.	G	A	intron_variant	MODIFIER	ENSMUST00000079300			Arhgef26	-1.6531	0.2175
A0I_500545_T_DNA_AllSomatMut_Exp_July2019	chr3	62924099	.	A	T	non_coding_transcript_exon_variant	MODIFIER	ENSMUST00000077976			Gm9701	-3.3219	0
A0I_500545_T_DNA_AllSomatMut_Exp_July2019	chr3	63704726	.	C	A	intron_variant	MODIFIER	ENSMUST00000048134			Plch1	-3.0121	0.0239
A0I_500545_T_DNA_AllSomatMut_Exp_July2019	chr3	64105059	.	G	T	synonymous_variant	LOW	ENSMUST00000029406		ctG/ctT	Vmn2r1	-3.3219	0
A0I_500545_T_DNA_AllSomatMut_Exp_July2019	chr3	64134680	.	C	A	missense_variant	MODERATE	ENSMUST00000077958	G121C	Ggc/Tgc	Vmn2r2	-3.3219	0
A0I_500545_T_DNA_AllSomatMut_Exp_July2019	chr3	64340093	.	G	T	non_coding_transcript_exon_variant	MODIFIER	ENSMUST00000175971			Vmn2r-ps5	-3.3219	0
A0I_500545_T_DNA_AllSomatMut_Exp_July2019	chr3	64406431	.	G	T	missense_variant	MODERATE	ENSMUST00000170280	N287K	aaC/aaA	Vmn2r4	-3.3219	0
A0I_500545_T_DNA_AllSomatMut_Exp_July2019	chr3	64491101	.	AC	A	frameshift_variant	HIGH	ENSMUST00000170270	V732X	Gtt/tt	Vmn2r5	-3.3219	0
A0I_500545_T_DNA_AllSomatMut_Exp_July2019	chr3	64507539	.	T	A	synonymous_variant	LOW	ENSMUST00000170270		acA/acT	Vmn2r5	-3.3219	0
A0I_500545_T_DNA_AllSomatMut_Exp_July2019	chr3	64559931	.	G	T	upstream_gene_variant	MODIFIER	ENSMUST00000165012			Vmn2r6	-3.3219	0
A0I_500545_T_DNA_AllSomatMut_Exp_July2019	chr3	64633380	.	G	T	non_coding_transcript_exon_variant	MODIFIER	ENSMUST00000176568			Vmn2r-ps11;Gm26939	-3.3219	0
A0I_500545_T_DNA_AllSomatMut_Exp_July2019	chr3	65394819	.	G	T	upstream_gene_variant	MODIFIER	ENSMUST00000029414			Gm5540	-1.9774	0.1536
A0I_500545_T_DNA_AllSomatMut_Exp_July2019	chr3	65614509	.	G	T	non_coding_transcript_exon_variant	MODIFIER	ENSMUST00000178959			Gm5847	-3.3219	0
A0I_500545_T_DNA_AllSomatMut_Exp_July2019	chr3	65614688	.	G	C	non_coding_transcript_exon_variant	MODIFIER	ENSMUST00000178959			Gm5847	-3.3219	0
A0I_500545_T_DNA_AllSomatMut_Exp_July2019	chr3	66985957	.	C	A	upstream_gene_variant	MODIFIER	ENSMUST00000029422			Rsrc1	3.8211	14.0023
A0I_500545_T_DNA_AllSomatMut_Exp_July2019	chr3	67607582	.	G	T	downstream_gene_variant	MODIFIER	ENSMUST00000029344			Gm8515	-3.3219	0
A0I_500545_T_DNA_AllSomatMut_Exp_July2019	chr3	69037743	.	T	A	missense_variant	MODERATE	ENSMUST00000107802	Q88L	cAa/cTa	Trim59	4.2949	19.4844
A0I_500545_T_DNA_AllSomatMut_Exp_July2019	chr3	70018517	.	T	A	stop_gained	HIGH	ENSMUST00000053013	C8*	tgT/tgA	Otol1	-3.3219	0
A0I_500545_T_DNA_AllSomatMut_Exp_July2019	chr3	70023249	.	C	A	missense_variant	MODERATE	ENSMUST00000053013	P141T	Cca/Aca	Otol1	-3.3219	0
A0I_500545_T_DNA_AllSomatMut_Exp_July2019	chr3	70027378	.	T	G	synonymous_variant	LOW	ENSMUST00000053013		ccT/ccG	Otol1	-3.3219	0
A0I_500545_T_DNA_AllSomatMut_Exp_July2019	chr3	72960987	.	G	T	intron_variant	MODIFIER	ENSMUST00000094190			Sis	-3.3219	0
A0I_500545_T_DNA_AllSomatMut_Exp_July2019	chr3	73001853	.	C	A	intergenic_variant	MODIFIER
A0I_500545_T_DNA_AllSomatMut_Exp_July2019	chr3	74814762	.	G	T	non_coding_transcript_exon_variant	MODIFIER	ENSMUST00000195228			Gm8643	-3.3219	0
A0I_500545_T_DNA_AllSomatMut_Exp_July2019	chr3	75083756	.	C	T	intron_variant	MODIFIER	ENSMUST00000039269			Zbbx	-3.3219	0
A0I_500545_T_DNA_AllSomatMut_Exp_July2019	chr3	75249192	.	T	C	missense_variant	MODERATE	ENSMUST00000039047	S344G	Agc/Ggc	Serpini2	-3.3219	0
A0I_500545_T_DNA_AllSomatMut_Exp_July2019	chr3	75259421	.	G	T	intron_variant	MODIFIER	ENSMUST00000039047			Serpini2	-3.3219	0
A0I_500545_T_DNA_AllSomatMut_Exp_July2019	chr3	75956314	.	C	A	5_prime_UTR_variant	MODIFIER	ENSMUST00000038563			Golim4;Gm37256	0.7756	14.5695
A0I_500545_T_DNA_AllSomatMut_Exp_July2019	chr3	76429801	.	C	A	synonymous_variant	LOW	ENSMUST00000038364		ctC/ctA	Fstl5	-3.3219	0
A0I_500545_T_DNA_AllSomatMut_Exp_July2019	chr3	76593452	.	G	T	missense_variant	MODERATE	ENSMUST00000038364	S396I	aGt/aTt	Fstl5	-3.3219	0
A0I_500545_T_DNA_AllSomatMut_Exp_July2019	chr3	76661815	.	G	T	missense_variant	MODERATE	ENSMUST00000038364	G592W	Ggg/Tgg	Fstl5	-3.3219	0
A0I_500545_T_DNA_AllSomatMut_Exp_July2019	chr3	76661816	.	G	T	missense_variant	MODERATE	ENSMUST00000038364	G592V	gGg/gTg	Fstl5	-3.3219	0
A0I_500545_T_DNA_AllSomatMut_Exp_July2019	chr3	76707591	.	C	G	missense_variant	MODERATE	ENSMUST00000038364	A653G	gCa/gGa	Fstl5	-3.3219	0
A0I_500545_T_DNA_AllSomatMut_Exp_July2019	chr3	78917307	.	C	A	non_coding_transcript_exon_variant	MODIFIER	ENSMUST00000094175			Gm10291	-1.8074	0.1853
A0I_500545_T_DNA_AllSomatMut_Exp_July2019	chr3	79481436	.	C	A	stop_gained	HIGH	ENSMUST00000076136	E633*	Gaa/Taa	Fnip2	1.7269	3.203
A0I_500545_T_DNA_AllSomatMut_Exp_July2019	chr3	81922283	.	G	A	non_coding_transcript_exon_variant	MODIFIER	ENSMUST00000069880			Gm9989	-3.3219	0
A0I_500545_T_DNA_AllSomatMut_Exp_July2019	chr3	82058139	.	A	T	intron_variant	MODIFIER	ENSMUST00000029635			Gucy1b1	-0.9161	0.429
A0I_500545_T_DNA_AllSomatMut_Exp_July2019	chr3	82097690	.	A	T	missense_variant	MODERATE	ENSMUST00000048976	L596Q	cTg/cAg	Gucy1a1	-1.8469	0.1776
A0I_500545_T_DNA_AllSomatMut_Exp_July2019	chr3	82119240	.	G	T	5_prime_UTR_variant	MODIFIER	ENSMUST00000048976			Gucy1a1	-1.8469	0.1776
A0I_500545_T_DNA_AllSomatMut_Exp_July2019	chr3	82391019	.	CG	C	intron_variant	MODIFIER	ENSMUST00000091014			Map9	0.4984	1.3097
A0I_500545_T_DNA_AllSomatMut_Exp_July2019	chr3	82866618	.	C	A	missense_variant	MODERATE	ENSMUST00000048647	D7Y	Gat/Tat	Rbm46	2.3336	4.9293
A0I_500545_T_DNA_AllSomatMut_Exp_July2019	chr3	83043271	.	C	T	missense_variant	MODERATE	ENSMUST00000048246	G392D	gGc/gAc	Fgb	-0.2853	0.7189
A0I_500545_T_DNA_AllSomatMut_Exp_July2019	chr3	83069836	.	G	C	intron_variant	MODIFIER	ENSMUST00000122128			Plrg1	4.8249	28.1789
A0I_500545_T_DNA_AllSomatMut_Exp_July2019	chr3	84270549	.	G	A	intron_variant	MODIFIER	ENSMUST00000054990			Trim2	1.92	3.6758
A0I_500545_T_DNA_AllSomatMut_Exp_July2019	chr3	84455117	.	C	A	intron_variant	MODIFIER	ENSMUST00000091002			Fhdc1	-1.0873	0.3698
A0I_500545_T_DNA_AllSomatMut_Exp_July2019	chr3	84553322	.	C	T	intron_variant	MODIFIER	ENSMUST00000098990			Arfip1;Gm37240;Gm8813	0.297267	6.86627
A0I_500545_T_DNA_AllSomatMut_Exp_July2019	chr3	84684106	.	C	A	intron_variant	MODIFIER	ENSMUST00000107682			Gm37240;Tmem154	0.66915	1.7189
A0I_500545_T_DNA_AllSomatMut_Exp_July2019	chr3	86327926	.	T	A	intron_variant	MODIFIER	ENSMUST00000107635			Lrba	0.6066	1.4194
A0I_500545_T_DNA_AllSomatMut_Exp_July2019	chr3	86445529	.	G	T	intron_variant	MODIFIER	ENSMUST00000107635			Lrba	0.6066	1.4194
A0I_500545_T_DNA_AllSomatMut_Exp_July2019	chr3	86619541	.	T	A	synonymous_variant	LOW	ENSMUST00000107635		ccT/ccA	Lrba	0.6066	1.4194
A0I_500545_T_DNA_AllSomatMut_Exp_July2019	chr3	86619542	.	G	T	missense_variant	MODERATE	ENSMUST00000107635	V2236L	Gtg/Ttg	Lrba	0.6066	1.4194
A0I_500545_T_DNA_AllSomatMut_Exp_July2019	chr3	86798853	.	C	A	intron_variant	MODIFIER	ENSMUST00000029719			Dclk2	-0.5666	0.5739
A0I_500545_T_DNA_AllSomatMut_Exp_July2019	chr3	87256871	.	C	A	missense_variant	MODERATE	ENSMUST00000090986	G317V	gGg/gTg	Fcrls	2.4139	5.2174
A0I_500545_T_DNA_AllSomatMut_Exp_July2019	chr3	87259797	.	G	A	intron_variant	MODIFIER	ENSMUST00000090986			Fcrls	2.4139	5.2174
A0I_500545_T_DNA_AllSomatMut_Exp_July2019	chr3	87442154	.	C	G	missense_variant	MODERATE	ENSMUST00000049926	P79A	Cca/Gca	Fcrl5	-2.1322	0.1278
A0I_500545_T_DNA_AllSomatMut_Exp_July2019	chr3	87814365	.	G	T	intron_variant	MODIFIER	ENSMUST00000029711			Pear1;Insrr	0.8221	8.0067
A0I_500545_T_DNA_AllSomatMut_Exp_July2019	chr3	87852380	.	G	T	missense_variant	MODERATE	ENSMUST00000029709	S358I	aGt/aTt	Sh2d2a	2.5849	5.8863
A0I_500545_T_DNA_AllSomatMut_Exp_July2019	chr3	87971539	.	C	A	synonymous_variant	LOW	ENSMUST00000090973		Cgg/Agg	Nes	3.2257	9.2342
A0I_500545_T_DNA_AllSomatMut_Exp_July2019	chr3	87993136	.	C	T	missense_variant	MODERATE	ENSMUST00000090971	A597T	Gca/Aca	Bcan	-2.0704	0.1378
A0I_500545_T_DNA_AllSomatMut_Exp_July2019	chr3	88245855	.	G	T	missense_variant	MODERATE	ENSMUST00000165196	A243D	gCc/gAc	Rhbg;Gm38392	-2.8421	0.04715
A0I_500545_T_DNA_AllSomatMut_Exp_July2019	chr3	88542821	.	G	T	intron_variant	MODIFIER	ENSMUST00000008745			Rab25	-2.7527	0.0483
A0I_500545_T_DNA_AllSomatMut_Exp_July2019	chr3	88579832	.	A	T	5_prime_UTR_variant	MODIFIER	ENSMUST00000035785			Ssr2	7.768	217.379
A0I_500545_T_DNA_AllSomatMut_Exp_July2019	chr3	88816992	.	A	T	non_coding_transcript_exon_variant	MODIFIER	ENSMUST00000135913			5830417I10Rik;1500004A13Rik	0.8142	3.6135
A0I_500545_T_DNA_AllSomatMut_Exp_July2019	chr3	88821030	.	A	T	non_coding_transcript_exon_variant	MODIFIER	ENSMUST00000135913			5830417I10Rik;1500004A13Rik	0.8142	3.6135
A0I_500545_T_DNA_AllSomatMut_Exp_July2019	chr3	88928583	.	C	T	intron_variant	MODIFIER	ENSMUST00000090938			Dap3	5.9451	61.3709
A0I_500545_T_DNA_AllSomatMut_Exp_July2019	chr3	88983540	.	G	T	missense_variant	MODERATE	ENSMUST00000090933	A909S	Gct/Tct	Ash1l	2.518	5.6153
A0I_500545_T_DNA_AllSomatMut_Exp_July2019	chr3	88984313	.	A	T	synonymous_variant	LOW	ENSMUST00000090933		ccA/ccT	Ash1l	2.518	5.6153
A0I_500545_T_DNA_AllSomatMut_Exp_July2019	chr3	89007821	.	G	A	synonymous_variant	LOW	ENSMUST00000090933		caG/caA	Ash1l	2.518	5.6153
A0I_500545_T_DNA_AllSomatMut_Exp_July2019	chr3	89136556	.	T	A	intron_variant	MODIFIER	ENSMUST00000047111			Pklr	-2.9642	0.0281
A0I_500545_T_DNA_AllSomatMut_Exp_July2019	chr3	89141991	.	G	A	downstream_gene_variant	MODIFIER	ENSMUST00000029686			Pklr	-2.9642	0.0281
A0I_500545_T_DNA_AllSomatMut_Exp_July2019	chr3	89181951	.	G	C	missense_variant	MODERATE	ENSMUST00000029684	V271L	Gtg/Ctg	Scamp3;Gm16069	1.4838	26.3466
A0I_500545_T_DNA_AllSomatMut_Exp_July2019	chr3	89237712	.	G	A	missense_variant	MODERATE	ENSMUST00000041022	T498M	aCg/aTg	Trim46	1.3685	2.4764
A0I_500545_T_DNA_AllSomatMut_Exp_July2019	chr3	89447194	.	G	T	missense_variant	MODERATE	ENSMUST00000038942	G340V	gGg/gTg	Pbxip1	4.987	31.5414
A0I_500545_T_DNA_AllSomatMut_Exp_July2019	chr3	89645659	.	G	T	intron_variant	MODIFIER	ENSMUST00000000811			Kcnn3	-1.5678	0.2368
A0I_500545_T_DNA_AllSomatMut_Exp_July2019	chr3	89736306	.	G	T	intron_variant	MODIFIER	ENSMUST00000029563			Adar	3.8353	14.1418
A0I_500545_T_DNA_AllSomatMut_Exp_July2019	chr3	89751197	.	G	A	downstream_gene_variant	MODIFIER	ENSMUST00000029562			Adar;Chrnb2	1.0491	7.17065
A0I_500545_T_DNA_AllSomatMut_Exp_July2019	chr3	89762602	.	C	G	intron_variant	MODIFIER	ENSMUST00000029562			Chrnb2	-1.7371	0.1995
A0I_500545_T_DNA_AllSomatMut_Exp_July2019	chr3	89764511	.	C	G	5_prime_UTR_variant	MODIFIER	ENSMUST00000029562			Chrnb2	-1.7371	0.1995
A0I_500545_T_DNA_AllSomatMut_Exp_July2019	chr3	90053199	.	C	A	intron_variant	MODIFIER	ENSMUST00000029552			4933434E20Rik	5.3117	39.5294
A0I_500545_T_DNA_AllSomatMut_Exp_July2019	chr3	90088574	.	A	T	intron_variant	MODIFIER	ENSMUST00000029549			Tpm3	8.2342	300.344
A0I_500545_T_DNA_AllSomatMut_Exp_July2019	chr3	90193003	.	G	T	missense_variant	MODERATE	ENSMUST00000029548	M1445I	atG/atT	Nup210l	-2.281	0.1055
A0I_500545_T_DNA_AllSomatMut_Exp_July2019	chr3	90213794	.	G	T	downstream_gene_variant	MODIFIER	ENSMUST00000029548			Rab13	4.3088	19.6742
A0I_500545_T_DNA_AllSomatMut_Exp_July2019	chr3	90222300	.	G	C	splice_region_variant&intron_variant	LOW	ENSMUST00000065418			Rab13	4.3088	19.6742
A0I_500545_T_DNA_AllSomatMut_Exp_July2019	chr3	90273022	.	C	G	missense_variant	MODERATE	ENSMUST00000098914	R742G	Cgg/Ggg	Dennd4b	1.7905	3.3519
A0I_500545_T_DNA_AllSomatMut_Exp_July2019	chr3	90350478	.	G	T	missense_variant	MODERATE	ENSMUST00000049382	G231V	gGg/gTg	Gatad2b	3.7005	12.8716
A0I_500545_T_DNA_AllSomatMut_Exp_July2019	chr3	90613642	.	G	A	downstream_gene_variant	MODIFIER	ENSMUST00000001049			S100a6	11.4333	2759.05
A0I_500545_T_DNA_AllSomatMut_Exp_July2019	chr3	91997139	.	G	T	intergenic_variant	MODIFIER
A0I_500545_T_DNA_AllSomatMut_Exp_July2019	chr3	92027995	.	G	C	missense_variant	MODERATE	ENSMUST00000047660	C184S	tGc/tCc	Pglyrp3	-3.3219	0
A0I_500545_T_DNA_AllSomatMut_Exp_July2019	chr3	92220545	.	G	T	3_prime_UTR_variant	MODIFIER	ENSMUST00000074449			Sprr2a1;Sprr2a2	-3.099	0.01805
A0I_500545_T_DNA_AllSomatMut_Exp_July2019	chr3	92289491	.	C	T	downstream_gene_variant	MODIFIER	ENSMUST00000090872			Sprr2a3	-3.3219	0
A0I_500545_T_DNA_AllSomatMut_Exp_July2019	chr3	92473334	.	T	C	non_coding_transcript_exon_variant	MODIFIER	ENSMUST00000191733			Gm37377	-3.3219	0
A0I_500545_T_DNA_AllSomatMut_Exp_July2019	chr3	92584193	.	C	T	missense_variant	MODERATE	ENSMUST00000098888	G116S	Ggc/Agc	Smcp	-3.3219	0
A0I_500545_T_DNA_AllSomatMut_Exp_July2019	chr3	92604876	.	C	A	3_prime_UTR_variant	MODIFIER	ENSMUST00000195278			2210017I01Rik	-3.3219	0
A0I_500545_T_DNA_AllSomatMut_Exp_July2019	chr3	92925325	.	C	A	3_prime_UTR_variant	MODIFIER	ENSMUST00000067318			Lce3a	-3.3219	0
A0I_500545_T_DNA_AllSomatMut_Exp_July2019	chr3	93064757	.	G	T	non_coding_transcript_exon_variant	MODIFIER	ENSMUST00000193505			Gm38040	-3.3219	0
A0I_500545_T_DNA_AllSomatMut_Exp_July2019	chr3	93148155	.	C	A	synonymous_variant	LOW	ENSMUST00000107300		Cgg/Agg	Crnn	-3.3219	0
A0I_500545_T_DNA_AllSomatMut_Exp_July2019	chr3	93200723	.	A	C	intron_variant	MODIFIER	ENSMUST00000098884			Flg2	-3.3219	0
A0I_500545_T_DNA_AllSomatMut_Exp_July2019	chr3	93203394	.	G	T	stop_gained	HIGH	ENSMUST00000098884	G910*	Gga/Tga	Flg2	-3.3219	0
A0I_500545_T_DNA_AllSomatMut_Exp_July2019	chr3	93283611	.	G	T	downstream_gene_variant	MODIFIER	ENSMUST00000122125			Flg	-3.3219	0
A0I_500545_T_DNA_AllSomatMut_Exp_July2019	chr3	93288332	.	G	T	missense_variant	MODERATE	ENSMUST00000179250	G80W	Ggg/Tgg	Flg	-3.3219	0
A0I_500545_T_DNA_AllSomatMut_Exp_July2019	chr3	93398772	.	G	C	3_prime_UTR_variant	MODIFIER	ENSMUST00000045912			Gm37245;Rptn	-3.3219	0
A0I_500545_T_DNA_AllSomatMut_Exp_July2019	chr3	93444015	.	A	T	missense_variant	MODERATE	ENSMUST00000064257	Q254L	cAg/cTg	Gm37245;Tchh	-3.2599	0.0045
A0I_500545_T_DNA_AllSomatMut_Exp_July2019	chr3	93773693	.	G	T	missense_variant	MODERATE	ENSMUST00000090853	R224I	aGa/aTa	Gm5773	-3.3219	0
A0I_500545_T_DNA_AllSomatMut_Exp_July2019	chr3	93826165	.	C	G	missense_variant	MODERATE	ENSMUST00000081780	A49G	gCc/gGc	Tdpoz3	-3.3219	0
A0I_500545_T_DNA_AllSomatMut_Exp_July2019	chr3	93873349	.	C	A	downstream_gene_variant	MODIFIER	ENSMUST00000192510
A0I_500545_T_DNA_AllSomatMut_Exp_July2019	chr3	94010190	.	G	A	non_coding_transcript_exon_variant	MODIFIER	ENSMUST00000191789			Gm9124	-3.3219	0
A0I_500545_T_DNA_AllSomatMut_Exp_July2019	chr3	94090689	.	C	T	upstream_gene_variant	MODIFIER	ENSMUST00000192152
A0I_500545_T_DNA_AllSomatMut_Exp_July2019	chr3	94173397	.	T	A	non_coding_transcript_exon_variant	MODIFIER	ENSMUST00000159115			Gm16560	-3.3219	0
A0I_500545_T_DNA_AllSomatMut_Exp_July2019	chr3	94201277	.	T	A	non_coding_transcript_exon_variant	MODIFIER	ENSMUST00000159267			Gm16584	-3.3219	0
A0I_500545_T_DNA_AllSomatMut_Exp_July2019	chr3	94266590	.	T	G	missense_variant	MODERATE	ENSMUST00000098878	L302V	Tta/Gta	Gm4778	-3.3219	0
A0I_500545_T_DNA_AllSomatMut_Exp_July2019	chr3	94391412	.	A	G	missense_variant	MODERATE	ENSMUST00000029795	R365G	Agg/Ggg	Rorc	-0.3489	0.6836
A0I_500545_T_DNA_AllSomatMut_Exp_July2019	chr3	94402351	.	G	T	missense_variant	MODERATE	ENSMUST00000050975	G199W	Ggg/Tgg	Gm43401;Lingo4	-3.3219	0
A0I_500545_T_DNA_AllSomatMut_Exp_July2019	chr3	94403016	.	C	G	missense_variant	MODERATE	ENSMUST00000050975	S420R	agC/agG	Lingo4	-3.3219	0
A0I_500545_T_DNA_AllSomatMut_Exp_July2019	chr3	94433657	.	C	A	downstream_gene_variant	MODIFIER	ENSMUST00000045245			Tdrkh;Oaz3	-1.0118	0.72045
A0I_500545_T_DNA_AllSomatMut_Exp_July2019	chr3	94669241	.	G	T	non_coding_transcript_exon_variant	MODIFIER	ENSMUST00000126387			BC021767	-2.7142	0.0523
A0I_500545_T_DNA_AllSomatMut_Exp_July2019	chr3	94670678	.	C	A	non_coding_transcript_exon_variant	MODIFIER	ENSMUST00000126387			BC021767	-2.7142	0.0523
A0I_500545_T_DNA_AllSomatMut_Exp_July2019	chr3	94870137	.	G	C	missense_variant	MODERATE	ENSMUST00000042402	R367P	cGg/cCg	Pogz	2.8505	7.0965
A0I_500545_T_DNA_AllSomatMut_Exp_July2019	chr3	94880445	.	A	T	downstream_gene_variant	MODIFIER	ENSMUST00000005923			Pogz	2.8505	7.0965
A0I_500545_T_DNA_AllSomatMut_Exp_July2019	chr3	95170477	.	C	A	synonymous_variant	LOW	ENSMUST00000090821		gcC/gcA	Sema6c	1.6796	3.0963
A0I_500545_T_DNA_AllSomatMut_Exp_July2019	chr3	95171076	.	C	A	intron_variant	MODIFIER	ENSMUST00000090821			Sema6c	1.6796	3.0963
A0I_500545_T_DNA_AllSomatMut_Exp_July2019	chr3	95172426	.	G	T	missense_variant	MODERATE	ENSMUST00000090821	G645V	gGg/gTg	Sema6c	1.6796	3.0963
A0I_500545_T_DNA_AllSomatMut_Exp_July2019	chr3	95233767	.	G	T	intron_variant	MODIFIER	ENSMUST00000053872			Cdc42se1	6.0176	64.5396
A0I_500545_T_DNA_AllSomatMut_Exp_July2019	chr3	95257938	.	C	A	intron_variant	MODIFIER	ENSMUST00000015855			Prune1	3.8923	14.7158
A0I_500545_T_DNA_AllSomatMut_Exp_July2019	chr3	95308046	.	C	T	upstream_gene_variant	MODIFIER	ENSMUST00000015846			6330562C20Rik	0.7243	1.5486
A0I_500545_T_DNA_AllSomatMut_Exp_July2019	chr3	95410501	.	C	A	non_coding_transcript_exon_variant	MODIFIER	ENSMUST00000177599			Gm5070	-3.3219	0
A0I_500545_T_DNA_AllSomatMut_Exp_July2019	chr3	95506774	.	G	T	intron_variant	MODIFIER	ENSMUST00000015664			Ctsk	5.9866	63.1646
A0I_500545_T_DNA_AllSomatMut_Exp_July2019	chr3	95576424	.	T	A	missense_variant	MODERATE	ENSMUST00000029754	D182E	gaT/gaA	Hormad1	-3.3219	0
A0I_500545_T_DNA_AllSomatMut_Exp_July2019	chr3	95679729	.	C	T	synonymous_variant	LOW	ENSMUST00000015994		cgG/cgA	Adamtsl4	2.029	3.9724
A0I_500545_T_DNA_AllSomatMut_Exp_July2019	chr3	95750589	.	C	T	intron_variant	MODIFIER	ENSMUST00000029752			Tars2	4.3907	20.8294
A0I_500545_T_DNA_AllSomatMut_Exp_July2019	chr3	95990713	.	C	A	intron_variant	MODIFIER	ENSMUST00000015889			Plekho1	5.9	59.4818
A0I_500545_T_DNA_AllSomatMut_Exp_July2019	chr3	96150735	.	C	T	intron_variant	MODIFIER	ENSMUST00000035519			Otud7b	3.6459	12.3893
A0I_500545_T_DNA_AllSomatMut_Exp_July2019	chr3	96528189	.	G	T	synonymous_variant	LOW	ENSMUST00000049208		tcG/tcT	Hfe2	2.2414	4.618
A0I_500545_T_DNA_AllSomatMut_Exp_July2019	chr3	96559209	.	G	T	missense_variant	MODERATE	ENSMUST00000049093	D155Y	Gac/Tac	Gm15441;Txnip	2.5659	42.0145
A0I_500545_T_DNA_AllSomatMut_Exp_July2019	chr3	96597543	.	C	G	missense_variant	MODERATE	ENSMUST00000058943	A21G	gCc/gGc	Ankrd34a	1.3096	2.3734
A0I_500545_T_DNA_AllSomatMut_Exp_July2019	chr3	96631387	.	G	T	upstream_gene_variant	MODIFIER	ENSMUST00000048766			Rbm8a	5.2725	38.465
A0I_500545_T_DNA_AllSomatMut_Exp_July2019	chr3	96653684	.	G	A	missense_variant	MODERATE	ENSMUST00000029744	D622N	Gat/Aat	Itga10	-0.6856	0.5206
A0I_500545_T_DNA_AllSomatMut_Exp_July2019	chr3	96666579	.	G	T	downstream_gene_variant	MODIFIER	ENSMUST00000029744			Rpl21-ps11	-3.3219	0
A0I_500545_T_DNA_AllSomatMut_Exp_July2019	chr3	96855798	.	C	A	intron_variant	MODIFIER	ENSMUST00000058865			Pdzk1	-2.4417	0.0839
A0I_500545_T_DNA_AllSomatMut_Exp_July2019	chr3	96890829	.	C	T	synonymous_variant	LOW	ENSMUST00000029738		ccG/ccA	Gpr89	3.0877	8.3824
A0I_500545_T_DNA_AllSomatMut_Exp_July2019	chr3	97159276	.	G	T	missense_variant	MODERATE	ENSMUST00000090759	D37Y	Gac/Tac	Acp6	3.6253	12.2127
A0I_500545_T_DNA_AllSomatMut_Exp_July2019	chr3	97176279	.	G	C	intron_variant	MODIFIER	ENSMUST00000090759			Acp6	3.6253	12.2127
A0I_500545_T_DNA_AllSomatMut_Exp_July2019	chr3	97209698	.	C	A	missense_variant	MODERATE	ENSMUST00000046521	R560L	cGc/cTc	Bcl9	2.8444	7.0661
A0I_500545_T_DNA_AllSomatMut_Exp_July2019	chr3	97568982	.	C	T	intron_variant	MODIFIER	ENSMUST00000029730			Chd1l	2.6209	6.0378
A0I_500545_T_DNA_AllSomatMut_Exp_July2019	chr3	97568984	.	C	T	intron_variant	MODIFIER	ENSMUST00000029730			Chd1l	2.6209	6.0378
A0I_500545_T_DNA_AllSomatMut_Exp_July2019	chr3	97603767	.	C	A	splice_acceptor_variant	HIGH	ENSMUST00000029730			Chd1l	2.6209	6.0378
A0I_500545_T_DNA_AllSomatMut_Exp_July2019	chr3	97651430	.	G	T	intron_variant	MODIFIER	ENSMUST00000029729			Fmo5	0.2075	1.0523
A0I_500545_T_DNA_AllSomatMut_Exp_July2019	chr3	97697246	.	C	A	intron_variant	MODIFIER	ENSMUST00000090750			Pde4dip	4.4809	22.1795
A0I_500545_T_DNA_AllSomatMut_Exp_July2019	chr3	97730764	.	T	G	intron_variant	MODIFIER	ENSMUST00000090750			Pde4dip;Gm31305	0.5795	11.0898
A0I_500545_T_DNA_AllSomatMut_Exp_July2019	chr3	97767567	.	TC	T	frameshift_variant	HIGH	ENSMUST00000045243	E11X	Gag/ag	Pde4dip	4.4809	22.1795
A0I_500545_T_DNA_AllSomatMut_Exp_July2019	chr3	98081961	.	A	C	missense_variant	MODERATE	ENSMUST00000079812	N266H	Aac/Cac	Notch2	3.7995	13.7925
A0I_500545_T_DNA_AllSomatMut_Exp_July2019	chr3	98082145	.	G	A	intron_variant	MODIFIER	ENSMUST00000079812			Notch2	3.7995	13.7925
A0I_500545_T_DNA_AllSomatMut_Exp_July2019	chr3	98135896	.	G	T	intron_variant	MODIFIER	ENSMUST00000079812			Notch2	3.7995	13.7925
A0I_500545_T_DNA_AllSomatMut_Exp_July2019	chr3	98141728	.	G	T	intron_variant	MODIFIER	ENSMUST00000079812			Notch2	3.7995	13.7925
A0I_500545_T_DNA_AllSomatMut_Exp_July2019	chr3	98190242	.	C	A	non_coding_transcript_exon_variant	MODIFIER	ENSMUST00000198267			Gm9771	-3.3219	0
A0I_500545_T_DNA_AllSomatMut_Exp_July2019	chr3	98427636	.	G	A	missense_variant	MODERATE	ENSMUST00000056096	G239D	gGt/gAt	Zfp697	0.6739	1.492
A0I_500545_T_DNA_AllSomatMut_Exp_July2019	chr3	98581211	.	G	A	intron_variant	MODIFIER	ENSMUST00000178221			Zfp697;Gm10681;Gm9678	-1.98997	0.497333
A0I_500545_T_DNA_AllSomatMut_Exp_July2019	chr3	98581213	.	G	T	intron_variant	MODIFIER	ENSMUST00000178221			Zfp697;Gm10681;Gm9678	-1.98997	0.497333
A0I_500545_T_DNA_AllSomatMut_Exp_July2019	chr3	98681539	.	A	C	non_coding_transcript_exon_variant	MODIFIER	ENSMUST00000120915			Zfp697;Gm12400	-1.324	0.746
A0I_500545_T_DNA_AllSomatMut_Exp_July2019	chr3	98753198	.	G	C	intron_variant	MODIFIER	ENSMUST00000090743			Zfp697;Hsd3b3	-1.324	0.746
A0I_500545_T_DNA_AllSomatMut_Exp_July2019	chr3	99463602	.	G	T	non_coding_transcript_exon_variant	MODIFIER	ENSMUST00000117572			Gm12449	-3.3219	0
A0I_500545_T_DNA_AllSomatMut_Exp_July2019	chr3	99984673	.	C	T	intron_variant	MODIFIER	ENSMUST00000164539			Spag17	-3.3219	0
A0I_500545_T_DNA_AllSomatMut_Exp_July2019	chr3	100004979	.	G	A	upstream_gene_variant	MODIFIER	ENSMUST00000119462			Spag17	-3.3219	0
A0I_500545_T_DNA_AllSomatMut_Exp_July2019	chr3	100119376	.	C	T	intron_variant	MODIFIER	ENSMUST00000164539			Spag17	-3.3219	0
A0I_500545_T_DNA_AllSomatMut_Exp_July2019	chr3	100513542	.	G	A	non_coding_transcript_exon_variant	MODIFIER	ENSMUST00000122898			Gm12474	-3.0765	0.0185
A0I_500545_T_DNA_AllSomatMut_Exp_July2019	chr3	100578534	.	C	T	missense_variant	MODERATE	ENSMUST00000008907	A579T	Gcc/Acc	Man1a2	3.4931	11.1343
A0I_500545_T_DNA_AllSomatMut_Exp_July2019	chr3	100578536	.	T	A	missense_variant	MODERATE	ENSMUST00000008907	Y578F	tAc/tTc	Man1a2	3.4931	11.1343
A0I_500545_T_DNA_AllSomatMut_Exp_July2019	chr3	100961374	.	C	A	missense_variant	MODERATE	ENSMUST00000076941	A460S	Gct/Tct	Ttf2	2.9246	7.476
A0I_500545_T_DNA_AllSomatMut_Exp_July2019	chr3	100963040	.	C	A	missense_variant	MODERATE	ENSMUST00000076941	G239V	gGg/gTg	Ttf2	2.9246	7.476
A0I_500545_T_DNA_AllSomatMut_Exp_July2019	chr3	101012082	.	G	T	missense_variant	MODERATE	ENSMUST00000147399	P572Q	cCg/cAg	Cd101	0.477	1.2889
A0I_500545_T_DNA_AllSomatMut_Exp_July2019	chr3	101017087	.	C	A	synonymous_variant	LOW	ENSMUST00000147399		gcG/gcT	Cd101	0.477	1.2889
A0I_500545_T_DNA_AllSomatMut_Exp_July2019	chr3	101275980	.	C	A	missense_variant	MODERATE	ENSMUST00000029456	V338F	Gtt/Ttt	Cd2	3.1134	8.5351
A0I_500545_T_DNA_AllSomatMut_Exp_July2019	chr3	101823433	.	C	A	missense_variant	MODERATE	ENSMUST00000061831	Q163H	caG/caT	Mab21l3	-1.7677	0.1932
A0I_500545_T_DNA_AllSomatMut_Exp_July2019	chr3	102012939	.	G	A	missense_variant	MODERATE	ENSMUST00000066187	A96T	Gcc/Acc	Nhlh2	-3.3219	0
A0I_500545_T_DNA_AllSomatMut_Exp_July2019	chr3	102074929	.	G	A	non_coding_transcript_exon_variant	MODIFIER	ENSMUST00000198794			Gm18894	-3.3219	0
A0I_500545_T_DNA_AllSomatMut_Exp_July2019	chr3	102760941	.	G	T	synonymous_variant	LOW	ENSMUST00000029451		acG/acT	Tspan2	-0.8806	0.4422
A0I_500545_T_DNA_AllSomatMut_Exp_July2019	chr3	103029152	.	G	A	5_prime_UTR_variant	MODIFIER	ENSMUST00000029446			Csde1	7.2257	149.238
A0I_500545_T_DNA_AllSomatMut_Exp_July2019	chr3	103040193	.	G	A	intron_variant	MODIFIER	ENSMUST00000029446			Csde1	7.2257	149.238
A0I_500545_T_DNA_AllSomatMut_Exp_July2019	chr3	103062402	.	G	A	missense_variant	MODERATE	ENSMUST00000029445	D107N	Gat/Aat	Nras	5.1814	36.1056
A0I_500545_T_DNA_AllSomatMut_Exp_July2019	chr3	103099081	.	G	C	missense_variant	MODERATE	ENSMUST00000090715	C675S	tGt/tCt	Ampd1	1.2499	2.2731
A0I_500545_T_DNA_AllSomatMut_Exp_July2019	chr3	103163060	.	G	T	missense_variant	MODERATE	ENSMUST00000172288	D791Y	Gat/Tat	Dennd2c	1.1136	2.0592
A0I_500545_T_DNA_AllSomatMut_Exp_July2019	chr3	103737883	.	G	A	missense_variant	MODERATE	ENSMUST00000029440	P18L	cCc/cTc	Olfml3	4.9569	30.8881
A0I_500545_T_DNA_AllSomatMut_Exp_July2019	chr3	103753551	.	C	A	intron_variant	MODIFIER	ENSMUST00000029438			Hipk1	4.2953	19.4906
A0I_500545_T_DNA_AllSomatMut_Exp_July2019	chr3	103761367	.	C	T	intron_variant	MODIFIER	ENSMUST00000029438			Hipk1	4.2953	19.4906
A0I_500545_T_DNA_AllSomatMut_Exp_July2019	chr3	103879739	.	A	T	intron_variant	MODIFIER	ENSMUST00000029433			Ptpn22	3.0875	8.3811
A0I_500545_T_DNA_AllSomatMut_Exp_July2019	chr3	104785027	.	C	T	upstream_gene_variant	MODIFIER	ENSMUST00000002303			Ppm1j	2.2053	4.5015
A0I_500545_T_DNA_AllSomatMut_Exp_July2019	chr3	104951081	.	G	T	missense_variant	MODERATE	ENSMUST00000029429	H291N	Cac/Aac	Wnt2b	-2.2493	0.1101
A0I_500545_T_DNA_AllSomatMut_Exp_July2019	chr3	105006255	.	C	A	intron_variant	MODIFIER	ENSMUST00000077548			Cttnbp2nl	4.6794	25.466
A0I_500545_T_DNA_AllSomatMut_Exp_July2019	chr3	105658837	.	C	A	intron_variant	MODIFIER	ENSMUST00000079169			Kcnd3	-3.1255	0.0146
A0I_500545_T_DNA_AllSomatMut_Exp_July2019	chr3	105927222	.	C	T	missense_variant	MODERATE	ENSMUST00000098758	A39T	Gcc/Acc	I830077J02Rik	2.3357	4.9369
A0I_500545_T_DNA_AllSomatMut_Exp_July2019	chr3	105927964	.	C	A	splice_donor_variant	HIGH	ENSMUST00000098758			I830077J02Rik	2.3357	4.9369
A0I_500545_T_DNA_AllSomatMut_Exp_July2019	chr3	105959556	.	G	C	5_prime_UTR_variant	MODIFIER	ENSMUST00000010278			Atp5f1;Wdr77;Gm42890	3.7613	63.87
A0I_500545_T_DNA_AllSomatMut_Exp_July2019	chr3	105966284	.	G	T	intron_variant	MODIFIER	ENSMUST00000010278			Wdr77;Gm42890	1.95235	12.7998
A0I_500545_T_DNA_AllSomatMut_Exp_July2019	chr3	105979872	.	G	T	intron_variant	MODIFIER	ENSMUST00000000573			Gm42890;Ovgp1	-1.2727	0.3401
A0I_500545_T_DNA_AllSomatMut_Exp_July2019	chr3	106025034	.	T	A	upstream_gene_variant	MODIFIER	ENSMUST00000054973			Chil5	-2.6993	0.0538
A0I_500545_T_DNA_AllSomatMut_Exp_July2019	chr3	106025036	.	G	T	upstream_gene_variant	MODIFIER	ENSMUST00000054973			Chil5	-2.6993	0.0538
A0I_500545_T_DNA_AllSomatMut_Exp_July2019	chr3	106090942	.	G	A	upstream_gene_variant	MODIFIER	ENSMUST00000196905
A0I_500545_T_DNA_AllSomatMut_Exp_July2019	chr3	106128979	.	G	T	missense_variant	MODERATE	ENSMUST00000079132	G292W	Ggg/Tgg	Chia1	-3.3219	0
A0I_500545_T_DNA_AllSomatMut_Exp_July2019	chr3	106211513	.	G	T	intron_variant	MODIFIER	ENSMUST00000082219			Chil4	-3.3219	0
A0I_500545_T_DNA_AllSomatMut_Exp_July2019	chr3	106299521	.	C	A	intron_variant&non_coding_transcript_variant	MODIFIER	ENSMUST00000197160			Gm6522	-3.3219	0
A0I_500545_T_DNA_AllSomatMut_Exp_July2019	chr3	107104809	.	T	G	missense_variant	MODERATE	ENSMUST00000038695	F235L	ttT/ttG	Kcna2	-3.2582	0.0045
A0I_500545_T_DNA_AllSomatMut_Exp_July2019	chr3	107112829	.	G	T	3_prime_UTR_variant	MODIFIER	ENSMUST00000038695			Kcna2	-3.2582	0.0045
A0I_500545_T_DNA_AllSomatMut_Exp_July2019	chr3	107113208	.	C	A	3_prime_UTR_variant	MODIFIER	ENSMUST00000038695			Kcna2	-3.2582	0.0045
A0I_500545_T_DNA_AllSomatMut_Exp_July2019	chr3	107212838	.	G	T	missense_variant	MODERATE	ENSMUST00000029504	P315H	cCc/cAc	Cym	-3.3219	0
A0I_500545_T_DNA_AllSomatMut_Exp_July2019	chr3	107215901	.	G	T	intron_variant	MODIFIER	ENSMUST00000029504			Cym	-3.3219	0
A0I_500545_T_DNA_AllSomatMut_Exp_July2019	chr3	107219689	.	T	C	missense_variant	MODERATE	ENSMUST00000029504	E50G	gAg/gGg	Cym	-3.3219	0
A0I_500545_T_DNA_AllSomatMut_Exp_July2019	chr3	107219691	.	G	C	stop_gained	HIGH	ENSMUST00000029504	Y49*	taC/taG	Cym	-3.3219	0
A0I_500545_T_DNA_AllSomatMut_Exp_July2019	chr3	107330879	.	T	G	synonymous_variant	LOW	ENSMUST00000061772		acA/acC	Rbm15	2.2619	4.6856
A0I_500545_T_DNA_AllSomatMut_Exp_July2019	chr3	107473600	.	G	T	missense_variant	MODERATE	ENSMUST00000029499	L527M	Ctg/Atg	Slc6a17	-2.7277	0.0509
A0I_500545_T_DNA_AllSomatMut_Exp_July2019	chr3	107493889	.	G	T	intron_variant	MODIFIER	ENSMUST00000029499			Slc6a17	-2.7277	0.0509
A0I_500545_T_DNA_AllSomatMut_Exp_July2019	chr3	107500704	.	G	A	5_prime_UTR_variant	MODIFIER	ENSMUST00000029499			Slc6a17	-2.7277	0.0509
A0I_500545_T_DNA_AllSomatMut_Exp_July2019	chr3	107618456	.	C	A	intron_variant	MODIFIER	ENSMUST00000064759			Strip1	4.0537	16.4692
A0I_500545_T_DNA_AllSomatMut_Exp_July2019	chr3	107672055	.	C	G	missense_variant	MODERATE	ENSMUST00000029490	W221S	tGg/tCg	Ahcyl1	5.2466	37.7789
A0I_500545_T_DNA_AllSomatMut_Exp_July2019	chr3	107883738	.	T	A	intron_variant	MODIFIER	ENSMUST00000037375			Eps8l3	-3.023	0.023
A0I_500545_T_DNA_AllSomatMut_Exp_July2019	chr3	107908611	.	C	A	intron_variant&non_coding_transcript_variant	MODIFIER	ENSMUST00000200276			Gm9515	-3.3219	0
A0I_500545_T_DNA_AllSomatMut_Exp_July2019	chr3	107927108	.	A	C	intron_variant	MODIFIER	ENSMUST00000004137			Gstm7	0.2416	1.0799
A0I_500545_T_DNA_AllSomatMut_Exp_July2019	chr3	107941206	.	A	C	missense_variant	MODERATE	ENSMUST00000106681	W113G	Tgg/Ggg	Gstm6	-2.7824	0.0453
A0I_500545_T_DNA_AllSomatMut_Exp_July2019	chr3	107942488	.	A	T	non_coding_transcript_exon_variant	MODIFIER	ENSMUST00000106680			Gstm6	-2.7824	0.0453
A0I_500545_T_DNA_AllSomatMut_Exp_July2019	chr3	107964338	.	C	A	intron_variant	MODIFIER	ENSMUST00000004136			Gstm3	-3.3219	0
A0I_500545_T_DNA_AllSomatMut_Exp_July2019	chr3	108014803	.	T	G	missense_variant	MODERATE	ENSMUST00000004140	K173Q	Aag/Cag	Gstm1	5.978	62.789
A0I_500545_T_DNA_AllSomatMut_Exp_July2019	chr3	108019905	.	G	T	upstream_gene_variant	MODIFIER	ENSMUST00000004140			Gm12498;Gm12502	-3.3219	0
A0I_500545_T_DNA_AllSomatMut_Exp_July2019	chr3	108043446	.	C	T	intron_variant	MODIFIER	ENSMUST00000029489			Gstm4	2.2505	4.6481
A0I_500545_T_DNA_AllSomatMut_Exp_July2019	chr3	108080016	.	C	A	intron_variant	MODIFIER	ENSMUST00000078912			Ampd2	3.7156	13.0081
A0I_500545_T_DNA_AllSomatMut_Exp_July2019	chr3	108095466	.	C	G	synonymous_variant	LOW	ENSMUST00000058669		ccC/ccG	Gnat2	-1.3539	0.2906
A0I_500545_T_DNA_AllSomatMut_Exp_July2019	chr3	108203841	.	T	A	missense_variant	MODERATE	ENSMUST00000102633	S495C	Agc/Tgc	Atxn7l2	2.4947	5.5235
A0I_500545_T_DNA_AllSomatMut_Exp_July2019	chr3	108331899	.	G	T	intron_variant	MODIFIER	ENSMUST00000102632			Sort1	0.9589	1.8396
A0I_500545_T_DNA_AllSomatMut_Exp_July2019	chr3	108334798	.	C	A	intron_variant	MODIFIER	ENSMUST00000102632			Sort1	0.9589	1.8396
A0I_500545_T_DNA_AllSomatMut_Exp_July2019	chr3	108338727	.	G	A	intron_variant	MODIFIER	ENSMUST00000102632			Sort1	0.9589	1.8396
A0I_500545_T_DNA_AllSomatMut_Exp_July2019	chr3	108374651	.	G	C	intron_variant	MODIFIER	ENSMUST00000090563			Mybphl	-3.3219	0
A0I_500545_T_DNA_AllSomatMut_Exp_July2019	chr3	108393488	.	C	A	missense_variant	MODERATE	ENSMUST00000090558	K2783N	aaG/aaT	Celsr2	-2.5024	0.0763
A0I_500545_T_DNA_AllSomatMut_Exp_July2019	chr3	108394119	.	A	C	intron_variant	MODIFIER	ENSMUST00000090558			Celsr2	-2.5024	0.0763
A0I_500545_T_DNA_AllSomatMut_Exp_July2019	chr3	108394883	.	A	T	splice_donor_variant	HIGH	ENSMUST00000090558			Celsr2	-2.5024	0.0763
A0I_500545_T_DNA_AllSomatMut_Exp_July2019	chr3	108397561	.	C	A	missense_variant	MODERATE	ENSMUST00000090558	R2191L	cGt/cTt	Celsr2	-2.5024	0.0763
A0I_500545_T_DNA_AllSomatMut_Exp_July2019	chr3	108404375	.	C	T	synonymous_variant	LOW	ENSMUST00000090558		caG/caA	Celsr2	-2.5024	0.0763
A0I_500545_T_DNA_AllSomatMut_Exp_July2019	chr3	108406725	.	C	G	intron_variant	MODIFIER	ENSMUST00000090558			Celsr2	-2.5024	0.0763
A0I_500545_T_DNA_AllSomatMut_Exp_July2019	chr3	108414321	.	C	G	missense_variant	MODERATE	ENSMUST00000090558	D392H	Gat/Cat	Celsr2	-2.5024	0.0763
A0I_500545_T_DNA_AllSomatMut_Exp_July2019	chr3	108414779	.	C	T	missense_variant	MODERATE	ENSMUST00000090558	G239D	gGt/gAt	Celsr2	-2.5024	0.0763
A0I_500545_T_DNA_AllSomatMut_Exp_July2019	chr3	108437579	.	C	A	upstream_gene_variant	MODIFIER	ENSMUST00000158563			Sars	6.0932	68.0158
A0I_500545_T_DNA_AllSomatMut_Exp_July2019	chr3	108536514	.	G	T	upstream_gene_variant	MODIFIER	ENSMUST00000029485			5330417C22Rik;1700013F07Rik	-3.2903	0.00225
A0I_500545_T_DNA_AllSomatMut_Exp_July2019	chr3	108624606	.	G	C	missense_variant	MODERATE	ENSMUST00000051145	R436P	cGg/cCg	Wdr47	0.9604	1.8417
A0I_500545_T_DNA_AllSomatMut_Exp_July2019	chr3	108752260	.	C	A	missense_variant	MODERATE	ENSMUST00000133931	P197T	Ccc/Acc	Aknad1	-2.4856	0.0784
A0I_500545_T_DNA_AllSomatMut_Exp_July2019	chr3	109102796	.	G	T	missense_variant	MODERATE	ENSMUST00000029478	A204S	Gcg/Tcg	Slc25a54	-3.3219	0
A0I_500545_T_DNA_AllSomatMut_Exp_July2019	chr3	109838970	.	G	T	intron_variant	MODIFIER	ENSMUST00000072596			Ntng1	-3.0622	0.0197
A0I_500545_T_DNA_AllSomatMut_Exp_July2019	chr3	113147972	.	C	A	intron_variant&non_coding_transcript_variant	MODIFIER	ENSMUST00000120184			Amy2b	-3.3219	0
A0I_500545_T_DNA_AllSomatMut_Exp_July2019	chr3	113561730	.	G	T	downstream_gene_variant	MODIFIER	ENSMUST00000142505			Amy1	-2.6524	0.0589
A0I_500545_T_DNA_AllSomatMut_Exp_July2019	chr3	113854820	.	C	A	non_coding_transcript_exon_variant	MODIFIER	ENSMUST00000197877			Gm18163	-3.3219	0
A0I_500545_T_DNA_AllSomatMut_Exp_July2019	chr3	114194114	.	T	G	synonymous_variant	LOW	ENSMUST00000092155		ccT/ccG	Col11a1	2.2446	4.6287
A0I_500545_T_DNA_AllSomatMut_Exp_July2019	chr3	115926698	.	G	T	stop_gained&splice_region_variant	HIGH	ENSMUST00000043342	G178*	Gga/Tga	Dph5	2.8476	7.0818
A0I_500545_T_DNA_AllSomatMut_Exp_July2019	chr3	117322638	.	G	T	synonymous_variant	LOW	ENSMUST00000061071		cgC/cgA	Plppr4	-2.8707	0.0366
A0I_500545_T_DNA_AllSomatMut_Exp_July2019	chr3	117323310	.	C	G	intron_variant	MODIFIER	ENSMUST00000061071			Plppr4	-2.8707	0.0366
A0I_500545_T_DNA_AllSomatMut_Exp_July2019	chr3	117801113	.	T	A	intron_variant	MODIFIER	ENSMUST00000029639			Snx7	4.8338	28.3549
A0I_500545_T_DNA_AllSomatMut_Exp_July2019	chr3	119065115	.	C	A	intron_variant	MODIFIER	ENSMUST00000039177			Dpyd	-2.5577	0.0697
A0I_500545_T_DNA_AllSomatMut_Exp_July2019	chr3	119709576	.	C	A	non_coding_transcript_exon_variant	MODIFIER	ENSMUST00000196114			Gm4332	5.3087	39.4447
A0I_500545_T_DNA_AllSomatMut_Exp_July2019	chr3	121156108	.	G	T	3_prime_UTR_variant	MODIFIER	ENSMUST00000039761			Rwdd3	0.5401	1.351
A0I_500545_T_DNA_AllSomatMut_Exp_July2019	chr3	121278041	.	G	T	intron_variant	MODIFIER	ENSMUST00000135818			Tmem56;Gm30517	-2.5899	0.08775
A0I_500545_T_DNA_AllSomatMut_Exp_July2019	chr3	121679713	.	A	C	intron_variant	MODIFIER	ENSMUST00000098646			4930432M17Rik	-3.3219	0
A0I_500545_T_DNA_AllSomatMut_Exp_July2019	chr3	122062613	.	G	T	missense_variant	MODERATE	ENSMUST00000013995	A162S	Gcg/Tcg	Abca4	-1.5447	0.2422
A0I_500545_T_DNA_AllSomatMut_Exp_July2019	chr3	122137200	.	C	A	intron_variant	MODIFIER	ENSMUST00000013995			Abca4;Gm43158	-2.4333	0.1211
A0I_500545_T_DNA_AllSomatMut_Exp_July2019	chr3	122138508	.	G	C	missense_variant	MODERATE	ENSMUST00000013995	W1478C	tgG/tgC	Abca4;Gm43158	-2.4333	0.1211
A0I_500545_T_DNA_AllSomatMut_Exp_July2019	chr3	122794392	.	G	C	intron_variant	MODIFIER	ENSMUST00000066728			Pde5a;4930447N08Rik	-1.12085	0.66755
A0I_500545_T_DNA_AllSomatMut_Exp_July2019	chr3	122804555	.	G	T	synonymous_variant	LOW	ENSMUST00000066728		ctG/ctT	Pde5a	0.4704	1.2826
A0I_500545_T_DNA_AllSomatMut_Exp_July2019	chr3	122862462	.	C	G	downstream_gene_variant	MODIFIER	ENSMUST00000066728
A0I_500545_T_DNA_AllSomatMut_Exp_July2019	chr3	122961240	.	G	GGA	frameshift_variant	HIGH	ENSMUST00000197934	-188-189X	-/TC	Usp53	0.8861	1.7443
A0I_500545_T_DNA_AllSomatMut_Exp_July2019	chr3	123079699	.	C	A	3_prime_UTR_variant	MODIFIER	ENSMUST00000106426			Synpo2	1.972	3.8145
A0I_500545_T_DNA_AllSomatMut_Exp_July2019	chr3	123482694	.	T	A	missense_variant	MODERATE	ENSMUST00000029603	V324E	gTg/gAg	Prss12	-1.3908	0.2807
A0I_500545_T_DNA_AllSomatMut_Exp_July2019	chr3	124321556	.	G	T	missense_variant	MODERATE	ENSMUST00000058994	G122W	Ggg/Tgg	Tram1l1	-0.12	0.8184
A0I_500545_T_DNA_AllSomatMut_Exp_July2019	chr3	124322602	.	G	T	3_prime_UTR_variant	MODIFIER	ENSMUST00000058994			Tram1l1	-0.12	0.8184
A0I_500545_T_DNA_AllSomatMut_Exp_July2019	chr3	124419852	.	T	A	missense_variant	MODERATE	ENSMUST00000029598	Q53H	caA/caT	1700006A11Rik	-3.3219	0
A0I_500545_T_DNA_AllSomatMut_Exp_July2019	chr3	124578372	.	G	T	intron_variant	MODIFIER	ENSMUST00000047110			1700003H04Rik	-3.3219	0
A0I_500545_T_DNA_AllSomatMut_Exp_July2019	chr3	124588858	.	A	T	non_coding_transcript_exon_variant	MODIFIER	ENSMUST00000196790			Gm9379	-3.3219	0
A0I_500545_T_DNA_AllSomatMut_Exp_July2019	chr3	125561314	.	G	GA	intron_variant	MODIFIER	ENSMUST00000144344			Ndst4	-3.3219	0
A0I_500545_T_DNA_AllSomatMut_Exp_July2019	chr3	126955958	.	C	A	missense_variant	MODERATE	ENSMUST00000044443	R474L	cGg/cTg	Ank2	0.3144	1.1409
A0I_500545_T_DNA_AllSomatMut_Exp_July2019	chr3	126982105	.	C	A	intron_variant	MODIFIER	ENSMUST00000044443			Ank2	0.3144	1.1409
A0I_500545_T_DNA_AllSomatMut_Exp_July2019	chr3	127013360	.	T	G	intron_variant	MODIFIER	ENSMUST00000182064			Ank2	0.3144	1.1409
A0I_500545_T_DNA_AllSomatMut_Exp_July2019	chr3	127546769	.	C	A	missense_variant	MODERATE	ENSMUST00000029588	G140V	gGg/gTg	Larp7	3.8158	13.9511
A0I_500545_T_DNA_AllSomatMut_Exp_July2019	chr3	127561646	.	G	C	missense_variant	MODERATE	ENSMUST00000043108	V174L	Gtg/Ctg	Zgrf1	0.3406	1.1636
A0I_500545_T_DNA_AllSomatMut_Exp_July2019	chr3	127584203	.	G	C	intron_variant	MODIFIER	ENSMUST00000043108			Zgrf1	0.3406	1.1636
A0I_500545_T_DNA_AllSomatMut_Exp_July2019	chr3	127633952	.	G	C	missense_variant	MODERATE	ENSMUST00000029587	R75P	cGg/cCg	Neurog2	-3.3219	0
A0I_500545_T_DNA_AllSomatMut_Exp_July2019	chr3	128040043	.	C	A	non_coding_transcript_exon_variant	MODIFIER	ENSMUST00000098625			Gm10650	-3.3219	0
A0I_500545_T_DNA_AllSomatMut_Exp_July2019	chr3	129280744	.	G	T	missense_variant	MODERATE	ENSMUST00000029658	D748E	gaC/gaA	Enpep	-1.2338	0.3245
A0I_500545_T_DNA_AllSomatMut_Exp_July2019	chr3	129281622	.	T	A	synonymous_variant	LOW	ENSMUST00000029658		ccA/ccT	Enpep	-1.2338	0.3245
A0I_500545_T_DNA_AllSomatMut_Exp_July2019	chr3	129681279	.	G	T	intron_variant	MODIFIER	ENSMUST00000029653			Egf	-1.5015	0.2526
A0I_500545_T_DNA_AllSomatMut_Exp_July2019	chr3	129754838	.	C	G	missense_variant	MODERATE	ENSMUST00000029653	E43Q	Gag/Cag	Egf;6330410L21Rik	-2.4117	0.1263
A0I_500545_T_DNA_AllSomatMut_Exp_July2019	chr3	130474837	.	C	G	synonymous_variant	LOW	ENSMUST00000106353		gcC/gcG	Col25a1	-3.2254	0.0069
A0I_500545_T_DNA_AllSomatMut_Exp_July2019	chr3	130535490	.	G	C	intron_variant	MODIFIER	ENSMUST00000080335			Col25a1	-3.2254	0.0069
A0I_500545_T_DNA_AllSomatMut_Exp_July2019	chr3	130591561	.	T	A	intron_variant	MODIFIER	ENSMUST00000080335			Col25a1	-3.2254	0.0069
A0I_500545_T_DNA_AllSomatMut_Exp_July2019	chr3	130591563	.	G	A	intron_variant	MODIFIER	ENSMUST00000080335			Col25a1	-3.2254	0.0069
A0I_500545_T_DNA_AllSomatMut_Exp_July2019	chr3	130630764	.	C	A	intron_variant	MODIFIER	ENSMUST00000072271			Etnppl	-3.0875	0.0176
A0I_500545_T_DNA_AllSomatMut_Exp_July2019	chr3	131111746	.	C	A	intron_variant	MODIFIER	ENSMUST00000029611			Gm43352;Lef1	-1.63205	0.4022
A0I_500545_T_DNA_AllSomatMut_Exp_July2019	chr3	132931499	.	A	T	intron_variant	MODIFIER	ENSMUST00000042729			Npnt	2.5351	5.6835
A0I_500545_T_DNA_AllSomatMut_Exp_July2019	chr3	133176575	.	C	G	intron_variant	MODIFIER	ENSMUST00000147041			Arhgef38	-3.3219	0
A0I_500545_T_DNA_AllSomatMut_Exp_July2019	chr3	135485605	.	C	CG	upstream_gene_variant	MODIFIER	ENSMUST00000029814
A0I_500545_T_DNA_AllSomatMut_Exp_July2019	chr3	135590386	.	C	A	missense_variant	MODERATE	ENSMUST00000029812	G836V	gGt/gTt	Nfkb1	5.355	40.7366
A0I_500545_T_DNA_AllSomatMut_Exp_July2019	chr3	135826615	.	G	T	synonymous_variant	LOW	ENSMUST00000029810		ctG/ctT	Slc39a8	1.2175	2.2204
A0I_500545_T_DNA_AllSomatMut_Exp_July2019	chr3	135963542	.	G	C	non_coding_transcript_exon_variant	MODIFIER	ENSMUST00000196772			Gm31243;Gm43602	-3.3219	0
A0I_500545_T_DNA_AllSomatMut_Exp_July2019	chr3	136326026	.	C	T	5_prime_UTR_variant	MODIFIER	ENSMUST00000041577			Bank1	-0.6828	0.5218
A0I_500545_T_DNA_AllSomatMut_Exp_July2019	chr3	137341183	.	G	T	5_prime_UTR_variant	MODIFIER	ENSMUST00000119475			Emcn	4.3877	20.7854
A0I_500545_T_DNA_AllSomatMut_Exp_July2019	chr3	137865351	.	G	T	intron_variant	MODIFIER	ENSMUST00000041045			H2afz	9.3674	658.901
A0I_500545_T_DNA_AllSomatMut_Exp_July2019	chr3	138103065	.	G	T	intron_variant	MODIFIER	ENSMUST00000029805			Mttp	0.836	1.6814
A0I_500545_T_DNA_AllSomatMut_Exp_July2019	chr3	138116206	.	G	T	intron_variant	MODIFIER	ENSMUST00000029805			Mttp	0.836	1.6814
A0I_500545_T_DNA_AllSomatMut_Exp_July2019	chr3	138173792	.	G	A	intron_variant	MODIFIER	ENSMUST00000012186			4930579F01Rik	-3.3219	0
A0I_500545_T_DNA_AllSomatMut_Exp_July2019	chr3	138450796	.	A	C	intron_variant	MODIFIER	ENSMUST00000005964			Adh5	5.9212	60.362
A0I_500545_T_DNA_AllSomatMut_Exp_July2019	chr3	138742796	.	G	C	intron_variant	MODIFIER	ENSMUST00000029800			Tspan5	3.7431	13.2605
A0I_500545_T_DNA_AllSomatMut_Exp_July2019	chr3	139232322	.	C	T	intron_variant	MODIFIER	ENSMUST00000062306			Stpg2	-3.3219	0
A0I_500545_T_DNA_AllSomatMut_Exp_July2019	chr3	139306400	.	G	T	intron_variant	MODIFIER	ENSMUST00000062306			Stpg2	-3.3219	0
A0I_500545_T_DNA_AllSomatMut_Exp_July2019	chr3	139522742	.	A	C	intron_variant	MODIFIER	ENSMUST00000062306			Stpg2	-3.3219	0
A0I_500545_T_DNA_AllSomatMut_Exp_July2019	chr3	142245149	.	G	A	intron_variant	MODIFIER	ENSMUST00000029941			Pdlim5	5.1003	34.1276
A0I_500545_T_DNA_AllSomatMut_Exp_July2019	chr3	142309523	.	C	A	intron_variant	MODIFIER	ENSMUST00000029941			Pdlim5	5.1003	34.1276
A0I_500545_T_DNA_AllSomatMut_Exp_July2019	chr3	142309524	.	T	A	intron_variant	MODIFIER	ENSMUST00000029941			Pdlim5	5.1003	34.1276
A0I_500545_T_DNA_AllSomatMut_Exp_July2019	chr3	142538935	.	G	A	intron_variant	MODIFIER	ENSMUST00000045097			Gbp7	4.643	24.8291
A0I_500545_T_DNA_AllSomatMut_Exp_July2019	chr3	142566526	.	G	T	missense_variant	MODERATE	ENSMUST00000029935	C263F	tGt/tTt	Gbp3	5.5119	45.4273
A0I_500545_T_DNA_AllSomatMut_Exp_July2019	chr3	142569044	.	G	T	downstream_gene_variant	MODIFIER	ENSMUST00000128609			Gbp3	5.5119	45.4273
A0I_500545_T_DNA_AllSomatMut_Exp_July2019	chr3	142603438	.	G	C	intron_variant	MODIFIER	ENSMUST00000029936			Gbp2b	6.0678	66.8302
A0I_500545_T_DNA_AllSomatMut_Exp_July2019	chr3	142606684	.	C	T	intron_variant	MODIFIER	ENSMUST00000029936			Gbp2b	6.0678	66.8302
A0I_500545_T_DNA_AllSomatMut_Exp_July2019	chr3	142608278	.	G	T	stop_gained	HIGH	ENSMUST00000029936	E440*	Gag/Tag	Gbp2b	6.0678	66.8302
A0I_500545_T_DNA_AllSomatMut_Exp_July2019	chr3	144805874	.	G	A	stop_gained	HIGH	ENSMUST00000029929	R587*	Cga/Tga	Clca3a2	-2.4019	0.089
A0I_500545_T_DNA_AllSomatMut_Exp_July2019	chr3	144806671	.	TC	T	intron_variant	MODIFIER	ENSMUST00000029929			Clca3a2	-2.4019	0.089
A0I_500545_T_DNA_AllSomatMut_Exp_July2019	chr3	144817719	.	G	T	intron_variant	MODIFIER	ENSMUST00000029929			Clca3a2	-2.4019	0.089
A0I_500545_T_DNA_AllSomatMut_Exp_July2019	chr3	144846630	.	G	T	intron_variant	MODIFIER	ENSMUST00000159989			Clca3b	-3.3219	0
A0I_500545_T_DNA_AllSomatMut_Exp_July2019	chr3	144847082	.	G	T	intron_variant	MODIFIER	ENSMUST00000159989			Clca3b	-3.3219	0
A0I_500545_T_DNA_AllSomatMut_Exp_July2019	chr3	144864313	.	G	T	intron_variant&non_coding_transcript_variant	MODIFIER	ENSMUST00000200595			Clca4c-ps	-3.3219	0
A0I_500545_T_DNA_AllSomatMut_Exp_July2019	chr3	144872264	.	G	T	non_coding_transcript_exon_variant	MODIFIER	ENSMUST00000200595			Clca4c-ps	-3.3219	0
A0I_500545_T_DNA_AllSomatMut_Exp_July2019	chr3	144877520	.	A	T	downstream_gene_variant	MODIFIER	ENSMUST00000098551			Clca4c-ps	-3.3219	0
A0I_500545_T_DNA_AllSomatMut_Exp_July2019	chr3	144879357	.	C	G	non_coding_transcript_exon_variant	MODIFIER	ENSMUST00000098551			Clca4c-ps	-3.3219	0
A0I_500545_T_DNA_AllSomatMut_Exp_July2019	chr3	144912143	.	C	A	missense_variant	MODERATE	ENSMUST00000098549	S733I	aGc/aTc	Clca4b	-3.3219	0
A0I_500545_T_DNA_AllSomatMut_Exp_July2019	chr3	144927106	.	C	T	intron_variant	MODIFIER	ENSMUST00000098549			Clca4b	-3.3219	0
A0I_500545_T_DNA_AllSomatMut_Exp_July2019	chr3	144953965	.	C	T	non_coding_transcript_exon_variant	MODIFIER	ENSMUST00000136170			Gm16233;Clca4a	-3.3219	0
A0I_500545_T_DNA_AllSomatMut_Exp_July2019	chr3	145099006	.	G	C	5_prime_UTR_variant	MODIFIER	ENSMUST00000040465			Clca2	0.1617	1.0163
A0I_500545_T_DNA_AllSomatMut_Exp_July2019	chr3	145135773	.	A	C	intron_variant	MODIFIER	ENSMUST00000029920			Odf2l	2.7337	6.537
A0I_500545_T_DNA_AllSomatMut_Exp_July2019	chr3	145337863	.	G	T	splice_donor_variant	HIGH	ENSMUST00000029848			Col24a1	-0.1871	0.7766
A0I_500545_T_DNA_AllSomatMut_Exp_July2019	chr3	145600540	.	G	T	missense_variant	MODERATE	ENSMUST00000098534	V435L	Gtg/Ttg	Znhit6	3.721	13.0575
A0I_500545_T_DNA_AllSomatMut_Exp_July2019	chr3	146001736	.	G	T	missense_variant	MODERATE	ENSMUST00000039517	D744Y	Gac/Tac	Syde2	1.2262	2.2344
A0I_500545_T_DNA_AllSomatMut_Exp_July2019	chr3	146083009	.	G	T	synonymous_variant	LOW	ENSMUST00000160285		ctC/ctA	Wdr63	-1.7191	0.2033
A0I_500545_T_DNA_AllSomatMut_Exp_July2019	chr3	146124645	.	G	T	intron_variant	MODIFIER	ENSMUST00000039450			Mcoln3	-2.6332	0.0611
A0I_500545_T_DNA_AllSomatMut_Exp_July2019	chr3	146748099	.	G	A	intron_variant	MODIFIER	ENSMUST00000005164			Prkacb	4.9534	30.8126
A0I_500545_T_DNA_AllSomatMut_Exp_July2019	chr3	151439062	.	G	A	intron_variant	MODIFIER	ENSMUST00000046977			Adgrl4	2.5241	5.6396
A0I_500545_T_DNA_AllSomatMut_Exp_July2019	chr3	151762649	.	C	G	intron_variant	MODIFIER	ENSMUST00000046739			Ifi44l	3.7965	13.764
A0I_500545_T_DNA_AllSomatMut_Exp_July2019	chr3	152102541	.	C	A	intron_variant	MODIFIER	ENSMUST00000046614			Gipc2	-1.6629	0.2153
A0I_500545_T_DNA_AllSomatMut_Exp_July2019	chr3	152102752	.	T	A	intron_variant	MODIFIER	ENSMUST00000046614			Gipc2	-1.6629	0.2153
A0I_500545_T_DNA_AllSomatMut_Exp_July2019	chr3	152102753	.	G	A	intron_variant	MODIFIER	ENSMUST00000046614			Gipc2	-1.6629	0.2153
A0I_500545_T_DNA_AllSomatMut_Exp_July2019	chr3	152128258	.	G	T	intron_variant	MODIFIER	ENSMUST00000046614			Gipc2	-1.6629	0.2153
A0I_500545_T_DNA_AllSomatMut_Exp_July2019	chr3	152213995	.	G	A	missense_variant	MODERATE	ENSMUST00000106121	G43S	Ggt/Agt	Fubp1	4.9524	30.7928
A0I_500545_T_DNA_AllSomatMut_Exp_July2019	chr3	152221950	.	G	C	intron_variant	MODIFIER	ENSMUST00000106121			Fubp1	4.9524	30.7928
A0I_500545_T_DNA_AllSomatMut_Exp_July2019	chr3	152333770	.	T	G	intron_variant	MODIFIER	ENSMUST00000068243			Miga1	1.594	2.9123
A0I_500545_T_DNA_AllSomatMut_Exp_July2019	chr3	153866328	.	C	T	missense_variant	MODERATE	ENSMUST00000005630	S805N	aGc/aAc	Msh4	-3.3219	0
A0I_500545_T_DNA_AllSomatMut_Exp_July2019	chr3	154257986	.	G	A	intron_variant	MODIFIER	ENSMUST00000089948			Slc44a5	-2.994	0.0255
A0I_500545_T_DNA_AllSomatMut_Exp_July2019	chr3	154259120	.	G	T	intron_variant	MODIFIER	ENSMUST00000089948			Slc44a5	-2.994	0.0255
A0I_500545_T_DNA_AllSomatMut_Exp_July2019	chr3	154265694	.	G	A	intron_variant	MODIFIER	ENSMUST00000089948			Slc44a5	-2.994	0.0255
A0I_500545_T_DNA_AllSomatMut_Exp_July2019	chr3	154324708	.	C	A	intron_variant	MODIFIER	ENSMUST00000177846			Lhx8	4.587	23.8807
A0I_500545_T_DNA_AllSomatMut_Exp_July2019	chr3	154621864	.	G	C	intron_variant	MODIFIER	ENSMUST00000029850			Cryz	3.8024	13.821
A0I_500545_T_DNA_AllSomatMut_Exp_July2019	chr3	154711266	.	C	G	5_prime_UTR_variant	MODIFIER	ENSMUST00000051862			Erich3;Gm20389	-3.25665	0.00475
A0I_500545_T_DNA_AllSomatMut_Exp_July2019	chr3	154786717	.	G	T	3_prime_UTR_variant	MODIFIER	ENSMUST00000064076			Tnni3k	-1.7234	0.2024
A0I_500545_T_DNA_AllSomatMut_Exp_July2019	chr3	157160662	.	C	G	missense_variant	MODERATE	ENSMUST00000041425	Q283E	Cag/Gag	Negr1	-2.8348	0.0401
A0I_500545_T_DNA_AllSomatMut_Exp_July2019	chr3	157926762	.	C	A	upstream_gene_variant	MODIFIER	ENSMUST00000118539			1810013D15Rik	-3.3219	0
A0I_500545_T_DNA_AllSomatMut_Exp_July2019	chr3	158054820	.	G	T	missense_variant	MODERATE	ENSMUST00000072080	S367I	aGc/aTc	Lrrc40	3.7554	13.3745
A0I_500545_T_DNA_AllSomatMut_Exp_July2019	chr3	158161576	.	G	T	missense_variant	MODERATE	ENSMUST00000106044	P843T	Cct/Act	Lrrc7	-3.3219	0
A0I_500545_T_DNA_AllSomatMut_Exp_July2019	chr4	3212331	.	G	A	intergenic_variant	MODIFIER
A0I_500545_T_DNA_AllSomatMut_Exp_July2019	chr4	3583594	.	G	A	intron_variant	MODIFIER	ENSMUST00000052712			Tgs1	2.8992	7.3436
A0I_500545_T_DNA_AllSomatMut_Exp_July2019	chr4	3589031	.	G	C	intron_variant	MODIFIER	ENSMUST00000052712			Tgs1	2.8992	7.3436
A0I_500545_T_DNA_AllSomatMut_Exp_July2019	chr4	5854500	.	G	T	downstream_gene_variant	MODIFIER	ENSMUST00000120208			Fam110b	2.1646	4.3736
A0I_500545_T_DNA_AllSomatMut_Exp_July2019	chr4	6842260	.	T	A	intron_variant	MODIFIER	ENSMUST00000039987			Tox	-1.2624	0.3161
A0I_500545_T_DNA_AllSomatMut_Exp_July2019	chr4	6842261	.	G	T	intron_variant	MODIFIER	ENSMUST00000039987			Tox	-1.2624	0.3161
A0I_500545_T_DNA_AllSomatMut_Exp_July2019	chr4	9604510	.	T	C	downstream_gene_variant	MODIFIER	ENSMUST00000152058			Asph	5.6417	49.713
A0I_500545_T_DNA_AllSomatMut_Exp_July2019	chr4	9823479	.	C	A	downstream_gene_variant	MODIFIER	ENSMUST00000124122
A0I_500545_T_DNA_AllSomatMut_Exp_July2019	chr4	9823480	.	C	A	downstream_gene_variant	MODIFIER	ENSMUST00000124122
A0I_500545_T_DNA_AllSomatMut_Exp_July2019	chr4	9917307	.	C	T	non_coding_transcript_exon_variant	MODIFIER	ENSMUST00000120570			4930448K20Rik	-3.3219	0
A0I_500545_T_DNA_AllSomatMut_Exp_July2019	chr4	10657461	.	C	A	intron_variant&non_coding_transcript_variant	MODIFIER	ENSMUST00000145856			1700123O12Rik	-3.3219	0
A0I_500545_T_DNA_AllSomatMut_Exp_July2019	chr4	10946938	.	GT	G	non_coding_transcript_exon_variant	MODIFIER	ENSMUST00000117608			Rps11-ps3	-3.3219	0
A0I_500545_T_DNA_AllSomatMut_Exp_July2019	chr4	11253956	.	C	A	intron_variant	MODIFIER	ENSMUST00000044616			Ints8	4.2174	18.4604
[truncated: 624,551+ more rows]
