# Supplementary material for: Single cell analysis reveals distinct immune landscapes in transplant and primary sarcomas that determine response or resistance to immunotherapy
Source: Nat Commun. 2020 Dec 17;11:6410. doi: 10.1038/s41467-020-19917-0 (PMC7746723; doi:10.1038/s41467-020-19917-0)
Supplement: Supplementary file 11 — Source Data [file 41467_2020_19917_MOESM11_ESM.xlsx]

## Sheet: Figure 1A
Mouse ID	Start Date	End Date	Treatment	RT	Event (Survival after Treatment)
500528	1-Dec-2017	29-Dec-2017	Isotype for PD-1 + Isotype for CD8	0 Gy	1
405539	22-Jan-2018	14-Feb-2018	Isotype for PD-1 + Isotype for CD8	0 Gy	1
405574	22-Jan-2018	14-Feb-2018	Isotype for PD-1 + Isotype for CD8	0 Gy	1
405555	22-Jan-2018	21-Feb-2018	Isotype for PD-1 + Isotype for CD8	0 Gy	1
405595	23-Jan-2018	21-Feb-2018	Isotype for PD-1 + Isotype for CD8	0 Gy	1
405579	26-Jan-2018	23-Feb-2018	Isotype for PD-1 + Isotype for CD8	0 Gy	1
405160	14-Dec-2017	21-Jan-2018	Isotype for PD-1 + Isotype for CD8	20 Gy	1
405476	23-Jan-2018	1-May-2018	Isotype for PD-1 + Isotype for CD8	20 Gy	0
405537	22-Jan-2018	2-Apr-2018	Isotype for PD-1 + Isotype for CD8	20 Gy	1
405541	23-Jan-2018	1-May-2018	Isotype for PD-1 + Isotype for CD8	20 Gy	0
405552	24-Jan-2018	1-May-2018	Isotype for PD-1 + Isotype for CD8	20 Gy	0
405581	22-Jan-2018	21-Mar-2018	Isotype for PD-1 + Isotype for CD8	20 Gy	1
500728	26-Jan-2018	2-Mar-2018	Isotype for PD-1 + Isotype for CD8	20 Gy	1
500732	22-Jan-2018	26-Mar-2018	Isotype for PD-1 + Isotype for CD8	20 Gy	1
520071	1-Dec-2017	31-Jan-2018	Isotype for PD-1 + Isotype for CD8	20 Gy	1
405530	23-Jan-2018	14-Feb-2018	PD-1 + Isotype for CD8	0 Gy	1
405532	24-Jan-2018	1-Apr-2018	PD-1 + Isotype for CD8	0 Gy	1
405547	22-Jan-2018	9-Feb-2018	PD-1 + Isotype for CD8	0 Gy	1
405551	26-Jan-2018	1-May-2018	PD-1 + Isotype for CD8	0 Gy	0
405572	23-Jan-2018	21-Feb-2018	PD-1 + Isotype for CD8	0 Gy	1
405576	22-Jan-2018	23-Feb-2018	PD-1 + Isotype for CD8	0 Gy	1
405591	23-Jan-2018	23-Feb-2018	PD-1 + Isotype for CD8	0 Gy	1
500735	22-Jan-2018	21-Feb-2018	PD-1 + Isotype for CD8	0 Gy	1
500730	22-Jan-2018	30-Mar-2018	PD-1 + Isotype for CD8	20 Gy	0
500480	1-Dec-2017	30-Mar-2018	PD-1 + Isotype for CD8	20 Gy	0
405477	23-Jan-2018	30-Mar-2018	PD-1 + Isotype for CD8	20 Gy	0
500733	22-Jan-2018	30-Mar-2018	PD-1 + Isotype for CD8	20 Gy	0
405538	24-Jan-2018	30-Mar-2018	PD-1 + Isotype for CD8	20 Gy	0
405571	26-Jan-2018	30-Mar-2018	PD-1 + Isotype for CD8	20 Gy	0
405592	23-Jan-2018	30-Mar-2018	PD-1 + Isotype for CD8	20 Gy	0

## Sheet: Figure 1B
Mouse ID	Start Date	End Date (Survival)	Treatment	RT	Event (Survival after Treatment)
400211	2015-12-20	2016-01-08	PD-1 (BioXCell)	0 Gy	1
400277	2015-12-22	2016-01-11	PD-1 (BioXCell)	0 Gy	1
400207	2015-12-24	2016-01-11	PD-1 (BioXCell)	0 Gy	1
400246	2015-12-27	2016-01-22	PD-1 (BioXCell)	0 Gy	1
400121	2015-12-28	2016-01-13	PD-1 (BioXCell)	0 Gy	1
400299	2015-12-28	2016-01-06	PD-1 (BioXCell)	0 Gy	1
400241	2015-12-30	2016-01-11	PD-1 (BioXCell)	0 Gy	1
400369	2015-12-30	2016-01-15	PD-1 (BioXCell)	0 Gy	1
400502	2016-01-23	2016-02-08	PD-1 (BioXCell)	0 Gy	1
400456	2016-01-24	2016-02-10	PD-1 (BioXCell)	0 Gy	1
400506	2016-01-26	2016-02-10	PD-1 (BioXCell)	0 Gy	1
400558	2016-01-26	2016-02-15	PD-1 (BioXCell)	0 Gy	1
400629	2016-02-03	2016-02-22	PD-1 (BioXCell)	0 Gy	1
400650	2016-02-03	2016-02-24	PD-1 (BioXCell)	0 Gy	1
400735	2016-02-19	2016-03-04	PD-1 (BioXCell)	0 Gy	1
400816	2016-02-21	2016-03-02	PD-1 (BioXCell)	0 Gy	1
400669	2016-02-24	2016-03-07	PD-1 (BioXCell)	0 Gy	1
400752	2016-02-25	2016-03-25	PD-1 (BioXCell)	0 Gy	1
400715	2016-02-26	2016-03-14	PD-1 (BioXCell)	0 Gy	1
400664	2016-02-29	2016-03-18	PD-1 (BioXCell)	0 Gy	1
400934	2016-03-14	2016-03-30	PD-1 (BioXCell)	0 Gy	1
400249	2015-12-20	2016-01-11	Iso for PD-1 (BioXCell)	0 Gy	1
400124	2015-12-21	2016-01-01	Iso for PD-1 (BioXCell)	0 Gy	1
400270	2015-12-24	2016-01-15	Iso for PD-1 (BioXCell)	0 Gy	1
400057	2015-12-25	2016-01-06	Iso for PD-1 (BioXCell)	0 Gy	1
400407	2015-12-26	2016-01-15	Iso for PD-1 (BioXCell)	0 Gy	1
400248	2015-12-29	2016-01-08	Iso for PD-1 (BioXCell)	0 Gy	1
400235	2015-12-30	2016-01-11	Iso for PD-1 (BioXCell)	0 Gy	1
400447	2015-12-30	2016-01-08	Iso for PD-1 (BioXCell)	0 Gy	1
400453	2016-01-11	2016-01-25	Iso for PD-1 (BioXCell)	0 Gy	1
400445	2016-01-23	2016-02-05	Iso for PD-1 (BioXCell)	0 Gy	1
400551	2016-01-24	2016-02-08	Iso for PD-1 (BioXCell)	0 Gy	1
400634	2016-01-26	2016-02-10	Iso for PD-1 (BioXCell)	0 Gy	1
400609	2016-02-03	2016-02-19	Iso for PD-1 (BioXCell)	0 Gy	1
400641	2016-02-03	2016-02-11	Iso for PD-1 (BioXCell)	0 Gy	1
400719	2016-02-11	2016-02-26	Iso for PD-1 (BioXCell)	0 Gy	1
400687	2016-02-14	2016-03-02	Iso for PD-1 (BioXCell)	0 Gy	1
400800	2016-02-22	2016-03-14	Iso for PD-1 (BioXCell)	0 Gy	1
400827	2016-02-24	2016-03-16	Iso for PD-1 (BioXCell)	0 Gy	1
400686	2016-02-25	2016-03-11	Iso for PD-1 (BioXCell)	0 Gy	1
400547	2016-02-26	2016-03-09	Iso for PD-1 (BioXCell)	0 Gy	1
					1
400128	2015-12-18	2016-01-22	PD-1 (BioXCell)	20 Gy	1
400282	2015-12-18	2016-01-29	PD-1 (BioXCell)	20 Gy	1
400275	2015-12-20	2016-01-25	PD-1 (BioXCell)	20 Gy	1
400505	2016-01-21	2016-02-26	PD-1 (BioXCell)	20 Gy	1
400620	2016-01-21	2016-03-04	PD-1 (BioXCell)	20 Gy	1
400633	2016-02-05	2016-03-14	PD-1 (BioXCell)	20 Gy	1
400644	2016-02-05	2016-03-07	PD-1 (BioXCell)	20 Gy	1
400480	2016-02-07	2016-03-11	PD-1 (BioXCell)	20 Gy	1
400624	2016-02-11	2016-03-30	PD-1 (BioXCell)	20 Gy	1
400670	2016-02-12	2016-03-14	PD-1 (BioXCell)	20 Gy	1
400600	2016-02-15	2016-04-04	PD-1 (BioXCell)	20 Gy	1
400658	2016-02-18	2016-04-04	PD-1 (BioXCell)	20 Gy	1
400828	2016-02-19	2016-03-25	PD-1 (BioXCell)	20 Gy	1
400715	2016-02-21	2016-03-21	PD-1 (BioXCell)	20 Gy	1
400718	2016-02-21	2016-04-06	PD-1 (BioXCell)	20 Gy	1
400652	2016-02-22	2016-04-06	PD-1 (BioXCell)	20 Gy	1
400645	2016-02-24	2016-04-15	PD-1 (BioXCell)	20 Gy	1
400717	2016-02-24	2016-04-04	PD-1 (BioXCell)	20 Gy	1
400684	2016-02-25	2016-04-18	PD-1 (BioXCell)	20 Gy	1
400747	2016-02-26	2016-03-25	PD-1 (BioXCell)	20 Gy	1
400819	2016-02-26	2016-04-06	PD-1 (BioXCell)	20 Gy	1
400357	2015-12-20	2016-01-22	Iso for PD-1 (BioXCell)	20 Gy	1
400305	2015-12-22	2016-01-29	Iso for PD-1 (BioXCell)	20 Gy	1
353138	2015-12-24	2016-02-03	Iso for PD-1 (BioXCell)	20 Gy	1
400405	2016-01-21	2016-02-22	Iso for PD-1 (BioXCell)	20 Gy	1
400458	2016-01-21	2016-02-29	Iso for PD-1 (BioXCell)	20 Gy	1
400607	2016-02-05	2016-03-15	Iso for PD-1 (BioXCell)	20 Gy	1
400630	2016-02-05	2016-03-18	Iso for PD-1 (BioXCell)	20 Gy	1
400637	2016-02-08	2016-03-25	Iso for PD-1 (BioXCell)	20 Gy	1
400613	2016-02-10	2016-03-11	Iso for PD-1 (BioXCell)	20 Gy	1
400825	2016-02-15	2016-03-23	Iso for PD-1 (BioXCell)	20 Gy	1
400559	2016-02-17	2016-03-21	Iso for PD-1 (BioXCell)	20 Gy	1
400711	2016-02-21	2016-04-04	Iso for PD-1 (BioXCell)	20 Gy	1
353042	2016-02-22	2016-04-11	Iso for PD-1 (BioXCell)	20 Gy	1
400639	2016-02-22	2016-03-30	Iso for PD-1 (BioXCell)	20 Gy	1
400749	2016-02-23	2016-03-18	Iso for PD-1 (BioXCell)	20 Gy	1
400799	2016-02-23	2016-03-28	Iso for PD-1 (BioXCell)	20 Gy	1
400710	2016-02-24	2016-04-04	Iso for PD-1 (BioXCell)	20 Gy	1
400699	2016-02-25	2016-03-28	Iso for PD-1 (BioXCell)	20 Gy	1
400746	2016-02-26	2016-04-06	Iso for PD-1 (BioXCell)	20 Gy	1
400792	2016-03-01	2016-04-04	Iso for PD-1 (BioXCell)	20 Gy	1
					1

## Sheet: Figure 1C
Start Date	End Date (Survival)	Treatment	RT	Event (Survival after Treatment)
31-Dec-2016	16-Jan-2017	ISO + ISO	0 Gy	1
31-Dec-2016	16-Jan-2017	ISO + ISO	0 Gy	1
31-Dec-2016	18-Jan-2017	ISO + ISO	0 Gy	1
30-Dec-2016	20-Jan-2017	ISO + ISO	0 Gy	1
31-Dec-2016	20-Jan-2017	ISO + ISO	0 Gy	1
31-Dec-2016	20-Jan-2017	ISO + ISO	0 Gy	1
30-Dec-2016	20-Jan-2017	ISO + ISO	0 Gy	1
31-Dec-2016	23-Jan-2017	ISO + ISO	0 Gy	1
31-Dec-2016	23-Jan-2017	ISO + ISO	0 Gy	1
31-Dec-2016	23-Jan-2017	ISO + ISO	0 Gy	1
1-Jan-2017	27-Jan-2017	ISO + ISO	20 Gy	1
2-Jan-2017	3-Feb-2017	ISO + ISO	20 Gy	1
3-Jan-2017	8-Feb-2017	ISO + ISO	20 Gy	1
3-Jan-2017	13-Feb-2017	ISO + ISO	20 Gy	1
29-Dec-2016	8-Apr-2017	ISO + ISO	20 Gy	0
30-Dec-2016	8-Apr-2017	ISO + ISO	20 Gy	0
30-Dec-2016	8-Apr-2017	ISO + ISO	20 Gy	0
1-Jan-2017	8-Apr-2017	ISO + ISO	20 Gy	0
1-Jan-2017	8-Apr-2017	ISO + ISO	20 Gy	0
3-Jan-2017	8-Apr-2017	ISO + ISO	20 Gy	0
1-Jan-2017	20-Jan-2017	PD1 + CTLA4	0 Gy	1
1-Jan-2017	27-Jan-2017	PD1 + CTLA4	0 Gy	1
1-Jan-2017	15-Feb-2017	PD1 + CTLA4	0 Gy	1
1-Jan-2017	15-Feb-2017	PD1 + CTLA4	0 Gy	1
30-Dec-2016	8-Apr-2017	PD1 + CTLA4	0 Gy	0
30-Dec-2016	8-Apr-2017	PD1 + CTLA4	0 Gy	0
30-Dec-2016	8-Apr-2017	PD1 + CTLA4	0 Gy	0
1-Jan-2017	10-Mar-2017	PD1 + CTLA4	0 Gy	1
1-Jan-2017	8-Apr-2017	PD1 + CTLA4	0 Gy	0
1-Jan-2017	7-Mar-2017	PD1 + CTLA4	0 Gy	1
1-Jan-2017	8-Apr-2017	PD1 + CTLA4	0 Gy	0
29-Dec-2016	8-Apr-2017	PD1 + CTLA4	20 Gy	0
30-Dec-2016	8-Apr-2017	PD1 + CTLA4	20 Gy	0
30-Dec-2016	8-Apr-2017	PD1 + CTLA4	20 Gy	0
30-Dec-2016	8-Apr-2017	PD1 + CTLA4	20 Gy	0
1-Jan-2017	8-Apr-2017	PD1 + CTLA4	20 Gy	0
1-Jan-2017	8-Apr-2017	PD1 + CTLA4	20 Gy	0
1-Jan-2017	8-Apr-2017	PD1 + CTLA4	20 Gy	0
1-Jan-2017	8-Apr-2017	PD1 + CTLA4	20 Gy	0
4-Jan-2017	8-Apr-2017	PD1 + CTLA4	20 Gy	0
4-Jan-2017	8-Apr-2017	PD1 + CTLA4	20 Gy	0

## Sheet: Figure 1D
Start Date	End Date (Survival)	Treatment	RT	Event (Survival after Treatment)
15-Jan-2016	2-Feb-2016	ISO + ISO	0 Gy	1
16-Jan-2016	5-Feb-2016	ISO + ISO	0 Gy	1
16-Jan-2016	1-Feb-2016	ISO + ISO	0 Gy	1
17-Jan-2016	25-Jan-2016	ISO + ISO	0 Gy	1
18-Jan-2016	3-Feb-2016	ISO + ISO	0 Gy	1
19-Jan-2016	8-Feb-2016	ISO + ISO	0 Gy	1
19-Jan-2016	3-Feb-2016	ISO + ISO	0 Gy	1
20-Jan-2016	8-Feb-2016	ISO + ISO	0 Gy	1
25-Jan-2016	8-Feb-2016	ISO + ISO	0 Gy	1
27-Jan-2016	10-Feb-2016	ISO + ISO	0 Gy	1
29-Jan-2016	15-Feb-2016	ISO + ISO	0 Gy	1
31-Jan-2016	11-Feb-2016	ISO + ISO	0 Gy	1
27-Mar-2016	6-Apr-2016	ISO + ISO	0 Gy	1
16-Apr-2016	4-May-2016	ISO + ISO	0 Gy	1
20-Apr-2016	4-May-2016	ISO + ISO	0 Gy	1
26-Apr-2016	16-May-2016	ISO + ISO	0 Gy	1
27-Apr-2016	13-May-2016	ISO + ISO	0 Gy	1
28-Apr-2016	11-May-2016	ISO + ISO	0 Gy	1
29-Apr-2016	9-May-2016	ISO + ISO	0 Gy	1
4-May-2016	17-May-2016	ISO + ISO	0 Gy	1
6-May-2016	23-May-2016	ISO + ISO	0 Gy	1
6-May-2016	16-May-2016	ISO + ISO	0 Gy	1
28-Mar-2016	2-May-2016	ISO + ISO	20 Gy	1
28-Mar-2016	6-May-2016	ISO + ISO	20 Gy	1
31-Mar-2016	27-Apr-2016	ISO + ISO	20 Gy	1
1-Apr-2016	25-Apr-2016	ISO + ISO	20 Gy	1
2-Apr-2016	13-May-2016	ISO + ISO	20 Gy	1
2-Apr-2016	13-May-2016	ISO + ISO	20 Gy	1
3-Apr-2016	11-May-2016	ISO + ISO	20 Gy	1
5-Apr-2016	20-May-2016	ISO + ISO	20 Gy	1
7-Apr-2016	13-May-2016	ISO + ISO	20 Gy	1
11-Apr-2016	13-May-2016	ISO + ISO	20 Gy	1
12-Apr-2016	27-May-2016	ISO + ISO	20 Gy	1
13-Apr-2016	4-May-2016	ISO + ISO	20 Gy	1
15-Apr-2016	13-May-2016	ISO + ISO	20 Gy	1
18-Apr-2016	27-Apr-2016	ISO + ISO	20 Gy	1
19-Apr-2016	16-May-2016	ISO + ISO	20 Gy	1
25-Apr-2016	1-Jun-2016	ISO + ISO	20 Gy	1
25-Apr-2016	27-May-2016	ISO + ISO	20 Gy	1
28-Apr-2016	25-May-2016	ISO + ISO	20 Gy	1
29-Apr-2016		ISO + ISO	20 Gy	1
2-May-2016	3-Jun-2016	ISO + ISO	20 Gy	1
6-May-2016	8-Jun-2016	ISO + ISO	20 Gy	1
12-Jan-2016	29-Jan-2016	PD1 + CTLA4	0 Gy	1
12-Jan-2016	5-Feb-2016	PD1 + CTLA4	0 Gy	1
14-Jan-2016	29-Jan-2016	PD1 + CTLA4	0 Gy	1
15-Jan-2016	1-Feb-2016	PD1 + CTLA4	0 Gy	1
18-Jan-2016	1-Feb-2016	PD1 + CTLA4	0 Gy	1
19-Jan-2016	10-Feb-2016	PD1 + CTLA4	0 Gy	1
19-Jan-2016	1-Feb-2016	PD1 + CTLA4	0 Gy	1
20-Jan-2016	5-Feb-2016	PD1 + CTLA4	0 Gy	1
20-Jan-2016	5-Feb-2016	PD1 + CTLA4	0 Gy	1
25-Jan-2016	11-Feb-2016	PD1 + CTLA4	0 Gy	1
29-Jan-2016	11-Feb-2016	PD1 + CTLA4	0 Gy	1
27-Mar-2016	8-Apr-2016	PD1 + CTLA4	0 Gy	1
9-Apr-2016	29-Apr-2016	PD1 + CTLA4	0 Gy	1
23-Apr-2016	9-May-2016	PD1 + CTLA4	0 Gy	1
23-Apr-2016	9-May-2016	PD1 + CTLA4	0 Gy	1
28-Apr-2016	25-May-2016	PD1 + CTLA4	0 Gy	1
29-Apr-2016	11-May-2016	PD1 + CTLA4	0 Gy	1
4-May-2016	20-May-2016	PD1 + CTLA4	0 Gy	1
5-May-2016	27-May-2016	PD1 + CTLA4	0 Gy	1
5-May-2016	23-May-2016	PD1 + CTLA4	0 Gy	1
6-May-2016	25-May-2016	PD1 + CTLA4	0 Gy	1
6-May-2016	16-May-2016	PD1 + CTLA4	0 Gy	1
23-Mar-2016	29-Apr-2016	PD1 + CTLA4	20 Gy	1
23-Mar-2016	29-Apr-2016	PD1 + CTLA4	20 Gy	1
23-Mar-2016	2-May-2016	PD1 + CTLA4	20 Gy	1
31-Mar-2016	13-May-2016	PD1 + CTLA4	20 Gy	1
3-Apr-2016	9-May-2016	PD1 + CTLA4	20 Gy	1
4-Apr-2016	20-May-2016	PD1 + CTLA4	20 Gy	1
5-Apr-2016	6-May-2016	PD1 + CTLA4	20 Gy	1
7-Apr-2016	13-May-2016	PD1 + CTLA4	20 Gy	1
8-Apr-2016	9-May-2016	PD1 + CTLA4	20 Gy	1
19-Apr-2016	3-Jun-2016	PD1 + CTLA4	20 Gy	1
19-Apr-2016	13-Jun-2016	PD1 + CTLA4	20 Gy	1
21-Apr-2016	20-May-2016	PD1 + CTLA4	20 Gy	1
22-Apr-2016	23-May-2016	PD1 + CTLA4	20 Gy	1
22-Apr-2016	25-May-2016	PD1 + CTLA4	20 Gy	1
25-Apr-2016	3-Jun-2016	PD1 + CTLA4	20 Gy	1
26-Apr-2016	8-Jun-2016	PD1 + CTLA4	20 Gy	1
29-Apr-2016	3-Jun-2016	PD1 + CTLA4	20 Gy	1
5-May-2016	17-Jun-2016	PD1 + CTLA4	20 Gy	1

## Sheet: Figure 2A-C, S1A-C
Primary and transplant tumor and liver whole exome sequencing PRJNA556574, bulk tumor RNA-seq GSE148856
						Nonsynonymous Mutations	Neoantigen Fraction Expressed	Neoantigen Expression Level	Neoantigen Fraction	All Genes Fraction Expressed	All Genes Average Expression
Sample	ReplicateGroup	Cell.Type	Radiation	Treatment	RNA_SampleName	Fig. 2A	Fig. 2B	Fig. 2C	Fig. S1A	Fig. S1B	Fig. S1C
A0I_500545_T_DNA	Transplant_0Gy_Iso_Tumor_DNA	Transplant	0Gy	Isotype	A0I-500545-T-RNA	2856	0.306	0.217	0.086	0.394269	-1.494
A0I_500551_T_DNA	Transplant_0Gy_Iso_Tumor_DNA	Transplant	0Gy	Isotype	A0I-500551-T-RNA	2833	0.31	0.319	0.084	0.391964	-1.508
A0I_500595_T_DNA	Transplant_0Gy_Iso_Tumor_DNA	Transplant	0Gy	Isotype	A0I-500595-T-RNA	2905	0.281	0.056	0.086	0.393476	-1.5
A0I_500596_T_DNA	Transplant_0Gy_Iso_Tumor_DNA	Transplant	0Gy	Isotype	A0I-500596-T-RNA	2890	0.301	0.242	0.083	0.405609	-1.457
A0P_405173_T_DNA	Transplant_0Gy_PD1_Tumor_DNA	Transplant	0Gy	anti-PD1	A0P-405173-T-RNA	2926	0.307	0.235	0.086	0.395339	-1.524
A0P_500550_T_DNA	Transplant_0Gy_PD1_Tumor_DNA	Transplant	0Gy	anti-PD1	A0P-500550-T-RNA	2848	0.28	0.413	0.084	0.405406	-1.475
A0P_500553_T_DNA	Transplant_0Gy_PD1_Tumor_DNA	Transplant	0Gy	anti-PD1	A0P-500553-T-RNA	2832	0.278	0.206	0.085	0.407508	-1.457
A0P_520232_T_DNA	Transplant_0Gy_PD1_Tumor_DNA	Transplant	0Gy	anti-PD1	A0P-520232-T-RNA	2829	0.277	0.248	0.083	0.394453	-1.494
A20I_405225_T_DNA	Transplant_20Gy_Iso_Tumor_DNA	Transplant	20Gy	Isotype	A20I-405225-T-RNA	3190	0.269	0.163	0.09	0.401884	-1.5
A20I_405246_T_DNA	Transplant_20Gy_Iso_Tumor_DNA	Transplant	20Gy	Isotype	A20I-405246-T-RNA	2654	0.279	0.309	0.084	0.395412	-1.489
A20I_405292_T_DNA	Transplant_20Gy_Iso_Tumor_DNA	Transplant	20Gy	Isotype	A20I-405292-T-RNA	2780	0.292	0.292	0.086	0.390802	-1.519
A20I_500610_T_DNA	Transplant_20Gy_Iso_Tumor_DNA	Transplant	20Gy	Isotype	A20I-500610-T-RNA	2723	0.271	0.325	0.087	0.403562	-1.481
A20P_405222_T_DNA	Transplant_20Gy_PD1_Tumor_DNA	Transplant	20Gy	anti-PD1	A20P-405222-T-RNA	2710	0.276	0.264	0.086	0.394527	-1.473
A20P_500589_T_DNA	Transplant_20Gy_PD1_Tumor_DNA	Transplant	20Gy	anti-PD1	A20P-500589-T-RNA	2660	0.246	0.317	0.086	0.411934	-1.422
A20P_500591_T_DNA	Transplant_20Gy_PD1_Tumor_DNA	Transplant	20Gy	anti-PD1	A20P-500591-T-RNA	2706	0.288	0.307	0.085	0.398584	-1.496
A20P_500615_T_DNA	Transplant_20Gy_PD1_Tumor_DNA	Transplant	20Gy	anti-PD1	A20P-500615-T-RNA	2312	0.157	0.349	0.085	0.412671	-1.445
P0I_404904_T_DNA	Primary_0Gy_Iso_Tumor_DNA	Primary	0Gy	Isotype	P0I-404904-T-RNA	3497	0.176	-0.086	0.076	0.389438	-1.504
P0I_404905_T_DNA	Primary_0Gy_Iso_Tumor_DNA	Primary	0Gy	Isotype	P0I-404905-T-RNA	4028	0.266	0.201	0.082	0.39414	-1.468
P0I_405123_T_DNA	Primary_0Gy_Iso_Tumor_DNA	Primary	0Gy	Isotype	P0I-405123-T-RNA	4983	0.2	0.17	0.083	0.379389	-1.519
P0I_405137_T_DNA	Primary_0Gy_Iso_Tumor_DNA	Primary	0Gy	Isotype	P0I-405137-T-RNA	7022	0.178	0.353	0.085	0.392093	-1.518
P0I_405204_T_DNA	Primary_0Gy_Iso_Tumor_DNA	Primary	0Gy	Isotype	P0I-405204-T-RNA	4751	0.235	0.417	0.072	0.395615	-1.495
P0I_405251_T_DNA	Primary_0Gy_Iso_Tumor_DNA	Primary	0Gy	Isotype	P0I-405251-T-RNA	3264	0.209	0.009	0.084	0.378061	-1.491
P0I_405263_T_DNA	Primary_0Gy_Iso_Tumor_DNA	Primary	0Gy	Isotype	P0I-405263-T-RNA	6008	0.224	0.235	0.079	0.390397	-1.519
P0I_405313_T_DNA	Primary_0Gy_Iso_Tumor_DNA	Primary	0Gy	Isotype	P0I-405313-T-RNA	5237	0.245	0.375	0.083	0.40974	-1.495
P0P_405077_T_DNA	Primary_0Gy_PD1_Tumor_DNA	Primary	0Gy	anti-PD1	P0P-405077-T-RNA	3974	0.178	0.13	0.079	0.400354	-1.478
P0P_405156_T_DNA	Primary_0Gy_PD1_Tumor_DNA	Primary	0Gy	anti-PD1	P0P-405156-T-RNA	2309	0.213	0.286	0.077	0.397736	-1.497
P0P_405206_T_DNA	Primary_0Gy_PD1_Tumor_DNA	Primary	0Gy	anti-PD1	P0P-405206-T-RNA	3977	0.242	-0.067	0.081	0.397127	-1.483
P0P_405227_T_DNA	Primary_0Gy_PD1_Tumor_DNA	Primary	0Gy	anti-PD1	P0P-405227-T-RNA	2995	0.209	0.474	0.078	0.390397	-1.507
P0P_405253_T_DNA	Primary_0Gy_PD1_Tumor_DNA	Primary	0Gy	anti-PD1	P0P-405253-T-RNA	5216	0.237	0.56	0.085	0.390212	-1.5
P0P_405309_T_DNA	Primary_0Gy_PD1_Tumor_DNA	Primary	0Gy	anti-PD1	P0P-405309-T-RNA	5534	0.199	0.145	0.079	0.384939	-1.488
P0P_405310A_T_DNA	Primary_0Gy_PD1_Tumor_DNA	Primary	0Gy	anti-PD1	P0P-405310-T-RNA	4912	0.179	0.23	0.079	0.408928	-1.488
P0P_520068_T_DNA	Primary_0Gy_PD1_Tumor_DNA	Primary	0Gy	anti-PD1	P0P-520068-T-RNA	4252	0.294	0.413	0.073	0.410551	-1.485
P20I_405140_T_DNA	Primary_20Gy_Iso_Tumor_DNA	Primary	20Gy	Isotype	P20I-405140-T-RNA	3987	0.246	0.417	0.076	0.408762	-1.421
P20I_405208_T_DNA	Primary_20Gy_Iso_Tumor_DNA	Primary	20Gy	Isotype	P20I-405208-T-RNA	3013	0.26	0.08	0.084	0.403175	-1.514
P20I_405223B_T_DNA	Primary_20Gy_Iso_Tumor_DNA	Primary	20Gy	Isotype	P20I-405223-T-RNA	6529	0.227	0.26	0.08	0.416267	-1.468
P20I_405226_T_DNA	Primary_20Gy_Iso_Tumor_DNA	Primary	20Gy	Isotype	P20I-405226-T-RNA	4326	0.131	0.437	0.076	0.410828	-1.415
P20I_405242_T_DNA	Primary_20Gy_Iso_Tumor_DNA	Primary	20Gy	Isotype	P20I-405242-T-RNA	4848	0.114	0.113	0.088	0.422278	-1.417
P20I_405312_T_DNA	Primary_20Gy_Iso_Tumor_DNA	Primary	20Gy	Isotype	P20I-405312-T-RNA	6726	0.195	0.567	0.082	0.401479	-1.482
P20I_405319_T_DNA	Primary_20Gy_Iso_Tumor_DNA	Primary	20Gy	Isotype	P20I-405319-T-RNA	4699	0.187	0.275	0.082	0.425413	-1.465
P20I_520063_T_DNA	Primary_20Gy_Iso_Tumor_DNA	Primary	20Gy	Isotype	P20I-520063-T-RNA	3622	0.243	0.314	0.076	0.394158	-1.487
P20P_405003_T_DNA	Primary_20Gy_PD1_Tumor_DNA	Primary	20Gy	anti-PD1	P20P-405003-T-RNA	2832	0.232	0.444	0.078	0.392739	-1.475
P20P_405050_T_DNA	Primary_20Gy_PD1_Tumor_DNA	Primary	20Gy	anti-PD1	P20P-405050-T-RNA	3864	0.179	0.107	0.08	0.40714	-1.458
P20P_405122_T_DNA	Primary_20Gy_PD1_Tumor_DNA	Primary	20Gy	anti-PD1	P20P-405122-T-RNA	2715	0.198	0.145	0.08	0.405406	-1.491
P20P_405134B_T_DNA	Primary_20Gy_PD1_Tumor_DNA	Primary	20Gy	anti-PD1	P20P-405134-T-RNA	2049	0.074	-0.1	0.085	0.39591	-1.457
P20P_405241_T_DNA	Primary_20Gy_PD1_Tumor_DNA	Primary	20Gy	anti-PD1	P20P-405241-T-RNA	2683	0.265	0.455	0.08	0.40843	-1.483
P20P_405254_T_DNA	Primary_20Gy_PD1_Tumor_DNA	Primary	20Gy	anti-PD1	P20P-405254A-T-RNA	1858	0.221	0.103	0.073	0.410975	-1.452
P20P_405264A_T_DNA	Primary_20Gy_PD1_Tumor_DNA	Primary	20Gy	anti-PD1	P20P-405264-T-RNA	4387	0.295	0.395	0.074	0.408264	-1.494
P20P_405265_T_DNA	Primary_20Gy_PD1_Tumor_DNA	Primary	20Gy	anti-PD1	P20P-405265-T-RNA	3576	0.271	0.414	0.073	0.412229	-1.511
CL0I-402230-T-DNA	CellLine	CellLine	Other	Other	CL0I-402230-T-RNA	2553	0.302	0.304	0.084	0.411971	-1.474
P0I_402230_T_DNA	Origin_Tumor	Origin_Tumor	Other	Other	P0I-402230-T-RNA	3125	0.229	-0.187	0.085	0.34723	-1.599

## Sheet: Figure 2D-F, S1D-F
Rag2-/- and Rag2-/+ tumor and tail whole exome sequencing PRJNA630870, RNA sequencing GSE154874
					Nonsynonymous Mutations	Neoantigen Fraction Expressed	Neoantigen Expression Level	Neoantigen Fraction	All Genes Fraction Expressed	All Genes Average Expression
Barcode	SampleName	ReplicateGroup	TotalRNAReads	Mutational Load Nonsynonymous	Fig. 2D	Fig. 2E	Fig. 2F	Fig. S1D	Fig. S1E	Fig. S1F
S22	S22, 580216 TUMOR DNA, Rag2 -/-	Rag2 -/-	106138510	13471	12108	0.131	0.745	0.079	0.378338	-1.369
S23	S23, 580217 TUMOR DNA, Rag2 -/-	Rag2 -/-	107020324	10461	9448	0.138	0.372	0.08	0.38174	-1.386
S24	S24, 580218 TUMOR DNA, Rag2 -/-	Rag2 -/-	108919818	11564	10403	0.136	0.371	0.079	0.399242	-1.353
S25	S25, 580219 TUMOR DNA, Rag2 -/-	Rag2 -/-	118926682	12720	11391	0.145	0.435	0.081	0.395348	-1.356
S27	S27, 580208 TUMOR DNA, Rag2 -/-	Rag2 -/-	113582134	6331	5737	0.134	0.441	0.078	0.389958	-1.322
S28	S28, 580250 TUMOR DNA, Rag2 -/-	Rag2 -/-	119663988	11912	10675	0.196	0.51	0.078	0.367763	-1.409
S29	S29, 580243 TUMOR DNA, Rag2 -/-	Rag2 -/-	109979856	8277	7524	0.149	0.239	0.077	0.381187	-1.348
S30	S30, 580247 TUMOR DNA, Rag2 -/-	Rag2 -/-	101891138	12159	11021	0.163	0.323	0.078	0.359709	-1.381
S32	S32, 580214 TUMOR DNA, Rag2 +/-	Rag2 +/-	95638232	6414	5814	0.088	0.241	0.078	0.366677	-1.342
S33	S33, 580209 TUMOR DNA, Rag2 +/-	Rag2 +/-	103451276	11839	10726	0.131	0.17	0.076	0.347003	-1.414
S34	S34, 580210 TUMOR DNA, Rag2 +/-	Rag2 +/-	119189420	7826	6959	0.192	0.367	0.079	0.388626	-1.366
S35	S35, 580252 TUMOR DNA, Rag2 +/-	Rag2 +/-	108320822	6078	5447	0.097	0.443	0.076	0.381596	-1.349
S38	S38, 580245 TUMOR DNA, Rag2 +/-	Rag2 +/-	134980026	8995	8061	0.172	0.305	0.078	0.38342	-1.366
S39	S39, 580317 TUMOR DNA, Rag2 +/-	Rag2 +/-	114897456	1145	1035	0.041	0.222	0.071	0.378604	-1.343
S40	S40, 580338 TUMOR DNA, Rag2 +/-	Rag2 +/-	115943568	2759	2507	0.058	-0.038	0.076	0.334338	-1.39

## Sheet: Figure 3B, 3E, S2A-G
Mouse ID	Start Date	End Date	Tumor Cell Line Used	Group	Event (Tumor Onset)
403688	42859	42884	403688	Donor + self tumor	1
404427	42859	42928	403688	Naïve + Non-self Tumor	0
404385	42859	42928	403688	Naïve + Non-self Tumor	0
404424	42859	42928	403688	Naïve + Non-self Tumor	0
404431	42859	42928	403688	Naïve + Non-self Tumor	0
404433	42859	42928	403688	Naïve + Non-self Tumor	0
404537	43020	43075	403688	Donor + Non-self tumor	0
404555	43020	43082	403688	Donor + Non-self tumor	0
403537	43020	43082	403688	Donor + Non-self tumor	0
404649	43020	43082	403688	Donor + Non-self tumor	0
403761	42873	42908	403761	Donor + self tumor	1
404419	42873	42934	403761	Naïve + Non-self Tumor	0
404420	42873	42934	403761	Naïve + Non-self Tumor	0
404470	42873	42934	403761	Naïve + Non-self Tumor	0
404480	42873	42934	403761	Naïve + Non-self Tumor	0
404482	42873	42934	403761	Naïve + Non-self Tumor	0
403718	43020	43083	403761	Donor + Non-self tumor	0
403778	43020	43083	403761	Donor + Non-self tumor	0
403713	43020	43083	403761	Donor + Non-self tumor	0
403696	43020	43083	403761	Donor + Non-self tumor	0
404084	43020	43083	403761	Donor + Non-self tumor	0
403770	42884	42904	403770	Donor + self tumor	1
404301	42884	42946	403770	Naïve + Non-self Tumor	0
404389	42884	42908	403770	Naïve + Non-self Tumor	1
404294	42884	42946	403770	Naïve + Non-self Tumor	0
404505	42884	42904	403770	Naïve + Non-self Tumor	1
404596	42884	42904	403770	Naïve + Non-self Tumor	1
404478	42884	42904	403770	Naïve + Non-self Tumor	1
403754	42909	42926	403754	Donor + self tumor	1
404635	42909	42929	403754	Naïve + Non-self Tumor	1
404603	42909	42934	403754	Naïve + Non-self Tumor	1
404604	42909	42934	403754	Naïve + Non-self Tumor	1
404606	42909	42934	403754	Naïve + Non-self Tumor	1
404605	42909	42943	403754	Naïve + Non-self Tumor	1
403756	42908	42921	403756	Donor + self tumor	1
404624	42908	42936	403756	Naïve + Non-self Tumor	1
404625	42908	42953	403756	Naïve + Non-self Tumor	0
404627	42908	42953	403756	Naïve + Non-self Tumor	0
404638	42908	42953	403756	Naïve + Non-self Tumor	0
404639	42908	42953	403756	Naïve + Non-self Tumor	0
403865	42917	42934	403865	Donor + self tumor	1
404745	42917	42936	403865	Naïve + Non-self Tumor	1
404750	42917	42936	403865	Naïve + Non-self Tumor	1
404743	42917	42950	403865	Naïve + Non-self Tumor	1
404751	42917	42964	403865	Naïve + Non-self Tumor	1
404744	42917	42967	403865	Naïve + Non-self Tumor	1
403565	42859	42873	403565	Donor + self tumor	1
404258	42859	42900	403565	Naïve + Non-self Tumor	1
404170	42859	42911	403565	Naïve + Non-self Tumor	1
404181	42859	42915	403565	Naïve + Non-self Tumor	1
404257	42859	42918	403565	Naïve + Non-self Tumor	1
404138	42859	42928	403565	Naïve + Non-self Tumor	0
404139	42859	42928	403565	Naïve + Non-self Tumor	0
404321	42859	42928	403565	Naïve + Non-self Tumor	0
404328	42859	42928	403565	Naïve + Non-self Tumor	0
404330	42859	42928	403565	Naïve + Non-self Tumor	0
404362	42859	42928	403565	Naïve + Non-self Tumor	0
404365	42859	42928	403565	Naïve + Non-self Tumor	0
404323	42859	42928	403565	Naïve + Non-self Tumor	0
nu-1	42973	42986	403761	Nu/nu	1
nu-2	42973	42986	403761	Nu/nu	1
nu-3	42973	42986	403761	Nu/nu	1
nu-4	42973	42986	403761	Nu/nu	1
nu-5	42973	42989	403761	Nu/nu	1
nu-11	42962	42984	403688	Nu/nu	1
nu-12	42962	42984	403688	Nu/nu	1
nu-13	42962	42984	403688	Nu/nu	1
nu-14	42962	42984	403688	Nu/nu	1
nu-15	42962	42984	403688	Nu/nu	1

## Sheet: Figure 3C, S2H-L
Mouse ID	Start Date	End Date	Cell Line	Group	Event (Survival after anti-PD-1 + 10 Gy)
403688	29-May-2017	3-Aug-2017	403688	Donor + self tumor	1
403754	10-Jul-2017	27-Jul-2017	403754	Donor + self tumor	1
404635	13-Jul-2017	20-Aug-2017	403754	Naïve + Non-self Tumor	1
404604	18-Jul-2017	27-Aug-2017	403754	Naïve + Non-self Tumor	1
404603	18-Jul-2017	3-Sep-2017	403754	Naïve + Non-self Tumor	1
404605	27-Jul-2017	14-Sep-2017	403754	Naïve + Non-self Tumor	1
404606	18-Jul-2017	3-Aug-2017	403754	Naïve + Non-self Tumor	1
403756	5-Jul-2017	17-Aug-2017	403756	Donor + self tumor	1
404624	20-Jul-2017	3-Sep-2017	403756	Naïve + Non-self Tumor	1
403770	18-Jun-2017	5-Jul-2017	403770	Donor + self tumor	1
404596	18-Jun-2017	17-Aug-2017	403770	Naïve + Non-self Tumor	0
404478	13-Jul-2017	3-Oct-2017	403770	Naïve + Non-self Tumor	0
404389	22-Jun-2017	18-Jul-2017	403770	Naïve + Non-self Tumor	1
404505	18-Jun-2017	31-Jul-2017	403770	Naïve + Non-self Tumor	1
404478	13-Jul-2017	3-Oct-2017	403770	Naïve + Non-self Tumor	0
403865	18-Jul-2017	19-Jul-2017	403865	Donor + self tumor	1
404743	3-Aug-2017	11-Sep-2017	403865	Naïve + Non-self Tumor	1
404682	24-Jul-2017	18-Sep-2017	403865	Naïve + Non-self Tumor	0
404744	20-Aug-2017	18-Sep-2017	403865	Naïve + Non-self Tumor	1
404751	17-Aug-2017	18-Sep-2017	403865	Naïve + Non-self Tumor	1
404745	20-Jul-2017	4-Oct-2017	403865	Naïve + Non-self Tumor	0
404750	20-Jul-2017	4-Oct-2017	403865	Naïve + Non-self Tumor	0
404570	14-Aug-2017	21-Oct-2017	403865	Naïve + Non-self Tumor	0
404756	14-Aug-2017	27-Oct-2017	403865	Naïve + Non-self Tumor	0
404739	30-Aug-2017	5-Nov-2017	403865	Naïve + Non-self Tumor	0
404745	20-Jul-2017	4-Oct-2017	403865	Naïve + Non-self Tumor	0
404756	14-Aug-2017	27-Oct-2017	403865	Naïve + Non-self Tumor	0
404739	30-Aug-2017	5-Nov-2017	403865	Naïve + Non-self Tumor	0

## Sheet: Figure 3G, S2M-S
Mouse ID	Start Date	End Date	Cell Line	Group	Event (Transplant tumor onset)
407566	2019-12-21	NA	407566	Donor	0
409893	2019-12-21	NA	407566	Naïve	0
409888	2019-12-21	NA	407566	Naïve	0
409823	2019-12-21	NA	407566	Naïve	0
409828	2019-12-21	2020-01-31	407566	Naïve	1
409822	2019-12-21	2020-01-31	407566	Naïve	1
408058	2019-12-21	2020-01-06	408058	Donor	1
409894	2019-12-21	2020-01-01	408058	Naïve	1
409829	2019-12-21	2020-01-01	408058	Naïve	1
409833	2019-12-21	2020-01-04	408058	Naïve	1
409861	2019-12-21	2020-01-04	408058	Naïve	1
409820	2019-12-21	2020-01-04	408058	Naïve	1
409892	2019-12-21	2020-01-09	408058	Naïve	1
408219	2019-11-12	2019-12-02	408219	Donor	1
409465	2019-11-12	2019-11-29	408219	Naïve	1
409492	2019-11-12	2019-11-29	408219	Naïve	1
409797	2019-11-12	2019-12-02	408219	Naïve	1
409675	2019-11-12	2019-12-02	408219	Naïve	1
409569	2019-11-12	2019-12-02	408219	Naïve	1
409803	2019-11-12	2019-12-04	408219	Naïve	1
409681	2019-11-12	2019-12-04	408219	Naïve	1
409808	2019-11-12	2019-12-06	408219	Naïve	1
409802	2019-11-12	2019-12-06	408219	Naïve	1
409491	2019-11-12	2019-12-17	408219	Naïve	1
408606	2019-12-21	2020-01-04	408606	Donor	1
409862	2019-12-21	2020-01-04	408606	Naïve	1
409831	2019-12-21	2020-01-04	408606	Naïve	1
409821	2019-12-21	2020-01-04	408606	Naïve	1
409889	2019-12-21	2020-01-06	408606	Naïve	1
409887	2019-12-21	2020-01-09	408606	Naïve	1
409890	2019-12-21	2020-01-25	408606	Naïve	1
409070	2019-11-12	2020-02-03	409070	Donor	1
409805	2019-11-12	NA	409070	Naïve	0
409812	2019-11-12	NA	409070	Naïve	0
409813	2019-11-12	NA	409070	Naïve	0
409801	2019-11-12	NA	409070	Naïve	0
409680	2019-11-12	NA	409070	Naïve	0
409570	2019-11-12	NA	409070	Naïve	0
409485	2019-11-12	NA	409070	Naïve	0
409462	2019-11-12	NA	409070	Naïve	0
409463	2019-11-12	NA	409070	Naïve	0
409816	2019-11-12	2019-12-04	409070	Naïve	1
409669	2019-11-12	2020-02-03	409070	Naïve	1
409807	2019-11-12	2020-02-03	409070	Naïve	1
409088	2019-11-12	2019-12-02	409088	Donor	1
409667	2019-11-12	2019-11-27	409088	Naïve	1
409466	2019-11-12	2019-11-27	409088	Naïve	1
409676	2019-11-12	2019-11-27	409088	Naïve	1
409796	2019-11-12	2019-11-27	409088	Naïve	1
409480	2019-11-12	2019-11-27	409088	Naïve	1
409814	2019-11-12	2019-11-29	409088	Naïve	1
409574	2019-11-12	2019-11-29	409088	Naïve	1
409815	2019-11-12	2019-12-02	409088	Naïve	1
409672	2019-11-12	2019-12-04	409088	Naïve	1
409793	2019-11-12	2019-12-17	409088	Naïve	1
409811	2019-11-12	2019-12-17	409088	Naïve	1
522070	2019-11-12	2019-11-21	522070	Donor	1
409678	2019-11-12	2019-11-21	522070	Naïve	1
409553	2019-11-12	2019-11-21	522070	Naïve	1
409794	2019-11-12	2019-11-22	522070	Naïve	1
409573	2019-11-12	2019-11-22	522070	Naïve	1
409464	2019-11-12	2019-11-22	522070	Naïve	1
409479	2019-11-12	2019-11-22	522070	Naïve	1
409795	2019-11-12	2019-11-22	522070	Naïve	1
409679	2019-11-12	2019-11-24	522070	Naïve	1
409809	2019-11-12	2019-11-25	522070	Naïve	1
409804	2019-11-12	2019-11-25	522070	Naïve	1
409806	2019-11-12	2019-11-27	522070	Naïve	1

## Sheet: Figure 3H, S2T-Z
Mouse ID	Start Date	End Date	Group	Event (Survival after anti-PD-1 + 20 Gy)	Cell Line
409828	2020-01-31	2020-05-10	Naïve	0	407566
409822	2020-01-31	2020-03-16	Naïve	1	407566
408058	2020-01-06	2020-02-24	Donor	1	408058
409894	2020-01-01	2020-03-16	Naïve	1	408058
409829	2020-01-01	2020-02-10	Naïve	1	408058
409833	2020-01-04	2020-03-01	Naïve	1	408058
409861	2020-01-04	2020-02-15	Naïve	1	408058
409820	2020-01-04	2020-02-03	Naïve	1	408058
409892	2020-01-09	2020-02-15	Naïve	1	408058
408219	2019-12-02	2019-12-23	Donor	1	408219
409465	2019-11-29	2020-01-01	Naïve	1	408219
409492	2019-11-29	2020-01-03	Naïve	1	408219
409797	2019-12-02	2020-01-13	Naïve	1	408219
409675	2019-12-02	2020-01-13	Naïve	1	408219
409569	2019-12-02	2020-02-03	Naïve	1	408219
409803	2019-12-04	2020-01-16	Naïve	1	408219
409681	2019-12-04	2020-01-28	Naïve	1	408219
409808	2019-12-06	2020-01-03	Naïve	1	408219
409802	2019-12-06	2020-01-13	Naïve	1	408219
409491	2019-12-17	2020-01-01	Naïve	1	408219
408606	2020-01-04	2020-02-10	Donor	1	408606
409862	2020-01-04	2020-02-03	Naïve	1	408606
409831	2020-01-04	2020-02-10	Naïve	1	408606
409821	2020-01-04	2020-02-10	Naïve	1	408606
409889	2020-01-06	2020-02-15	Naïve	1	408606
409887	2020-01-09	2020-02-15	Naïve	1	408606
409890	2020-01-25	2020-03-01	Naïve	1	408606
409070	2020-02-03	2020-03-13	Donor	1	409070
409816	2019-12-04	2020-01-03	Naïve	1	409070
409669	2020-02-03	2020-03-01	Naïve	1	409070
409088	2019-12-02	2019-12-23	Donor	1	409088
409667	2019-11-27	2019-12-23	Naïve	1	409088
409466	2019-11-27	2019-12-23	Naïve	1	409088
409676	2019-11-27	2019-12-29	Naïve	1	409088
409796	2019-11-27	2020-01-03	Naïve	1	409088
409480	2019-11-27	2020-01-03	Naïve	1	409088
409814	2019-11-29	2020-02-23	Naïve	1	409088
409574	2019-11-29	2020-01-01	Naïve	1	409088
409815	2019-12-02	2019-12-29	Naïve	1	409088
409672	2019-12-04	2020-01-03	Naïve	1	409088
409793	2019-12-17	2020-01-06	Naïve	1	409088
409811	2019-12-17	2020-01-13	Naïve	1	409088
522070	2019-11-21	2020-02-29	Donor	0	522070
409678	2019-11-21	2019-12-29	Naïve	1	522070
409553	2019-11-21	2020-02-10	Naïve	1	522070
409794	2019-11-22	2020-03-01	Naïve	0	522070
409573	2019-11-22	2020-03-01	Naïve	0	522070
409464	2019-11-22	2020-03-01	Naïve	0	522070
409479	2019-11-22	2019-12-17	Naïve	1	522070
409795	2019-11-22	2020-01-13	Naïve	1	522070
409679	2019-11-24	2020-03-03	Naïve	0	522070
409809	2019-11-25	2020-03-04	Naïve	0	522070
409804	2019-11-25	2020-01-21	Naïve	1	522070
409806	2019-11-27	2020-03-06	Naïve	0	522070

[truncated: 22 more sheets: Figure 4A, S3A-C, Figure 4B, C, Figure 4D, Figure 4E, 4F, 5A, 6A, Figure 5B, Figure 5B-G, Figure 6B, Figure 6C, Figure 6E-H, Figure 6D, Figure S3D, Figure S4A-D, Figure S5A, S5E, Figure S5B, Figure S5C, S5F, Figure S5D, Figure S6A, Figure S6B, Figure S6C, Figure S6D …]
